# Supplementary material for: Size- and Time-Dependent Impacts of Polyvinyl Chloride Microplastics on Turbot (Scophthalmus maximus L.): Intestinal Tolerance, Hepatic Injury, and Intestinal Microbiota Dysbiosis
Source: Toxics. 2026 Apr 12;14(4):321. doi: 10.3390/toxics14040321 (PMC13120644; doi:10.3390/toxics14040321)
Supplement: Supplementary file 1 [file toxics-14-00321-s001.zip › Supplementary Tables.xlsx]

## Sheet: Table S1
	Supplementary Tables
	Table S1 The sequences and amplification efficiencies of qPCR primers.
	Genes	Forward primer (5'–3')	Reverse primer (5'–3')	Accession number	Tm (°C)	Product length	Amplification efficiency	R2	Full name
	β-actin	CGTGCGTGACATCAAGGAG	AGGAAGGAAGGCTGGAAGAG	MT023044.1	60	177	0.971	0.999	β-actin
	GAPDH	TCTCCACAGACTTCAACGGC	TGTCGTACCATGACACCAGC	KU057925.1	60	102	0.959	0.999	Glyceraldehyde-3-phosphate dehydrogenase
	RPL17	AACCTGCGAGTTCACTTCAAG	CCACGCCGCCATTGTAAC	DQ848879.1	60	142	0.963	1	Ribosomal protein L17
	MUC-2	GTTTCAAACCACCTGCGACC	GCATGGGAACACTGACGAGA	KU238186.1	60	180	1.005	1	Mucin 2
	Claudin-3	CTCCCAAGACCTCCAAGCTG	GACAGGGATGAGCTGCATGA	KU238180.1	60	190	1.017	1	Claudin-3
	Claudin-4	ATCATACTCGGGGTGCTTGG	GACGGGGATGAGGACCAAAA	XM_047327769.1	60	147	1.033	0.994	Claudin-4
	Tricellulin	GTGGAGCTGCTGTTGGGAG	CAACACAAACGGGGTCTTGG	KU238183.1	60	177	1.042	0.991	Tricellulin
	ZO-1	CACAGTGCCTCAAGGGAGAG	GGATGTTTCCATCCCTGGCA	KU238184.1	60	196	1.038	0.997	Zonula occluden-1
	CAT	CCTTACCAAGGTGTGGTCCC	GGAGGCATGTTACTGGGGTC	MG253621.2	60	129	1.016	1	Catalase
	SOD	CAACGCGGAGATTATGCAGC	TTTGCCAGCGCCTCTTGATA	MG253620.1	60	99	1.005	0.998	Superoxide dismutase
	GPX	CAATGCTCACCCTCTGTGGA	AGGTCCTTCTCCACCGAACT	MT023043.1	60	220	0.996	0.999	Glutathione peroxidase
	GST-ω	GAGCGTTATCTGCCCGTGTA	TGTCACATTTACCTTGACGTTG	AWP13880.1	60	165	0.996	0.998	Omega class glutathione S-transferase
	Nrf-2	CAAGCCTTCCTTCACACCCA	TCTGGCACTTCAGCCGTTAG	MT023796.1	60	93	1.014	0.998	Nuclear factor erythroid 2-related factor 2
	TNF-α	ATGGTGGACTACACGACTGC	CCCCGTAGCCGACTTCTTTT	FJ654645.1	60	90	1.023	0.995	Tumor necrosis factor alpha
	IL-8	GTCTGAGAAGCCTGGGAGTG	TCTTCGCAGTGAGAGTTGCC	HQ872499.1	60	115	0.987	0.994	Interleukin 8
	IFN-γ	ATGTCTGTGACCTTGGTGCC	TGTTGCCCAGACATTCCTGT	DQ400686.1	60	103	0.968	0.999	Interferon gamma
	TGF-β1	ACGAGCAGGGTTTCCAACTT	CCTCCCACTCGCAATACCAG	KU238187.1	60	104	1.061	0.993	Transforming growth factor-beta 1
	IL-10	TTTCGAAAGTCCGTTTGCGT	CATCGGACTTGAGCTCGTCG	XM_035632547.2	60	161	1	0.995	Interleukin 10
	Caspase-3	GTGGACGATAGCACCACCAA	GAGCTCCAGCTCTTTTCCGT	KY979513.1	60	159	1.009	0.998	Caspase-3
	Caspase-8	AACCACTGGCGTTGACTGTA	TGTCGACCCTCTGTGCAATC	XM_035635876.2	60	114	0.963	0.997	Caspase-8
	Caspase-9	CGTACTCGGAGCAGATGACC	ACCAGAATGTCACTTGGCGT	KY979512.1	60	120	0.993	0.996	Caspase-9
	Bax	TACACAAGGCACTGACCACC	GTCCTCCACCAAGAGAAGCC	MN782169.1	60	148	1.016	0.995	Bcl-2-associated X protein
	Bcl-2	CTCAAAGCACAATTCGCCCC	ATTGCGATTACACTCGCTCG	MN782168.1	60	195	1.02	0.995	B-cell lymphoma 2

## Sheet: Table S2
	Table S2 Stability of reference genes.
	Genes	Intestinal gene stability		Hepatic gene stability
		BestKeeper	NormFinder	BestKeeper	NormFinder
	β-actin	0.559	0.554	0.54	0.47
	GADPH	0.498	0.362	0.443	0.258
	RPL17	0.335	0.137	0.366	0.19
	The smaller the value, the better the stability of the reference gene.

## Sheet: Table S3
	Table S3 The absolute abundance and taxonomic information of ASVs identified as contaminated.
	ASV_num	C3_11	C3_12	C3_21	C3_22	C3_31	C3_32	C3_41	C3_42	M3_11	M3_12	M3_21	M3_22	M3_31	M3_32	M3_41	M3_42	N3_11	N3_12	N3_21	N3_22	N3_31	N3_32	N3_41	N3_42	C9_11	C9_12	C9_21	C9_22	C9_31	C9_32	C9_41	C9_42	M9_11	M9_12	M9_21	M9_22	M9_31	M9_32	M9_41	M9_42	N9_11	N9_12	N9_21	N9_22	N9_31	N9_32	N9_41	N9_42
	ASV_26	0	0	0	0	0	0	13	0	0	0	0	0	0	0	0	0	0	0	0	0	0	0	0	0	0	0	0	0	0	0	0	0	0	0	0	0	0	0	0	0	16	188	0	9	13	7	0	0
	ASV_32	0	0	0	11	0	64	0	0	0	0	0	0	0	23	0	0	0	0	0	0	0	0	0	0	0	0	0	0	0	0	0	0	0	23	0	0	0	0	0	0	0	154	14	28	10	14	16	25
	ASV_36	0	0	0	0	0	0	0	0	0	0	0	0	0	0	0	0	0	0	0	0	0	0	0	0	0	0	0	0	0	0	0	0	0	0	0	0	0	0	6	0	21	143	39	19	23	20	0	6
	ASV_47	0	0	0	26	0	0	0	13	0	0	0	14	0	0	0	0	0	17	0	0	0	0	15	0	0	0	0	0	0	0	0	0	0	0	0	0	0	0	0	0	9	121	18	21	0	21	13	15
	ASV_63	0	0	0	0	0	0	0	0	0	24	0	0	0	6	0	0	0	0	0	0	14	0	0	0	0	0	0	0	0	0	0	0	0	0	0	0	0	0	0	0	0	91	15	15	17	0	5	18
	ASV_94	35	0	0	0	0	0	0	0	0	0	0	0	0	0	0	0	0	0	0	0	29	0	0	0	0	0	0	0	0	0	0	0	0	0	0	0	0	0	0	0	0	63	0	0	0	0	0	0
	ASV_95	0	0	0	0	0	0	0	0	0	0	0	0	0	0	0	0	0	0	0	0	0	0	0	0	0	0	0	0	0	0	0	0	0	0	0	0	0	0	0	0	10	62	8	0	0	0	7	0
	ASV_112	23	0	0	0	0	0	0	0	52	0	0	0	0	0	0	0	0	0	0	0	0	0	0	0	0	0	0	0	0	29	0	0	0	0	0	0	0	21	33	30	23	52	95	0	72	0	27	23
	ASV_115	0	0	0	0	0	0	0	0	0	0	0	0	0	0	0	0	0	0	0	0	0	0	0	0	0	0	0	0	0	0	0	0	0	0	0	0	0	0	0	0	11	52	7	0	6	0	7	0
	ASV_151	0	0	0	0	0	33	0	0	0	0	0	0	0	0	0	47	0	0	0	0	0	0	0	0	0	0	0	0	0	0	0	0	0	0	0	0	0	0	0	0	0	40	0	0	0	0	0	0
	ASV_154	28	9	21	20	0	18	18	19	13	0	0	9	9	8	0	12	16	0	16	0	9	0	9	11	0	14	0	0	0	8	0	0	0	5	0	19	0	0	0	0	18	39	24	13	0	0	7	0
	ASV_160	0	0	0	0	0	0	0	0	0	0	0	0	0	0	0	0	0	0	0	0	0	0	0	0	0	0	0	0	0	0	0	0	0	0	0	0	0	0	0	0	20	38	41	22	66	0	21	14
	ASV_164	0	0	0	0	0	0	25	0	0	0	0	0	0	0	0	0	0	0	0	0	0	0	0	0	0	0	0	0	0	0	0	0	0	0	0	0	0	0	0	0	0	38	0	26	0	0	0	0
	ASV_168	0	0	0	0	0	0	0	0	0	0	0	0	0	0	0	0	0	0	0	0	0	0	10	0	10	0	13	14	0	0	0	0	0	0	0	0	0	12	0	0	18	37	0	0	0	33	0	0
	ASV_184	0	0	0	0	0	0	0	0	0	0	0	0	0	0	0	0	0	0	0	0	0	0	0	0	0	0	0	0	0	0	0	0	0	0	0	0	0	0	0	0	0	33	0	7	0	0	7	0
	ASV_210	0	0	0	0	0	0	33	0	18	0	0	0	0	0	0	0	0	0	0	0	0	0	0	0	0	0	0	0	0	0	0	0	0	0	0	0	0	0	0	0	0	30	0	0	0	0	0	0
	ASV_223	0	0	0	0	0	9	0	0	0	0	0	0	0	0	0	0	0	0	0	0	0	0	0	0	0	0	0	0	0	0	0	0	0	0	0	0	0	0	0	0	0	28	5	0	0	0	0	0
	ASV_224	0	0	0	0	0	0	0	0	0	0	0	0	0	0	0	0	0	0	0	0	0	0	0	0	0	0	0	0	0	0	0	0	0	0	0	0	0	0	0	0	0	28	0	0	4	4	0	4
	ASV_230	0	0	0	0	18	0	0	0	0	0	0	0	0	0	0	0	0	0	0	0	0	0	0	0	0	0	0	0	12	0	0	0	0	0	0	0	0	0	0	0	0	28	0	0	0	0	0	0
	ASV_235	0	0	0	0	0	0	0	0	0	0	0	0	0	0	0	0	0	0	0	16	0	0	0	0	0	0	0	0	0	0	0	0	0	0	0	0	0	0	0	0	0	27	0	0	0	0	0	0
	ASV_242	0	0	0	0	0	0	0	0	0	0	0	0	0	0	0	0	0	0	0	0	0	0	0	0	0	0	0	0	0	0	0	0	0	0	0	0	0	0	0	0	0	26	0	0	6	0	7	0
	ASV_245	0	0	0	0	0	0	0	0	0	0	0	0	0	0	0	55	0	0	0	0	0	0	0	0	0	0	0	0	0	0	0	0	0	0	0	0	0	0	0	0	0	26	0	0	0	0	0	0
	ASV_254	0	0	0	0	0	0	0	0	0	0	0	0	0	0	0	0	0	0	0	0	0	0	0	0	0	0	0	0	0	0	0	0	0	0	0	0	0	0	0	0	0	25	0	0	0	0	10	0
	ASV_258	0	0	0	0	0	0	0	0	0	0	0	0	0	0	0	0	0	0	0	0	0	0	0	0	0	0	0	0	0	0	0	0	0	0	0	0	0	0	0	0	0	25	0	0	53	0	0	0
	ASV_270	0	0	0	0	0	0	0	0	0	0	0	0	0	0	0	0	0	0	0	0	0	0	0	0	0	0	0	0	0	0	0	0	0	0	0	0	0	0	0	0	0	24	35	0	0	0	32	0
	ASV_272	0	0	0	0	0	0	0	0	0	0	0	0	0	0	0	0	0	0	0	0	0	0	0	0	0	0	0	0	0	0	0	0	0	0	0	0	0	0	0	0	7	24	0	0	0	0	0	0
	ASV_283	0	41	0	0	0	0	0	0	0	0	0	0	20	0	0	0	0	0	0	0	8	16	0	0	0	0	0	0	0	0	0	0	0	0	0	0	0	0	0	0	0	23	46	0	0	0	0	0
	ASV_300	0	0	16	0	0	32	0	0	0	0	13	0	0	0	20	0	0	0	0	0	6	0	0	0	0	0	12	0	0	0	0	0	0	0	0	0	0	0	0	0	0	22	0	0	0	0	0	0
	ASV_301	0	0	0	13	0	9	0	0	0	0	0	13	0	0	0	0	0	9	0	0	0	0	0	0	0	0	0	0	0	0	0	0	0	0	0	0	0	0	0	0	21	22	17	0	21	25	18	26
	ASV_302	0	0	0	0	0	0	0	35	0	0	0	0	0	0	0	0	0	0	0	0	0	0	0	0	0	0	0	0	0	0	0	0	0	0	0	0	0	0	0	0	0	22	0	0	0	0	0	0
	ASV_305	0	0	11	36	0	0	0	0	0	0	0	0	0	0	0	0	15	0	0	0	0	0	0	0	0	0	0	0	0	0	0	0	0	0	0	0	0	0	0	0	0	22	22	23	33	0	0	0
	ASV_309	0	0	0	0	0	0	0	0	0	0	0	0	0	0	16	0	0	0	0	0	0	0	0	0	0	0	0	0	0	0	0	0	0	0	0	0	0	0	0	0	0	21	0	0	0	12	0	0
	ASV_314	0	0	0	0	0	0	0	0	0	0	0	0	0	0	0	0	0	0	0	0	0	0	0	0	0	0	0	0	0	0	0	0	0	0	0	0	0	0	0	0	0	21	15	0	0	0	0	0
	ASV_340	0	0	23	0	0	12	0	14	0	0	7	0	0	0	0	0	12	17	0	0	0	0	6	0	0	0	0	0	0	0	0	0	0	18	0	0	0	0	0	0	23	20	0	0	24	38	0	0
	ASV_342	0	0	0	0	0	0	0	0	0	0	0	0	0	0	0	0	29	0	0	0	0	0	0	0	0	0	0	0	0	0	0	0	0	0	0	0	0	0	0	0	0	20	0	0	0	0	0	0
	ASV_350	0	0	0	0	0	0	0	0	0	0	0	0	0	0	0	0	0	0	0	0	0	0	0	0	0	0	0	0	0	0	0	0	0	0	0	0	0	0	0	0	0	19	0	14	0	12	0	0
	ASV_386	0	0	0	0	0	0	0	0	0	0	0	0	0	0	0	0	0	0	0	0	0	0	0	0	0	0	0	0	0	0	0	0	0	0	0	0	0	0	0	0	0	17	0	4	0	0	0	0
	ASV_403	0	0	0	0	0	0	21	0	0	0	0	0	0	0	0	0	0	0	0	0	0	0	0	0	0	0	0	0	0	0	0	0	0	0	0	0	0	0	0	0	0	16	0	0	0	0	0	0
	ASV_417	0	0	0	0	0	0	0	0	0	0	0	0	0	0	7	0	0	0	0	0	0	0	0	0	0	0	0	0	0	0	0	0	0	0	0	0	0	0	0	0	0	16	0	0	0	0	0	0
	ASV_430	0	0	0	0	0	0	0	0	0	0	0	0	0	0	0	0	0	0	0	0	0	8	0	0	0	7	0	0	0	0	0	0	0	0	0	0	0	0	0	0	0	16	0	0	0	0	0	0
	ASV_440	0	0	0	0	0	0	0	0	0	0	0	0	0	0	0	0	0	0	0	0	0	0	0	0	0	0	0	0	0	0	0	0	0	0	0	2	0	0	0	0	0	15	0	0	0	0	0	0
	ASV_456	0	0	0	0	0	0	0	0	0	0	0	0	0	0	0	0	0	0	0	0	12	0	0	0	0	16	0	0	0	0	0	0	0	0	0	0	0	0	0	0	0	15	0	0	0	0	0	0
	ASV_492	0	0	0	0	0	0	4	0	0	0	0	0	0	0	0	0	0	0	0	0	0	0	0	0	0	3	0	0	0	0	0	0	0	0	0	0	0	0	0	0	0	14	0	11	0	0	0	0
	ASV_496	0	0	0	0	0	0	0	0	0	0	0	0	0	0	0	12	0	0	0	0	0	0	28	0	0	0	0	0	0	0	0	20	0	0	0	0	0	0	0	0	0	14	0	0	0	0	0	0
	ASV_506	0	0	0	0	50	0	0	0	0	0	0	0	0	0	0	0	0	0	0	0	0	0	0	0	0	0	0	0	0	0	0	0	0	0	0	0	0	0	0	0	0	14	0	0	0	0	0	0
	ASV_522	0	0	0	0	0	2	0	0	23	0	0	0	0	0	0	0	0	0	10	0	0	0	0	0	0	0	0	0	0	0	0	0	0	0	0	0	0	2	0	0	0	13	0	0	10	0	0	0
	ASV_527	0	0	0	0	0	0	0	0	0	0	0	0	0	0	0	0	0	0	0	0	0	0	0	0	0	0	0	0	0	0	7	0	0	0	0	0	0	9	0	0	0	13	0	0	0	0	0	0
	ASV_535	0	0	0	0	0	0	0	0	0	0	0	0	0	0	0	0	0	0	0	0	0	0	0	0	0	0	0	0	0	0	0	0	0	0	0	0	0	0	0	0	0	13	7	0	0	0	0	0
	ASV_543	0	0	0	0	0	0	0	0	0	0	0	0	0	0	0	0	0	0	0	0	0	0	0	19	0	0	0	0	0	0	0	0	0	0	0	0	0	0	0	0	0	13	0	0	0	0	0	0
	ASV_545	0	0	15	0	0	0	0	0	0	0	0	0	0	0	0	0	0	0	0	0	0	0	0	0	0	0	0	0	0	0	0	0	0	0	0	0	0	0	0	0	0	13	0	0	0	0	0	0
	ASV_549	0	0	0	0	0	0	0	2	0	0	0	0	0	0	0	0	0	0	0	2	0	0	0	0	0	0	0	0	0	0	0	0	0	0	0	0	0	0	0	0	7	12	0	0	0	0	0	2
	ASV_557	0	0	0	0	0	0	0	0	0	0	0	0	0	0	0	0	0	0	0	0	0	0	0	0	0	0	0	0	0	0	0	0	0	0	0	0	0	0	0	0	3	12	0	0	0	0	2	0
	ASV_578	0	0	0	0	0	0	0	0	0	0	0	0	0	0	0	0	0	0	0	0	0	0	0	0	0	0	0	0	0	0	0	0	0	0	0	0	0	0	0	0	0	12	0	0	17	0	0	14
	ASV_581	0	0	0	0	0	0	7	0	0	0	0	0	0	0	0	0	0	0	0	0	0	0	0	0	0	0	0	0	0	0	0	0	0	0	0	0	0	0	0	0	0	12	28	8	39	12	0	0
	ASV_606	0	0	0	0	0	0	0	0	0	0	0	0	0	0	9	0	0	0	0	0	0	0	0	0	0	0	0	0	0	0	0	0	0	0	0	0	0	0	0	0	0	11	0	0	0	0	0	0
	ASV_614	23	0	0	0	0	0	0	0	0	0	0	0	0	0	0	0	0	0	0	0	0	0	0	0	0	0	0	0	0	0	0	0	0	0	0	0	0	0	0	0	0	11	0	0	0	0	0	0
	ASV_624	0	0	0	0	0	0	0	0	0	0	0	0	0	0	0	0	7	0	0	0	0	0	0	0	0	0	0	0	0	0	0	2	0	0	0	0	0	0	0	0	0	11	0	0	0	0	0	17
	ASV_647	0	0	29	0	0	0	0	0	0	0	0	0	0	0	0	0	0	0	0	0	0	0	0	0	0	0	0	0	0	0	0	0	0	0	0	0	0	0	0	0	0	11	0	0	0	0	0	0
	ASV_669	0	0	0	0	0	0	0	0	0	0	0	0	0	0	0	0	0	0	0	0	0	0	0	0	0	0	0	0	0	0	0	0	0	0	0	0	0	0	0	0	0	10	0	0	0	7	0	0
	ASV_682	0	0	0	0	0	0	0	0	0	0	0	0	0	0	0	0	0	0	0	0	0	0	0	0	0	0	0	0	0	0	0	0	0	0	0	0	0	0	0	0	0	10	0	4	0	0	0	0
	ASV_686	0	0	0	0	0	0	0	0	0	0	0	0	0	0	0	0	0	0	0	0	0	0	0	0	0	0	3	0	0	0	0	0	0	0	0	0	0	0	0	0	0	10	0	0	0	0	0	0
	ASV_719	0	0	0	0	0	0	0	0	0	0	0	0	0	0	0	0	0	0	0	0	0	0	0	0	0	0	0	0	0	0	0	0	0	0	0	0	0	0	0	0	0	9	4	0	0	0	0	0
	ASV_720	0	0	0	0	0	0	0	0	0	0	0	0	0	0	0	0	0	0	0	0	0	0	0	0	0	0	0	0	0	0	0	0	0	0	0	0	0	0	0	0	0	9	4	8	0	0	0	0
	ASV_735	0	0	0	0	0	18	0	0	0	0	0	0	0	0	0	0	0	0	0	0	0	0	0	0	0	0	0	0	0	0	0	0	0	0	0	0	0	0	0	0	0	9	10	0	11	0	0	0
	ASV_744	0	0	0	0	0	0	0	7	0	0	0	0	0	0	0	0	0	0	0	0	0	0	0	0	0	0	0	0	0	0	0	0	0	0	0	0	0	0	0	0	0	9	0	0	0	0	0	0
	ASV_748	0	0	0	0	0	0	0	0	0	0	0	0	0	0	0	0	0	0	0	0	0	0	3	0	0	0	0	0	0	0	0	0	0	0	0	0	0	0	0	0	0	9	0	0	0	0	0	0
	ASV_769	0	0	0	0	0	0	0	0	0	0	0	0	0	0	0	0	0	0	0	0	0	0	0	0	0	0	0	0	0	0	0	0	0	0	0	0	0	0	0	0	0	9	0	0	6	0	0	0
	ASV_776	0	0	0	0	0	0	0	0	0	0	0	0	0	0	0	0	0	0	0	0	0	0	0	0	0	0	0	0	0	0	0	0	0	0	0	0	0	0	0	0	8	9	0	0	0	0	0	8
	ASV_779	0	0	0	0	0	0	0	0	0	0	0	0	0	0	0	0	13	0	0	0	0	0	0	0	0	0	0	0	0	0	0	0	0	0	0	0	0	0	0	0	0	9	0	0	0	0	0	0
	ASV_807	0	0	0	0	0	0	0	0	0	0	0	0	0	0	0	0	0	0	0	0	0	0	0	0	0	0	0	0	0	0	0	0	0	0	0	0	0	0	0	0	0	8	0	0	0	0	0	6
	ASV_809	0	0	0	0	0	0	0	0	0	0	0	0	4	0	0	0	0	0	0	0	0	0	0	6	0	0	0	0	0	0	0	0	0	0	0	0	0	0	0	0	0	8	0	0	0	0	0	0
	ASV_810	0	0	0	0	0	0	0	0	0	0	0	0	0	0	0	0	0	0	0	0	0	0	0	0	0	0	0	0	0	0	0	0	0	0	0	0	0	0	0	0	0	8	11	0	0	0	0	0
	ASV_823	0	0	0	0	0	0	0	0	0	0	0	0	0	0	0	0	0	0	0	0	0	0	0	0	0	0	0	0	0	0	0	0	0	0	0	0	0	0	0	0	0	8	9	0	0	0	0	0
	ASV_826	0	0	0	0	0	0	0	0	0	0	0	0	0	0	0	0	0	0	0	0	0	0	0	0	0	0	0	0	3	0	5	0	0	0	0	0	0	0	0	0	0	8	0	0	0	0	0	0
	ASV_832	0	0	0	0	0	6	0	0	0	0	0	0	0	0	0	0	0	0	0	0	0	0	0	0	0	0	0	0	0	0	0	0	0	0	0	0	0	0	0	0	0	8	0	0	5	0	0	0
	ASV_836	0	0	0	0	0	0	0	0	0	0	0	0	0	0	0	0	0	0	0	0	0	0	0	0	0	0	0	0	0	0	0	0	0	0	0	0	0	0	0	0	0	8	0	0	0	0	19	0
	ASV_850	0	0	0	0	0	0	0	0	0	0	0	0	0	0	0	0	0	0	0	0	0	0	0	0	0	0	0	0	0	0	0	0	0	0	0	0	0	0	0	0	0	8	0	0	0	0	0	3
	ASV_851	0	0	0	0	0	0	0	0	0	0	0	0	0	0	0	0	0	0	0	0	0	0	0	0	0	0	0	0	0	0	0	0	0	0	0	0	0	0	0	0	0	8	0	0	13	0	0	0
	ASV_852	0	0	0	0	0	0	0	0	23	0	0	0	0	0	15	8	0	13	47	0	0	0	0	0	0	0	0	0	0	0	0	0	0	0	0	0	0	0	0	0	0	8	0	0	0	0	0	0
	ASV_855	0	0	0	0	0	0	0	0	0	0	0	12	0	0	0	0	7	0	0	0	0	0	0	0	0	0	0	0	0	0	0	0	0	0	0	2	0	0	0	0	12	8	0	11	0	0	5	7
	ASV_858	0	0	0	0	0	0	0	0	0	0	0	0	0	0	0	0	0	0	0	0	0	0	0	0	0	0	0	0	0	0	0	0	0	0	0	0	0	0	0	0	14	8	0	0	14	0	0	0
	ASV_862	0	0	0	0	0	0	0	0	0	0	0	0	0	0	0	0	0	0	0	0	0	0	0	0	0	0	0	0	0	0	0	0	0	0	0	0	0	0	0	0	0	8	0	0	13	0	0	0
	ASV_863	0	0	0	0	0	0	0	0	0	0	0	0	0	0	0	0	0	0	0	0	0	0	0	0	0	0	0	0	0	0	0	0	0	0	0	0	0	0	0	0	0	8	0	0	0	0	7	5
	ASV_887	0	0	0	0	0	0	0	0	0	0	0	0	0	0	2	4	4	0	0	0	0	0	0	0	0	0	0	0	0	0	0	0	0	0	0	0	0	0	0	0	0	7	0	0	0	0	0	0
	ASV_893	0	0	0	0	0	0	0	0	0	0	0	0	0	0	0	0	0	0	0	0	0	0	0	0	0	0	0	0	0	0	0	0	0	0	0	0	0	0	0	0	14	7	0	0	0	9	9	8
	ASV_899	0	0	0	0	0	0	0	0	0	0	0	0	0	0	0	0	0	0	0	0	0	0	0	0	0	0	0	0	0	0	0	0	0	0	0	0	0	0	0	0	0	7	7	0	0	0	0	0
	ASV_901	0	0	0	0	0	0	0	0	0	0	0	0	0	0	0	0	0	0	0	11	0	0	0	0	0	0	0	0	0	0	0	0	0	0	0	0	0	0	0	0	0	7	0	0	0	0	0	0
	ASV_904	0	0	0	0	0	0	0	0	0	0	0	0	0	0	0	0	0	0	0	0	0	0	0	0	0	0	0	0	0	0	0	0	0	0	0	0	0	0	0	0	16	7	0	0	0	20	24	5
	ASV_909	0	0	0	0	0	0	0	0	0	0	0	0	0	0	0	0	0	0	0	0	0	0	5	0	0	0	0	0	0	0	0	0	0	0	0	0	0	0	0	0	0	7	0	0	0	0	0	0
	ASV_914	0	0	0	0	0	0	0	0	0	0	0	0	0	0	0	0	0	0	0	0	0	0	0	0	0	0	0	0	0	0	0	0	0	0	0	0	0	0	0	0	0	7	0	0	5	0	0	0
	ASV_925	0	0	0	0	0	0	0	0	0	0	0	0	0	0	0	0	0	0	0	0	0	0	0	0	0	0	0	0	0	0	0	0	0	0	0	0	0	0	0	0	0	7	0	0	0	6	0	0
	ASV_928	0	14	0	0	0	0	0	0	0	0	0	0	0	0	0	0	0	0	0	0	0	0	0	0	0	0	0	0	0	0	0	0	0	0	0	0	0	0	0	0	0	7	0	0	0	0	0	0
	ASV_930	0	0	0	0	0	0	0	0	0	0	0	0	0	0	0	0	0	0	0	0	0	0	0	0	0	0	0	0	0	0	0	0	0	0	0	0	0	0	0	0	0	7	0	0	3	0	0	0
	ASV_937	0	0	0	0	0	0	0	0	0	0	0	0	0	0	0	0	0	0	0	0	7	0	0	0	0	0	0	0	0	0	0	0	0	0	0	0	0	0	0	0	0	7	0	0	0	0	0	0
	ASV_940	0	0	0	0	0	0	0	0	10	5	0	0	0	4	0	0	0	0	30	3	7	0	0	0	0	0	0	10	0	0	0	0	0	0	0	0	2	0	0	0	8	7	0	0	0	0	0	0
	ASV_953	0	0	0	0	0	0	0	0	0	0	0	0	0	0	0	0	0	0	0	0	0	0	0	0	0	0	0	0	0	0	0	0	0	0	0	0	0	0	0	0	0	7	0	0	12	0	4	0
	ASV_964	4	0	0	0	0	0	0	0	0	0	0	0	0	0	0	0	0	0	0	0	6	0	0	0	0	0	0	0	0	0	0	0	0	0	0	0	0	0	0	0	0	7	0	0	0	0	0	0
	ASV_972	0	0	0	0	0	0	0	0	0	0	0	0	0	0	0	0	0	0	0	0	0	0	0	0	0	0	0	0	0	0	0	0	0	0	0	0	0	0	0	0	0	7	10	0	0	0	0	0
	ASV_980	0	0	0	0	0	0	0	0	0	0	0	0	0	0	0	0	0	0	0	0	0	0	0	0	0	0	0	0	0	0	0	0	0	0	0	0	0	0	0	0	0	6	12	0	2	0	0	0
	ASV_995	0	0	0	0	0	0	0	0	0	0	0	0	0	0	0	0	0	0	0	0	0	0	0	0	0	0	0	0	0	0	0	0	0	0	0	0	0	0	0	0	0	6	3	0	0	0	0	0
	ASV_996	0	0	0	0	0	0	0	0	0	0	0	0	0	0	0	0	0	0	0	0	0	0	0	0	0	0	0	0	0	0	0	0	0	0	0	0	0	0	0	0	0	6	0	0	0	2	0	0
	ASV_999	7	0	0	0	0	0	0	0	0	0	0	0	0	0	0	0	0	0	0	0	0	0	0	0	0	0	0	0	0	0	0	0	0	0	0	0	0	0	0	0	0	6	0	0	0	0	0	0
	ASV_1008	0	0	0	0	0	0	0	0	0	0	0	0	0	0	0	0	0	0	0	0	0	0	0	0	0	0	0	0	0	0	0	0	0	0	0	0	0	0	0	0	0	6	0	0	17	0	0	0
	ASV_1021	0	0	0	0	0	0	0	0	0	0	0	0	0	0	0	0	0	0	0	0	0	0	0	0	0	0	0	0	0	0	0	0	0	0	0	0	0	0	0	0	0	6	0	17	0	0	0	0
	ASV_1024	0	0	0	0	0	0	0	0	0	0	0	0	0	0	0	0	0	0	0	0	9	7	0	0	0	0	0	0	0	0	6	0	0	0	0	0	0	0	0	0	0	6	0	0	0	0	0	0
	ASV_1028	0	0	0	0	0	0	0	0	0	0	0	0	0	0	0	0	0	0	0	0	0	0	0	0	0	0	0	0	0	0	0	0	0	0	0	0	0	0	0	0	0	6	0	2	0	0	0	0
	ASV_1038	0	0	0	0	0	0	0	0	0	0	0	0	0	0	0	0	0	0	0	0	0	0	0	0	0	0	0	0	0	0	3	0	0	0	0	0	0	0	0	0	0	6	0	0	0	0	0	0
	ASV_1042	0	0	0	0	0	0	0	0	0	0	0	0	0	0	0	0	0	0	0	0	0	0	0	0	0	0	0	0	0	0	0	0	0	0	0	0	0	0	0	0	2	6	0	0	0	0	0	0
	ASV_1052	0	0	0	0	0	0	0	0	0	0	0	0	0	0	0	0	0	0	0	0	0	0	0	0	0	0	0	0	0	0	0	0	0	0	0	0	0	0	0	0	0	6	0	0	0	14	0	0
	ASV_1058	0	0	0	0	0	0	0	0	7	0	0	0	0	0	0	0	0	0	0	0	0	0	0	0	0	0	0	0	0	0	0	0	0	0	0	0	0	0	0	0	0	6	0	0	0	0	0	0
	ASV_1066	0	0	0	0	0	0	0	0	0	0	0	0	0	0	0	0	0	0	0	0	0	0	0	0	0	0	0	0	0	0	0	0	0	0	0	0	0	0	0	0	0	6	0	0	40	0	0	0
	ASV_1075	0	0	0	0	0	0	0	0	0	0	0	0	0	0	0	0	0	0	0	0	0	0	0	0	0	0	0	0	0	0	0	0	0	0	0	0	0	0	0	0	0	6	0	0	0	9	0	0
	ASV_1080	0	0	0	0	0	0	8	0	0	0	0	0	0	0	0	0	0	0	0	0	0	0	0	0	0	0	0	0	0	0	0	0	0	0	0	0	0	0	0	0	0	6	0	0	0	0	0	0
	ASV_1105	0	0	0	0	0	0	0	0	0	0	0	0	0	0	0	0	0	0	0	0	0	0	0	0	0	0	0	0	0	0	0	0	0	0	0	0	0	0	0	0	0	5	3	5	0	0	0	0
	ASV_1119	0	0	0	0	0	0	0	0	0	0	0	0	0	0	0	0	0	0	0	0	0	0	0	0	0	0	0	0	0	0	0	0	0	0	0	0	0	0	0	0	0	5	0	0	0	5	0	0
	ASV_1129	0	0	0	0	0	0	0	0	0	0	0	0	0	0	0	0	0	0	0	0	0	0	0	0	0	0	0	0	0	0	0	0	0	0	0	0	0	0	0	0	0	5	0	0	0	2	0	0
	ASV_1130	0	0	0	0	0	0	0	0	0	0	0	0	0	0	0	0	0	0	0	0	0	0	0	0	0	0	0	0	0	0	0	0	0	0	0	0	0	0	0	0	0	5	0	0	3	0	0	0
	ASV_1139	0	0	0	0	0	0	0	0	0	0	0	0	0	0	0	0	0	0	0	0	0	0	0	0	0	0	0	0	0	0	0	0	0	0	0	0	0	0	0	0	0	5	0	11	0	0	0	0
	ASV_1177	0	0	0	5	0	0	0	0	0	0	0	0	0	0	0	8	0	5	0	0	0	0	0	0	0	6	0	0	0	0	0	2	0	0	0	5	0	0	0	0	0	5	0	0	0	6	0	0
	ASV_1185	0	0	0	0	4	0	8	9	0	0	0	0	0	0	0	0	0	0	0	0	0	0	0	0	0	3	0	0	0	0	0	0	0	0	0	5	0	0	0	0	0	5	7	7	0	0	0	0
	ASV_1190	0	0	0	0	0	0	0	0	0	0	0	0	0	0	0	0	0	0	0	0	0	0	0	0	0	0	0	0	0	0	0	0	0	0	0	0	0	0	0	0	0	5	5	0	0	0	4	0
	ASV_1221	0	0	0	0	0	0	0	0	0	0	0	0	0	0	0	0	0	0	0	0	0	0	0	0	0	0	0	0	0	0	0	0	0	0	0	0	0	0	0	0	0	5	0	0	8	0	0	0
	ASV_1223	0	0	0	0	0	0	0	0	0	0	0	0	0	0	0	0	0	0	0	0	0	0	0	0	0	0	0	0	0	0	0	0	0	0	0	0	0	0	0	0	0	5	0	0	4	0	0	0
	ASV_1226	0	0	0	0	0	0	0	0	0	0	0	0	0	0	0	0	0	0	0	0	0	0	0	0	0	0	0	0	0	0	0	0	0	0	0	0	0	0	0	0	0	5	11	0	0	0	0	0
	ASV_1248	0	0	0	0	0	0	0	0	0	0	0	0	0	0	0	0	3	0	0	0	0	0	0	3	0	0	0	0	0	0	0	0	0	0	0	0	0	0	0	0	0	4	0	0	0	0	0	0
	ASV_1256	0	0	0	0	0	0	4	0	0	0	0	0	0	0	0	0	0	0	0	0	0	0	0	0	0	0	0	0	0	0	0	0	0	0	0	0	0	0	0	0	0	4	0	0	0	0	0	0
	ASV_1262	0	0	0	0	0	0	0	0	0	0	0	0	0	0	0	0	0	0	0	0	0	0	0	0	0	0	3	0	0	0	0	0	0	0	0	0	0	0	0	0	0	4	0	0	0	0	0	0
	ASV_1270	0	0	0	0	0	0	0	0	0	0	0	0	0	0	0	0	0	0	0	0	0	0	0	0	0	0	0	0	0	0	0	0	0	0	0	0	0	0	0	0	0	4	0	0	0	0	11	0
	ASV_1295	0	0	0	0	0	0	0	0	0	0	0	0	0	0	0	0	0	0	0	0	0	0	0	5	0	0	0	0	0	0	0	0	0	0	0	0	0	0	0	0	0	4	0	0	0	3	0	0
	ASV_1307	0	0	0	0	0	0	0	0	11	0	0	0	0	0	0	0	0	0	0	0	0	0	0	0	0	0	0	0	0	0	0	0	0	0	0	0	0	0	0	0	0	4	0	0	0	0	0	0
	ASV_1315	0	0	0	0	0	0	4	0	0	0	0	0	0	0	0	0	0	0	0	0	0	0	0	0	0	0	0	0	0	0	0	0	0	0	0	0	0	0	0	0	0	4	0	8	0	0	0	0
	ASV_1316	0	0	0	0	0	0	0	0	0	0	0	0	0	0	0	0	0	0	0	0	0	0	0	0	0	0	0	0	0	0	0	0	0	0	0	0	0	0	0	0	0	4	0	0	0	9	0	0
	ASV_1339	0	0	0	0	0	0	0	0	0	0	0	0	0	0	0	0	0	0	0	0	0	0	0	0	0	0	0	0	0	0	0	0	0	0	0	0	0	0	0	0	0	4	0	9	0	0	0	0
	ASV_1348	0	0	0	0	0	0	0	0	0	0	0	0	0	0	0	0	0	0	0	0	0	0	0	0	0	0	0	0	0	0	0	0	0	0	0	0	0	0	0	0	0	4	0	25	0	0	0	0
	ASV_1349	0	0	0	0	0	0	19	0	0	0	0	0	0	0	0	0	0	0	0	0	0	0	0	0	0	0	0	0	0	0	0	0	0	0	0	0	0	0	0	0	0	4	0	7	0	0	0	0
	ASV_1356	0	0	0	0	0	0	0	0	0	4	8	6	11	0	7	0	0	0	0	36	0	0	0	0	0	0	0	0	0	0	0	0	0	0	0	0	0	0	0	0	0	4	0	0	0	0	0	0
	ASV_1358	0	0	0	0	0	0	0	0	0	0	0	0	0	0	0	0	9	0	0	0	0	0	0	0	0	0	0	0	0	0	0	0	0	0	0	0	0	0	0	0	0	4	0	0	0	0	0	0
	ASV_1365	0	0	0	0	0	0	0	0	0	0	0	0	4	0	0	0	0	0	0	0	0	0	0	0	0	0	0	0	0	0	0	0	0	0	0	0	0	0	0	0	0	4	0	0	0	0	0	0
	ASV_1369	0	0	0	0	0	0	0	0	10	0	0	0	0	0	0	0	0	0	0	0	0	0	0	0	0	0	0	0	0	0	0	0	0	0	0	0	0	0	0	0	0	4	0	0	0	0	0	0
	ASV_1371	0	0	0	0	17	0	0	0	0	0	0	0	15	0	0	0	0	0	0	0	0	0	0	0	0	0	0	0	0	0	0	0	0	0	0	0	0	0	0	0	0	4	4	0	0	0	0	0
	ASV_1379	0	0	0	0	0	0	0	0	0	0	0	0	0	0	0	0	0	0	0	0	0	0	0	0	0	0	0	0	0	0	0	0	0	0	0	0	0	0	0	0	0	4	0	10	38	0	0	0
	ASV_1394	0	0	0	0	0	0	0	0	0	0	0	0	0	0	0	0	0	0	0	0	0	0	0	0	0	0	0	0	0	0	0	0	0	0	0	0	0	0	0	0	3	3	0	0	53	0	0	0
	ASV_1406	0	0	0	0	0	0	0	0	0	0	0	0	0	0	0	0	0	0	0	0	0	0	0	0	0	0	0	0	0	0	0	0	0	0	0	0	0	0	0	0	0	3	2	0	0	0	0	0
	ASV_1411	0	0	0	0	0	0	0	0	0	0	0	0	0	0	0	0	0	0	0	0	0	0	0	0	0	0	0	0	0	0	0	0	0	0	0	0	0	0	0	0	6	3	0	0	0	0	0	0
	ASV_1418	0	0	0	0	0	0	0	0	0	0	0	0	0	0	0	0	0	0	0	0	0	0	0	0	0	0	0	0	0	0	0	0	0	0	0	0	0	0	0	0	0	3	0	0	0	0	0	3
	ASV_1419	0	0	0	0	0	0	0	0	0	0	0	0	0	0	0	0	0	0	0	0	0	0	0	0	0	0	0	0	0	0	0	0	0	0	0	0	0	0	0	0	0	3	2	0	0	0	0	0
	ASV_1426	0	0	0	0	0	0	0	0	0	0	0	0	0	0	0	0	0	0	0	0	0	0	0	0	0	0	0	0	0	0	0	0	0	0	0	0	0	0	0	0	5	3	0	0	0	0	0	0
	ASV_1432	0	0	0	0	0	0	0	0	0	0	0	0	0	0	0	0	0	0	0	0	0	0	0	0	0	0	0	0	0	0	0	0	0	0	0	0	0	0	0	0	0	3	0	0	0	0	3	0
	ASV_1434	0	0	0	0	0	0	0	0	0	0	0	0	0	0	0	0	0	0	0	0	0	0	0	0	0	0	0	0	0	0	0	0	0	0	0	0	0	0	0	0	0	3	0	0	0	0	2	0
	ASV_1436	0	0	0	0	0	0	0	0	0	0	0	0	0	0	0	0	0	0	0	0	0	0	0	0	0	0	0	0	0	0	0	0	0	0	0	0	0	0	0	0	2	3	0	0	0	0	0	0
	ASV_1487	0	0	0	0	0	0	0	0	0	0	0	0	0	0	0	0	0	0	0	0	10	0	0	0	0	0	0	0	0	0	0	0	0	0	0	0	0	0	0	0	0	3	0	0	0	0	0	0
	ASV_1489	0	0	0	0	0	0	0	0	0	0	0	0	0	0	0	0	0	0	0	0	0	0	0	0	0	0	0	0	0	0	0	0	0	0	0	0	0	0	0	0	0	3	0	13	0	0	0	0
	ASV_1507	0	13	0	0	9	0	0	0	0	0	0	0	5	0	0	0	0	0	0	0	0	6	0	0	0	0	0	0	0	0	0	0	0	0	0	0	0	0	0	0	0	3	0	0	4	0	0	0
	ASV_1520	0	0	0	0	0	0	0	0	0	0	0	2	0	0	6	0	0	0	0	0	0	0	0	0	0	0	0	0	0	0	0	0	0	0	0	0	0	0	0	0	0	3	0	0	0	0	0	0
	ASV_1521	0	0	0	0	0	0	0	0	0	0	0	0	0	0	0	0	0	0	0	0	0	0	0	0	0	0	0	0	0	0	0	0	0	0	0	0	0	0	0	0	0	3	0	0	2	0	0	0
	ASV_1528	0	0	0	0	0	0	0	0	0	0	0	0	0	0	0	0	0	0	0	0	7	0	6	0	0	0	0	0	0	0	0	0	0	0	0	0	0	0	0	0	0	3	0	0	0	0	0	0
	ASV_1531	0	0	0	0	0	0	0	0	0	0	0	0	0	0	0	0	0	0	0	0	0	0	0	0	0	0	0	0	0	0	0	0	0	0	0	0	0	0	0	0	0	3	16	0	0	0	0	0
	ASV_1538	0	0	0	0	0	5	0	0	0	0	0	0	0	0	0	0	3	0	0	0	0	0	0	0	0	0	0	0	0	0	0	0	0	0	0	0	0	0	0	0	0	3	0	0	4	0	0	0
	ASV_1550	0	0	0	0	0	0	0	0	0	0	0	0	0	0	0	0	0	0	0	0	0	0	0	0	0	0	0	0	0	0	0	0	0	0	0	0	0	0	0	0	0	3	0	0	25	0	0	0
	ASV_1570	0	0	0	0	4	0	0	8	0	0	0	0	5	0	0	0	0	0	0	0	2	0	0	0	0	0	0	0	0	0	0	0	3	0	0	0	0	6	0	0	5	2	0	7	0	0	0	0
	ASV_1584	0	0	0	0	0	0	0	0	0	0	0	0	0	0	0	0	0	0	0	0	0	0	0	0	0	0	0	0	0	0	0	0	0	0	0	0	0	0	0	0	4	2	0	0	15	0	0	0
	ASV_1598	0	0	0	0	0	0	0	0	0	0	0	0	0	0	0	0	0	0	0	0	0	0	0	0	0	0	0	0	0	0	0	0	0	0	0	0	0	0	0	0	0	2	0	0	0	2	0	0
	ASV_1621	0	0	0	0	0	0	0	0	0	0	0	0	0	0	0	0	0	0	0	0	0	0	0	0	0	0	0	0	0	0	0	0	0	0	0	0	0	0	0	0	0	2	0	0	0	0	3	0
	ASV_1622	0	0	0	0	0	0	0	0	0	0	0	0	0	0	0	0	0	0	0	0	0	0	0	0	0	0	0	0	0	0	0	0	0	0	0	0	0	0	0	0	0	2	0	0	0	4	0	0
	ASV_1623	0	0	0	0	0	0	0	0	0	0	0	0	0	0	0	0	0	0	0	0	0	0	0	0	0	0	0	0	0	0	0	0	0	0	0	0	0	0	0	0	2	2	0	0	13	0	0	0
	ASV_1632	0	0	0	0	0	3	0	0	0	0	0	0	0	9	0	0	0	0	0	4	0	0	0	0	0	0	0	0	0	0	0	2	0	6	0	0	0	0	0	0	0	2	0	0	0	0	3	0
	ASV_1675	0	0	0	0	0	0	0	0	0	0	0	0	0	0	0	0	0	0	0	0	0	0	0	0	0	0	0	0	0	0	0	0	0	0	0	0	0	0	0	0	0	2	0	0	0	0	0	5
	ASV_1680	0	0	0	0	0	0	0	0	0	0	0	0	0	0	0	0	0	0	0	0	0	0	0	0	0	0	0	0	0	0	0	0	0	0	0	0	0	0	0	0	0	2	0	0	0	0	0	3
	ASV_1687	0	0	0	0	0	0	0	0	0	0	0	0	0	0	0	0	0	0	0	0	0	0	0	0	0	0	0	0	0	0	0	0	0	0	0	0	0	0	0	0	2	2	0	0	0	0	0	0
	ASV_1692	0	0	0	0	0	0	0	0	0	0	0	0	0	0	0	0	0	0	0	0	0	0	0	0	0	0	0	0	0	0	0	0	0	0	0	0	0	0	0	0	3	2	0	0	0	0	0	0
	ASV_1693	0	0	0	0	0	0	0	0	0	0	0	0	0	0	0	0	0	0	0	0	0	0	0	0	0	0	0	0	0	0	0	0	0	0	0	0	0	0	0	0	0	2	0	0	0	0	0	3
	ASV_1695	0	0	0	0	0	0	0	0	0	0	0	0	0	0	0	0	0	0	0	0	0	0	0	0	0	0	0	0	0	0	0	0	0	0	0	0	0	0	0	0	0	2	13	0	0	0	0	3
	ASV_1696	0	2	0	0	0	0	0	0	0	0	0	0	0	0	0	0	0	0	0	0	0	0	0	5	0	0	0	0	0	0	0	0	0	0	0	0	0	0	0	0	0	2	0	0	0	0	0	0
	ASV_1723	0	0	0	0	0	0	0	0	0	0	0	0	0	0	0	0	0	0	0	0	0	0	0	0	0	0	0	0	0	0	0	0	0	0	0	0	0	0	0	0	0	2	10	0	0	0	0	0
	ASV_1731	0	0	0	0	0	0	0	0	0	0	0	0	0	0	0	0	0	0	0	0	0	0	0	0	0	0	0	0	0	0	0	0	0	0	0	0	0	0	0	0	0	2	0	0	0	2	0	0
	ASV_1736	0	3	0	0	0	0	0	0	0	0	0	0	0	0	0	0	0	0	0	0	0	3	0	0	0	0	0	0	0	0	0	0	0	0	0	0	0	0	0	0	0	2	0	0	0	0	0	0
	ASV_1744	0	0	0	0	0	0	0	0	0	0	0	0	0	0	10	0	0	0	0	0	0	0	0	0	0	0	0	0	0	0	0	0	0	0	0	19	0	0	0	0	0	2	0	0	0	0	0	0
	ASV_1750	0	0	0	0	0	0	0	0	0	0	0	0	0	0	0	0	0	0	0	0	0	0	0	0	0	0	0	0	0	0	0	0	0	0	0	0	0	0	0	0	0	2	0	0	0	0	2	0
	ASV_1753	0	0	0	0	0	0	0	0	0	0	0	0	0	0	16	0	0	0	0	0	0	0	0	0	0	0	0	0	11	0	0	0	0	0	0	0	0	0	0	0	0	2	0	0	0	0	0	0
	ASV_1803	24	0	53	33	9	13	0	0	0	0	71	0	0	11	28	12	0	20	11	18	0	0	0	0	0	0	0	0	0	0	0	0	0	0	0	0	0	0	0	0	0	0	0	0	0	0	0	0
	ASV_1832	13	0	43	0	0	4	0	0	8	9	36	0	10	0	11	0	0	0	9	14	0	0	0	0	0	0	3	0	0	0	0	0	0	0	0	0	0	0	0	0	0	0	7	0	0	0	0	0
	ASV_1845	11	42	39	29	0	27	0	16	0	0	15	0	47	0	18	0	0	0	0	0	0	0	21	43	0	0	0	0	0	0	24	0	34	14	0	0	0	35	0	0	21	0	0	19	0	19	0	0
	ASV_1846	12	10	39	15	7	0	0	12	12	0	0	0	0	0	0	0	0	0	0	0	0	0	0	0	0	0	0	0	0	0	0	0	0	0	0	0	0	0	0	0	0	0	0	0	0	0	0	0
	ASV_1847	0	0	39	0	0	0	0	0	0	0	44	0	0	0	0	0	0	0	13	0	0	0	0	0	0	0	0	0	0	0	0	0	0	0	0	0	0	0	0	0	0	0	0	0	0	0	0	0
	ASV_1854	0	0	37	0	0	0	0	0	0	0	0	0	0	0	0	0	27	0	0	0	0	0	0	0	0	0	0	0	0	0	0	0	0	0	0	0	0	0	0	0	0	0	0	0	0	0	0	0
	ASV_1859	0	0	37	0	0	0	0	0	0	0	41	0	0	0	0	0	0	0	0	0	0	0	0	0	0	0	0	0	0	0	0	0	0	0	0	0	0	0	0	0	0	0	0	0	0	0	0	0
	ASV_1861	0	0	36	0	0	0	0	0	0	0	0	0	0	0	0	0	0	0	0	0	0	11	0	0	0	0	0	0	0	0	0	0	0	0	0	0	0	0	0	0	0	0	0	0	0	0	0	0
	ASV_1864	0	0	36	0	0	0	0	0	34	0	0	0	16	0	0	0	0	0	0	0	0	0	0	0	0	0	0	0	0	0	0	0	0	0	0	0	0	0	0	0	0	0	0	0	0	0	0	0
	ASV_1880	25	0	34	0	0	12	0	14	44	0	0	0	24	0	21	0	0	0	20	0	26	0	0	0	0	7	0	0	16	0	0	0	0	0	0	10	0	0	0	0	0	0	0	0	0	0	0	0
	ASV_1881	0	0	34	0	10	0	0	0	0	0	0	0	0	0	0	0	0	0	0	0	0	0	0	0	0	0	0	0	0	0	0	0	0	0	0	0	0	0	0	0	0	0	0	0	0	0	0	0
	ASV_1883	0	0	33	0	0	6	0	0	0	0	0	0	0	0	0	0	0	0	0	0	0	0	0	0	0	0	0	0	0	0	0	0	0	0	0	0	0	0	0	0	0	0	0	0	0	0	0	0
	ASV_1893	0	0	32	0	0	0	0	0	0	0	4	0	0	0	0	0	0	0	0	0	0	0	0	0	0	0	0	0	0	0	0	0	0	0	0	0	0	0	0	0	0	0	0	0	0	0	0	0
	ASV_1902	7	0	31	0	6	0	0	0	0	6	8	0	0	0	0	0	0	0	0	0	9	0	0	0	0	0	0	0	0	0	0	0	0	0	0	6	0	5	0	0	0	0	0	0	0	0	0	0
	ASV_1913	0	0	31	0	0	0	0	0	0	0	0	0	0	0	0	0	0	0	0	0	0	0	0	0	0	0	0	0	0	0	0	0	0	0	0	0	0	0	0	0	0	0	12	0	0	0	0	0
	ASV_1919	17	24	30	0	0	0	0	0	0	24	0	0	0	0	52	0	0	0	15	0	0	0	0	0	0	0	0	0	0	0	19	0	0	0	0	0	0	0	0	0	0	0	0	0	0	0	0	0
	ASV_1921	0	0	30	0	0	0	0	0	0	0	31	0	0	0	0	0	0	0	0	0	0	0	0	0	0	0	0	0	0	0	0	0	0	0	0	0	0	0	0	0	0	0	0	0	0	0	0	0
	ASV_1926	0	0	29	0	0	0	0	0	0	0	11	0	0	0	0	0	0	0	0	24	0	0	0	0	0	0	0	0	0	0	0	0	0	0	0	0	0	0	0	0	0	0	0	0	0	0	0	0
	ASV_1934	0	34	29	54	0	0	21	0	0	0	0	0	0	0	0	0	0	0	0	0	0	0	0	0	0	0	0	0	0	0	0	0	0	0	0	0	0	0	0	0	0	0	0	0	0	0	0	0
	ASV_1936	19	32	28	31	15	17	10	13	25	27	6	29	15	9	30	11	13	0	22	16	9	10	19	10	11	4	14	11	5	5	7	6	4	0	0	8	0	0	0	0	8	0	0	11	8	21	9	18
	ASV_1940	0	0	28	31	0	0	0	0	0	0	12	0	0	0	0	0	0	0	0	0	0	0	0	0	0	0	0	0	0	0	0	0	0	0	0	0	0	0	0	0	0	0	0	0	0	0	0	0
	ASV_1943	0	0	28	0	0	0	0	0	0	0	0	0	0	7	0	6	0	0	10	0	0	0	0	0	0	0	0	0	0	0	0	0	0	0	0	0	0	0	0	0	0	0	0	0	0	0	0	0
	ASV_1944	16	0	28	0	0	0	0	0	0	0	0	0	0	0	0	0	0	0	0	0	16	0	0	0	0	16	0	0	0	8	0	0	0	11	0	23	0	0	0	0	0	0	0	0	0	40	0	0
	ASV_1968	0	8	26	0	0	4	0	0	0	0	0	0	0	0	0	0	0	0	0	13	0	0	0	0	0	0	0	0	0	0	0	0	0	0	0	0	0	0	0	0	0	0	0	0	0	0	0	0
	ASV_1969	0	0	26	0	0	0	0	0	0	0	36	0	0	0	0	0	0	37	0	0	0	0	0	0	0	0	0	0	0	0	0	0	0	0	0	0	0	0	0	0	0	0	0	0	0	0	0	0
	ASV_1972	0	0	26	0	0	0	0	0	0	0	18	0	0	0	0	0	0	0	0	0	0	0	0	0	0	0	0	0	0	0	0	0	0	0	0	0	0	0	0	0	0	0	0	0	0	0	0	0
	ASV_1974	0	0	26	0	0	0	0	0	0	21	0	0	0	0	0	0	0	0	0	0	0	0	0	0	0	0	0	0	0	0	0	0	0	0	0	0	0	0	0	0	0	0	0	13	0	0	0	0
	ASV_1975	0	0	26	0	0	0	0	0	0	0	0	0	0	0	0	0	0	0	0	0	0	0	0	0	30	0	0	0	0	0	0	0	0	0	0	0	0	0	0	0	0	0	0	0	0	0	0	0
	ASV_1991	0	0	25	0	0	0	0	0	0	0	49	0	0	0	0	0	0	0	0	0	0	0	0	0	0	0	0	0	0	0	0	0	0	0	0	0	0	0	0	0	0	0	0	0	0	0	0	0
	ASV_2002	0	0	24	0	0	0	0	0	0	0	5	0	0	0	0	0	0	0	0	0	0	0	0	0	0	0	0	0	0	0	0	0	0	0	0	0	0	0	0	0	0	0	0	0	0	0	0	0
	ASV_2009	0	0	24	0	0	0	0	0	0	0	9	0	0	0	0	0	0	0	0	0	0	0	0	0	0	0	0	0	0	0	0	0	0	0	0	0	0	0	0	0	0	0	0	0	0	0	0	0
	ASV_2012	0	0	24	0	0	9	0	0	0	0	5	0	0	0	0	0	0	0	0	0	0	0	0	0	0	0	0	0	0	0	0	0	0	0	0	0	0	0	0	0	0	0	0	0	0	0	0	0
	ASV_2015	0	0	24	0	15	0	0	0	0	0	0	0	0	0	0	0	0	0	0	0	0	0	0	0	0	0	0	0	0	0	0	0	0	0	0	0	0	0	0	0	0	0	0	0	0	0	0	0
	ASV_2024	0	0	23	0	0	0	0	0	0	0	15	0	0	0	0	0	0	0	0	0	0	0	0	0	0	0	0	0	0	0	0	0	0	0	0	0	0	0	0	0	0	0	0	0	0	0	0	0
	ASV_2028	0	0	23	0	0	0	4	0	0	0	0	0	0	0	0	0	0	0	0	0	0	0	0	0	0	0	0	0	0	0	0	0	0	0	0	0	0	0	0	0	0	0	0	0	0	0	0	0
	ASV_2029	0	0	23	0	0	0	0	0	0	0	11	0	0	0	0	0	0	11	0	0	12	0	0	18	0	0	4	0	0	0	0	0	0	0	0	0	0	0	0	0	0	0	0	0	0	28	0	0
	ASV_2031	20	0	23	0	0	0	0	0	0	0	0	0	0	0	0	0	0	0	0	0	0	0	24	0	0	0	0	0	0	0	0	0	0	0	0	0	0	0	0	0	0	0	0	0	0	0	0	0
	ASV_2033	0	0	23	0	0	0	0	0	0	0	21	0	0	0	25	0	0	0	0	0	0	0	0	0	0	0	0	0	0	0	0	0	0	0	0	0	0	0	0	0	0	0	0	0	0	0	0	0
	ASV_2035	0	0	23	0	0	0	0	13	0	0	0	12	0	0	0	0	8	23	0	21	31	0	12	0	0	0	0	0	0	0	0	0	0	0	0	0	0	0	4	0	0	0	0	0	0	0	0	0
	ASV_2041	0	0	23	0	0	0	0	0	0	0	55	0	0	0	0	0	0	0	0	0	0	0	0	0	0	0	0	0	0	0	0	0	0	0	0	0	0	0	0	0	0	0	0	0	0	0	0	0
	ASV_2048	0	3	22	0	0	0	0	0	0	0	9	0	0	0	0	0	0	0	0	0	0	0	0	0	0	0	0	0	0	0	0	0	0	0	0	0	0	0	0	0	0	0	0	0	0	0	0	0
	ASV_2049	0	0	22	0	0	0	0	0	0	0	0	0	0	0	0	0	0	0	0	0	0	0	0	0	0	0	0	0	0	0	0	0	0	0	0	0	0	0	0	0	0	0	0	0	0	9	0	0
	ASV_2052	0	0	22	0	0	0	0	0	7	0	0	0	0	0	0	0	0	0	0	0	0	0	0	0	0	0	0	0	0	0	0	0	0	0	0	0	0	0	0	0	0	0	0	0	0	0	0	0
	ASV_2056	0	0	22	18	0	0	0	0	0	0	0	0	0	0	0	0	0	0	0	0	0	0	0	0	0	0	0	0	0	0	0	0	0	0	0	0	0	0	0	0	0	0	0	0	0	0	0	0
	ASV_2062	0	0	22	0	0	0	0	0	0	0	39	0	8	0	0	0	0	0	0	0	0	0	0	0	0	0	0	0	0	0	0	0	0	0	0	0	0	0	0	0	0	0	0	0	0	0	0	0
	ASV_2066	0	0	21	0	0	0	0	0	0	0	19	0	0	0	0	0	0	7	0	0	0	0	0	0	0	0	0	0	0	0	0	0	0	0	0	0	0	0	0	0	0	0	0	0	0	0	0	0
	ASV_2070	0	0	21	0	0	0	0	0	0	0	4	0	0	0	0	0	0	0	0	0	0	0	0	0	0	0	0	0	0	0	0	0	0	0	0	0	0	0	0	0	0	0	0	0	0	0	0	0
	ASV_2081	0	0	21	0	0	0	0	0	0	0	18	0	0	5	0	0	0	0	12	0	0	0	0	0	0	0	0	0	0	0	0	0	0	0	0	0	0	0	0	0	0	0	0	0	0	0	0	0
	ASV_2088	0	0	21	0	0	0	0	0	0	0	0	0	0	0	0	0	0	0	0	0	0	0	0	0	0	0	0	0	0	0	0	0	0	0	0	0	0	0	0	0	17	0	0	0	0	0	0	0
	ASV_2093	0	0	21	24	24	0	0	12	0	0	0	33	22	0	0	17	0	0	19	0	0	0	0	28	0	0	0	0	0	0	0	0	28	0	0	17	0	0	0	0	0	0	0	0	0	0	0	0
	ASV_2096	0	0	21	0	0	0	0	0	0	0	44	0	0	35	0	0	0	0	0	0	0	0	0	0	0	0	0	0	0	0	0	0	0	0	0	0	0	0	0	0	0	0	0	0	0	0	0	0
	ASV_2098	0	0	21	0	0	0	0	17	0	0	0	0	0	0	0	0	0	0	0	0	0	0	0	0	0	0	0	0	0	0	0	0	0	0	0	0	0	0	0	0	0	0	0	0	0	0	0	0
	ASV_2100	0	0	21	0	0	0	0	0	0	0	0	0	0	0	0	0	0	0	0	0	0	0	0	0	13	0	0	0	0	0	0	0	0	0	0	0	0	0	0	0	0	0	7	0	0	0	0	0
	ASV_2105	0	0	20	0	7	0	0	0	0	0	0	0	0	0	0	0	0	0	0	0	0	0	0	7	0	0	0	0	0	0	0	0	0	0	0	0	0	0	0	0	0	0	0	0	0	0	0	0
	ASV_2107	0	5	20	0	0	0	0	0	0	0	0	0	0	0	0	0	0	0	0	0	0	0	0	0	0	0	0	0	0	0	0	0	0	0	0	0	0	0	0	0	0	0	0	0	0	0	0	0
	ASV_2109	11	0	20	0	0	0	0	0	0	0	0	0	0	0	0	0	0	0	0	0	0	0	0	0	0	0	0	0	0	0	0	0	0	0	0	0	0	0	0	0	0	0	0	0	0	0	0	0
	ASV_2113	0	4	20	0	0	0	0	0	0	0	0	0	0	0	0	0	0	0	0	0	0	0	0	0	0	0	0	0	0	0	0	0	0	0	0	0	0	0	0	0	0	0	0	0	0	0	0	0
	ASV_2114	0	0	20	0	3	0	0	0	0	0	3	0	0	0	0	0	0	0	0	0	0	0	0	0	0	0	0	0	0	0	0	0	0	0	0	0	0	0	0	0	0	0	0	0	0	0	0	0
	ASV_2117	24	9	20	0	15	6	0	0	0	0	0	0	5	0	0	0	0	0	0	0	0	0	0	0	0	0	0	0	0	0	0	0	0	0	0	0	0	0	0	0	0	0	0	0	0	0	4	3
	ASV_2118	0	0	20	0	22	0	0	0	0	0	6	0	0	0	0	0	0	0	0	0	0	0	0	0	0	0	0	0	0	0	0	0	0	0	0	0	0	0	0	0	0	0	0	0	0	0	0	0
	ASV_2124	0	0	20	0	18	0	0	0	0	0	0	0	0	0	0	0	0	0	0	0	0	0	0	0	0	0	0	0	0	0	0	0	0	0	0	0	0	0	0	0	0	0	0	0	0	0	0	0
	ASV_2125	0	0	20	0	0	0	0	0	9	0	0	0	0	0	0	0	0	0	0	0	0	0	0	0	0	0	0	0	0	0	0	0	0	0	0	0	0	0	0	0	0	0	0	0	0	0	0	0
	ASV_2126	0	0	20	0	0	0	0	0	0	0	0	0	0	0	0	0	0	0	0	0	0	0	0	0	0	0	0	0	0	0	0	0	0	0	0	9	0	0	0	0	0	0	8	0	0	0	0	0
	ASV_2133	0	0	20	0	29	0	0	22	0	0	0	0	0	0	0	0	0	0	0	0	0	0	0	0	0	0	0	0	0	0	0	0	0	0	0	0	0	0	0	0	0	0	0	0	0	0	0	0
	ASV_2144	0	0	19	0	0	0	0	0	0	0	8	0	0	0	0	0	0	0	0	0	0	0	0	0	0	0	0	0	0	0	0	0	0	0	0	0	0	0	0	0	0	0	0	0	0	0	0	0
	ASV_2145	0	0	19	0	0	11	0	0	0	0	5	0	0	0	0	0	0	0	0	0	0	0	0	0	0	0	0	0	0	0	0	0	0	0	0	0	0	0	0	0	0	0	0	0	0	0	0	0
	ASV_2148	0	0	19	0	0	0	0	14	0	0	0	0	0	0	0	0	0	0	0	0	0	0	0	0	0	0	0	0	0	0	0	0	0	0	0	0	0	0	0	0	0	0	0	0	0	0	0	0
	ASV_2157	0	0	19	0	0	0	0	0	5	0	0	0	0	0	0	0	0	0	0	0	0	0	0	0	0	0	0	0	0	0	0	0	0	0	0	0	0	0	0	0	0	0	0	0	0	0	0	0
	ASV_2162	0	0	19	0	0	0	0	0	0	0	23	0	0	0	0	0	0	0	0	0	0	0	0	0	0	0	0	0	0	0	0	0	0	0	0	0	0	0	0	0	0	0	0	0	0	0	0	0
	ASV_2168	12	0	19	0	16	0	0	0	0	0	0	0	0	0	0	0	0	0	0	0	0	6	0	0	0	0	0	9	0	0	0	0	0	0	0	0	0	0	0	0	0	0	0	0	0	0	0	0
	ASV_2174	0	0	19	0	0	0	0	0	0	0	0	0	0	0	0	0	0	0	0	0	0	0	0	0	0	0	0	0	0	0	10	0	0	0	0	0	0	0	0	0	0	0	0	0	0	0	0	0
	ASV_2189	0	0	18	0	0	0	0	0	6	0	9	0	0	0	0	0	0	0	0	0	0	0	0	0	0	0	0	0	0	0	0	0	0	0	0	0	0	0	0	0	0	0	0	0	9	0	0	0
	ASV_2196	0	0	18	0	0	0	0	0	0	0	16	0	0	0	0	0	0	0	0	0	0	0	0	0	0	0	0	0	0	0	0	0	0	0	0	0	0	0	0	0	0	0	0	0	0	0	0	0
	ASV_2197	0	0	18	0	0	0	14	0	0	0	9	0	0	0	0	0	0	0	0	9	0	0	0	0	0	0	0	0	0	0	0	0	0	0	0	0	0	6	0	0	0	0	0	0	0	0	0	0
	ASV_2198	0	0	18	0	0	0	0	0	0	0	16	0	0	0	0	0	0	0	0	0	0	0	0	0	0	0	0	0	0	0	0	0	0	0	0	0	0	0	0	0	0	0	0	0	0	0	0	0
	ASV_2201	0	0	18	0	0	0	0	0	0	0	7	5	0	0	0	0	0	0	0	0	0	0	0	0	0	0	0	0	0	0	0	5	0	0	0	0	0	0	0	0	0	0	0	0	0	0	0	0
	ASV_2202	0	0	18	0	0	0	0	0	0	0	30	0	0	0	0	0	0	0	0	0	0	0	0	0	0	0	0	0	0	0	0	0	0	0	0	0	0	0	0	0	0	0	0	0	0	0	0	0
	ASV_2204	0	0	18	0	0	0	0	0	0	0	0	0	0	0	0	0	12	0	0	0	0	0	0	0	0	0	0	0	0	0	0	0	0	0	0	0	0	0	0	0	0	0	0	0	0	21	0	0
	ASV_2205	0	0	18	7	0	7	0	0	0	0	0	0	0	0	0	0	0	0	0	0	0	0	0	0	0	0	0	0	0	0	0	0	0	0	0	0	0	0	0	0	0	0	0	0	0	0	0	0
	ASV_2211	0	0	17	0	0	0	0	0	0	0	6	0	0	0	0	0	0	0	0	0	0	0	0	0	0	0	0	0	0	0	0	0	0	0	0	0	0	0	0	0	0	0	0	0	0	0	0	0
	ASV_2213	0	0	17	4	0	0	0	0	0	0	0	0	0	0	0	0	0	0	0	0	0	0	0	0	0	0	0	0	0	0	0	0	0	0	0	0	0	0	0	0	0	0	0	0	0	0	0	0
	ASV_2214	0	0	17	0	0	0	0	0	0	0	4	0	0	0	0	0	0	0	0	0	0	0	0	0	0	0	0	0	0	0	0	0	0	0	0	0	0	0	0	0	0	0	0	0	0	0	0	0
	ASV_2219	0	0	17	0	0	0	0	0	0	0	22	0	0	0	0	0	0	0	0	0	0	0	0	0	0	0	0	0	0	0	0	0	0	0	0	0	0	0	0	0	0	0	0	0	0	0	0	0
	ASV_2220	0	0	17	0	0	0	0	8	0	0	0	0	0	0	0	0	0	0	0	0	0	0	0	0	0	0	0	0	0	0	0	0	0	0	0	0	0	0	0	0	0	0	0	0	0	0	0	0
	ASV_2223	0	0	17	0	0	0	7	0	0	0	11	0	0	0	0	0	0	0	0	0	0	0	0	0	0	0	0	0	0	0	0	0	0	0	0	0	0	0	0	0	0	0	0	0	0	0	0	0
	ASV_2226	0	0	17	0	0	0	0	0	0	0	6	0	0	0	0	0	0	0	0	0	0	0	0	0	0	0	0	0	0	0	0	0	0	0	0	0	0	0	0	0	0	0	0	0	0	0	0	0
	ASV_2228	0	0	17	0	5	0	0	3	0	0	0	0	0	0	0	0	0	0	0	0	0	0	0	0	0	0	0	0	0	0	0	0	0	0	0	0	0	0	0	0	0	0	0	0	0	0	0	0
	ASV_2233	0	0	17	0	0	0	0	0	0	0	11	0	0	0	0	0	0	0	0	0	0	0	0	0	0	0	0	0	0	0	0	0	0	0	0	0	0	0	0	0	0	0	0	0	0	0	0	0
	ASV_2238	0	0	17	0	0	0	0	0	0	0	0	0	0	0	0	0	0	0	0	0	0	0	0	0	0	0	0	0	0	0	0	0	0	0	0	0	0	0	0	0	0	0	0	0	0	8	0	0
	ASV_2242	0	0	17	0	0	0	0	0	0	0	0	0	0	0	0	0	0	0	0	0	0	0	0	0	12	0	0	0	0	0	0	0	0	0	0	0	0	0	0	0	0	0	0	0	0	0	0	0
	ASV_2247	0	0	17	0	14	0	0	0	0	0	0	0	0	0	0	0	0	0	0	18	0	0	0	0	0	0	0	0	0	0	0	0	0	0	0	0	0	0	0	0	0	0	0	0	0	0	0	0
	ASV_2252	0	0	16	0	0	0	0	0	0	0	36	5	0	0	0	0	0	0	0	0	0	0	0	0	0	0	0	0	0	0	0	0	0	0	0	0	0	0	0	0	0	0	0	0	0	0	0	0
	ASV_2259	0	0	16	0	5	0	7	0	0	0	7	0	0	0	0	0	0	0	0	0	0	0	0	0	0	3	0	0	0	0	0	0	0	0	0	4	5	0	0	3	0	0	0	0	0	0	0	0
	ASV_2262	0	0	16	0	0	11	0	0	0	0	0	0	0	0	0	0	0	0	0	0	0	0	0	0	0	0	0	0	0	0	0	0	0	0	0	0	0	0	0	0	0	0	0	0	0	0	0	0
	ASV_2263	0	0	16	0	0	0	0	0	0	0	3	0	0	0	0	0	0	0	0	0	0	0	0	0	0	0	0	0	0	0	0	0	0	0	0	0	0	0	0	0	0	0	0	0	0	0	0	0
	ASV_2271	0	0	16	0	0	0	0	0	0	0	7	0	0	0	0	0	0	0	0	0	0	0	0	0	0	0	0	0	0	0	0	0	0	0	0	0	0	0	0	0	0	0	0	0	0	0	0	0
	ASV_2274	0	0	16	0	0	0	0	0	11	0	0	0	0	0	0	0	0	0	0	0	0	0	0	0	0	0	0	0	0	0	0	0	0	0	0	0	0	0	0	0	0	0	0	0	0	0	0	0
	ASV_2277	0	0	16	0	0	0	0	0	0	0	6	0	0	0	0	0	0	0	0	0	0	0	0	0	0	0	0	0	0	0	0	0	0	0	0	0	0	0	0	0	0	0	0	0	0	0	0	0
	ASV_2278	0	0	16	0	0	0	0	5	0	0	0	0	0	0	0	0	0	0	0	0	0	0	0	0	0	0	0	0	0	0	0	0	0	0	0	0	0	0	0	0	0	0	0	0	0	0	0	0
	ASV_2280	0	0	16	0	0	0	0	0	0	0	16	0	0	0	0	0	0	0	0	0	0	0	0	0	0	0	0	0	0	0	0	0	0	0	0	0	0	0	0	0	0	0	0	0	0	0	0	0
	ASV_2282	0	0	16	0	0	0	0	0	17	0	0	0	0	0	0	0	0	0	0	0	0	0	0	0	0	0	0	0	0	0	0	0	0	0	0	0	0	0	0	0	0	0	0	0	0	0	0	0
	ASV_2285	0	0	16	0	0	0	0	0	0	0	19	0	0	0	0	0	0	0	0	0	0	0	0	0	0	0	0	0	0	0	0	0	0	0	0	0	0	0	0	0	0	0	0	0	0	0	0	0
	ASV_2289	0	0	16	0	0	0	0	0	0	0	9	0	0	0	0	0	0	0	0	0	0	0	0	0	0	0	0	0	0	0	0	0	0	0	0	0	0	0	0	0	0	0	0	0	0	0	0	0
	ASV_2290	0	0	16	0	0	0	0	0	0	0	16	0	0	0	0	21	0	0	0	0	0	0	0	0	0	0	0	0	0	0	0	0	0	0	0	0	0	0	0	0	0	0	0	0	0	0	0	0
	ASV_2291	14	0	16	0	0	0	0	0	0	0	16	0	0	0	0	0	0	0	0	0	0	0	0	0	0	0	0	0	0	0	0	0	0	0	0	0	0	0	0	0	0	0	0	0	0	0	0	0
	ASV_2295	0	0	16	0	0	0	0	0	15	0	0	0	0	0	0	0	0	0	0	0	0	0	0	0	0	0	0	4	0	0	0	0	0	0	0	0	0	0	0	0	0	0	0	0	0	0	0	0
	ASV_2296	0	0	16	0	0	0	0	0	0	0	27	0	0	0	0	0	0	0	0	0	0	0	0	0	0	0	0	0	0	0	0	0	0	0	0	0	0	0	0	0	0	0	0	0	0	0	0	0
	ASV_2298	0	0	16	0	0	0	0	0	0	0	17	0	0	0	0	0	0	0	0	0	0	0	0	0	0	0	0	0	0	0	0	0	0	0	0	0	0	0	0	0	0	0	0	0	0	0	0	0
	ASV_2307	0	0	15	0	0	0	0	0	0	0	6	0	0	0	0	0	0	0	0	0	0	0	0	0	0	0	0	0	0	0	0	0	0	0	0	0	0	0	0	0	0	0	0	0	0	0	0	0
	ASV_2308	0	0	15	0	0	0	0	0	0	0	28	6	0	3	0	0	0	0	0	0	0	0	0	0	0	0	0	0	0	0	0	0	0	0	0	0	0	0	0	0	0	0	0	0	0	0	0	0
	ASV_2310	0	0	15	0	0	0	0	3	2	0	0	0	0	0	0	0	0	0	0	0	0	0	0	0	0	0	0	0	0	0	0	0	0	0	0	0	0	0	0	0	0	0	0	0	0	0	0	0
	ASV_2311	3	21	15	0	0	0	0	5	6	0	0	9	0	0	0	0	0	26	10	0	0	12	0	0	0	0	0	0	0	0	12	0	0	0	0	0	0	0	0	0	5	0	0	6	0	0	0	0
	ASV_2313	4	0	15	0	0	0	0	0	0	0	0	0	0	0	0	0	0	0	0	0	0	0	0	0	0	0	0	0	0	0	0	0	0	0	0	0	0	0	0	0	0	0	0	0	0	0	0	0
	ASV_2315	5	0	15	0	0	0	0	0	0	0	0	0	0	0	0	0	0	0	0	0	0	0	0	0	0	0	0	0	0	0	0	0	0	0	0	0	0	0	0	0	0	0	0	0	0	0	0	0
	ASV_2323	0	0	15	0	0	5	0	0	15	0	0	0	0	0	0	0	0	0	0	0	0	0	0	0	0	0	0	0	0	0	0	0	0	0	0	0	0	0	0	0	0	0	0	0	0	0	0	0
	ASV_2324	0	0	15	7	0	0	0	0	0	0	0	0	0	0	0	0	0	0	0	0	0	0	0	0	0	0	0	0	0	0	0	0	0	0	0	0	0	0	0	0	0	0	0	0	0	0	0	0
	ASV_2334	0	4	15	0	0	0	0	0	0	0	0	0	0	0	0	0	0	0	0	0	0	0	0	0	0	0	0	0	0	0	0	0	0	0	0	0	0	0	0	0	0	0	0	0	0	0	0	0
	ASV_2339	0	0	15	0	0	0	0	0	0	0	0	0	0	0	0	0	0	0	0	0	0	0	16	0	0	0	0	0	0	0	0	0	0	0	0	0	0	0	0	0	0	0	0	0	0	0	0	0
	ASV_2340	0	0	15	0	0	0	0	0	0	0	6	0	16	0	0	0	0	0	0	18	0	0	0	0	0	0	0	0	0	0	0	0	0	0	0	0	0	0	0	0	5	0	0	0	0	0	0	0
	ASV_2341	0	0	15	0	0	0	0	0	0	0	12	0	0	0	0	0	0	0	0	0	0	0	0	0	0	0	0	0	0	0	0	0	0	0	0	0	0	0	0	0	0	0	0	0	0	0	0	0
	ASV_2342	0	0	15	0	0	0	0	0	0	0	17	0	0	0	6	0	0	0	0	0	0	0	0	0	0	0	0	0	0	0	0	0	0	0	0	0	0	0	0	0	0	0	0	0	0	0	0	0
	ASV_2346	0	0	15	0	0	0	0	0	0	0	27	0	0	0	0	0	0	0	0	0	0	0	0	0	0	0	0	0	0	0	0	0	0	0	0	0	0	0	0	0	0	0	0	0	0	0	0	0
	ASV_2353	0	0	15	0	0	0	0	0	0	0	0	0	0	0	0	0	0	0	0	0	0	0	0	0	0	0	29	0	0	16	0	0	0	0	0	0	0	0	0	0	0	0	0	0	0	12	0	0
	ASV_2356	0	0	15	0	0	0	0	0	0	0	25	0	0	0	0	0	0	0	0	0	0	0	0	0	0	0	0	0	0	0	0	0	0	0	0	0	0	0	0	0	0	0	0	0	0	0	0	0
	ASV_2364	0	0	14	0	0	0	0	0	0	0	11	0	0	0	0	0	0	0	0	0	0	0	0	0	0	0	0	0	0	0	0	0	0	0	0	0	0	0	0	0	0	0	0	0	0	0	0	0
	ASV_2367	0	0	14	0	0	0	0	0	0	0	13	0	0	3	0	0	0	0	0	0	0	0	0	0	0	0	0	0	0	0	0	0	0	0	0	0	0	0	0	0	0	0	0	0	0	0	0	0
	ASV_2368	0	0	14	0	0	0	0	0	0	0	6	0	0	0	0	0	0	0	0	0	0	0	0	0	0	0	0	0	0	0	0	0	0	0	0	0	0	0	0	0	0	0	0	0	0	0	0	0
	ASV_2371	12	0	14	0	0	0	0	0	0	0	4	0	0	0	0	0	0	0	0	0	0	0	0	0	0	0	0	0	0	0	0	0	0	0	0	0	0	0	0	0	0	0	0	0	0	0	0	0
	ASV_2383	0	0	14	0	0	0	0	0	0	0	5	0	0	0	0	0	0	0	0	0	0	0	0	0	0	0	0	0	0	0	0	0	0	0	0	0	0	0	0	0	0	0	0	0	0	0	0	0
	ASV_2387	0	3	14	0	4	0	0	0	0	0	4	0	0	0	0	0	0	0	0	0	0	0	0	0	0	0	0	0	2	0	0	0	0	0	0	0	0	0	0	0	0	0	0	0	0	0	0	0
	ASV_2393	11	0	14	0	0	0	0	13	0	0	0	0	0	0	0	0	14	0	0	16	0	6	0	0	0	0	0	0	0	0	0	0	0	0	0	0	0	0	0	0	0	0	0	0	5	0	0	0
	ASV_2397	0	0	14	0	0	0	0	0	0	0	6	0	0	0	0	0	0	0	0	0	0	0	0	0	0	0	0	0	0	0	0	0	0	0	0	0	0	0	0	0	0	0	0	0	0	0	0	0
	ASV_2406	0	0	14	0	0	0	0	0	0	0	11	0	0	0	0	0	0	0	0	0	0	0	0	0	0	0	0	0	0	0	0	0	0	0	0	0	0	0	0	0	0	0	0	0	0	0	0	0
	ASV_2409	0	0	14	0	0	0	0	0	0	0	0	7	0	0	0	0	0	0	0	6	0	0	0	0	0	0	0	0	0	0	0	0	0	0	0	0	0	0	0	0	0	0	0	0	0	0	0	0
	ASV_2415	0	0	14	0	0	0	0	0	0	0	17	0	0	0	0	0	0	0	0	0	0	0	0	0	0	0	0	0	0	0	0	0	0	0	0	0	0	0	0	0	0	0	0	0	0	0	0	0
	ASV_2417	0	0	14	0	0	0	0	0	0	0	21	0	0	0	0	0	0	0	0	0	0	0	0	0	0	0	0	0	0	0	0	0	0	0	0	0	0	0	0	0	0	0	0	0	0	0	0	0
	ASV_2424	0	0	14	0	0	0	0	0	0	10	25	0	0	0	0	0	0	0	0	0	0	0	0	0	0	0	0	0	0	0	0	0	0	0	0	0	0	0	0	0	0	0	0	0	0	0	0	0
	ASV_2432	0	0	14	0	0	0	0	0	0	0	18	0	0	0	0	0	0	0	12	0	0	0	0	0	0	0	0	0	0	0	0	0	0	0	0	0	0	0	0	0	0	0	0	0	0	0	0	0
	ASV_2442	0	0	13	0	0	0	0	0	0	0	3	0	0	0	0	0	0	0	0	0	0	0	0	0	0	0	0	0	0	0	0	0	0	0	0	0	0	0	0	0	0	0	0	0	0	0	0	0
	ASV_2443	0	0	13	0	9	0	0	0	0	0	6	0	0	0	0	0	0	0	0	0	0	0	0	0	0	0	0	0	0	0	0	0	0	0	0	0	0	0	0	0	0	0	0	0	0	0	0	0
	ASV_2450	0	2	13	0	0	0	0	0	0	0	4	0	0	0	0	0	0	0	0	0	0	0	0	0	0	0	0	0	0	0	0	0	0	0	0	0	0	0	0	0	0	0	0	0	0	0	0	0
	ASV_2453	0	0	13	29	0	0	0	0	0	0	0	8	0	0	0	0	0	0	0	0	0	0	3	0	0	0	0	0	0	0	0	0	0	0	0	0	0	0	0	0	0	0	0	0	0	0	0	0
	ASV_2454	4	0	13	0	0	0	0	0	0	0	4	0	0	0	0	0	0	0	0	0	0	0	0	0	0	0	0	0	0	0	0	0	0	0	0	0	0	0	0	0	0	0	0	0	0	0	0	0
	ASV_2459	5	3	13	0	0	0	0	0	0	0	0	0	0	0	0	0	0	0	0	0	0	0	0	0	0	0	0	0	0	0	0	0	0	0	0	0	0	0	0	0	0	0	0	0	0	0	0	0
	ASV_2460	0	0	13	0	0	0	0	0	0	0	17	0	0	6	5	0	0	0	0	0	0	0	0	0	0	0	0	0	0	0	0	0	0	0	0	0	0	0	0	0	0	0	0	0	0	0	0	0
	ASV_2461	0	0	13	0	0	0	2	0	0	0	0	0	0	0	0	0	0	0	0	0	0	0	0	0	0	0	0	0	0	0	0	0	0	0	0	0	0	0	0	0	0	0	0	0	0	0	0	0
	ASV_2462	0	0	13	0	0	0	0	0	0	0	4	0	0	0	0	0	0	0	0	0	0	0	0	0	0	0	0	0	0	0	0	0	0	0	0	0	0	0	0	0	0	0	0	0	0	0	0	0
	ASV_2466	0	0	13	13	0	0	0	0	0	0	7	0	0	0	0	0	0	0	0	0	0	0	0	0	0	0	0	0	0	0	0	0	0	0	0	0	0	0	0	0	0	0	0	0	0	0	0	0
	ASV_2468	0	0	13	0	0	0	0	9	0	0	0	0	0	0	0	0	0	0	0	0	0	0	0	0	0	0	0	0	0	0	0	0	0	0	0	0	0	0	0	0	0	0	0	0	0	0	0	0
	ASV_2469	0	0	13	0	0	0	0	0	0	0	5	0	0	0	0	0	0	0	0	0	0	0	0	0	0	0	0	0	0	0	0	0	0	0	0	0	0	0	0	0	0	0	0	0	0	0	0	0
	ASV_2473	0	0	13	0	0	0	0	0	0	0	4	0	0	0	0	0	0	0	0	0	0	0	0	0	0	0	0	0	0	0	0	0	0	0	0	0	0	0	0	0	0	0	0	0	0	0	0	0
	ASV_2483	0	0	13	0	0	0	0	0	0	0	0	0	0	0	0	0	0	0	0	0	0	0	0	0	0	0	0	0	0	0	0	0	0	0	0	0	0	0	0	0	10	0	0	0	0	0	0	0
	ASV_2488	0	0	13	0	0	0	0	0	0	0	9	0	0	0	0	0	0	0	0	0	0	0	0	0	0	0	0	0	0	0	0	0	0	0	0	0	0	0	0	0	0	0	0	0	0	0	0	0
	ASV_2489	0	0	13	0	16	0	0	0	0	0	0	0	0	0	0	0	0	0	0	0	0	0	0	0	0	0	0	0	0	0	0	0	0	0	0	0	0	0	0	0	0	0	0	0	0	0	0	0
	ASV_2490	0	0	13	0	70	0	0	0	16	0	0	0	16	0	0	0	0	0	0	0	0	0	0	11	0	0	0	0	0	0	0	0	9	0	0	0	0	0	0	0	13	0	0	0	0	0	0	0
	ASV_2495	0	0	13	0	0	0	0	0	5	0	8	0	0	0	0	0	0	0	0	0	0	0	0	0	0	0	0	0	0	0	0	0	0	0	0	0	0	0	0	0	0	0	0	0	0	0	0	0
	ASV_2498	0	0	13	0	0	0	0	0	0	0	17	0	0	0	0	0	0	0	0	0	0	0	0	0	0	0	0	0	0	0	0	0	0	0	0	0	0	0	0	0	0	0	0	0	0	0	0	0
	ASV_2501	0	0	13	9	0	0	0	0	0	0	0	0	0	0	0	0	0	0	0	0	0	0	0	0	0	0	0	0	0	0	0	0	0	0	0	0	0	0	0	0	0	0	0	0	0	0	0	0
	ASV_2502	0	0	13	0	0	0	0	0	0	0	0	0	0	0	0	0	0	0	0	0	0	0	0	0	0	0	0	0	0	0	0	0	0	0	0	0	0	0	0	0	0	0	0	0	0	19	0	0
	ASV_2504	0	0	13	0	0	0	0	0	0	0	31	0	0	0	0	0	0	0	0	0	0	0	0	0	0	0	0	0	0	0	0	0	0	0	0	0	0	0	0	0	0	0	0	0	0	0	0	0
	ASV_2506	0	0	13	0	0	0	0	0	0	0	0	0	0	0	0	0	0	0	0	0	0	0	0	0	0	0	0	0	0	0	0	0	0	0	0	0	0	0	0	0	0	0	0	0	0	19	0	0
	ASV_2508	3	0	12	0	0	0	0	0	0	0	0	0	0	0	0	0	0	0	0	0	0	0	0	0	0	0	0	0	0	0	0	0	0	0	0	0	0	0	0	0	0	0	0	0	0	0	0	0
	ASV_2512	0	0	12	0	3	0	0	0	3	0	4	0	0	0	0	0	0	0	0	0	0	0	0	0	0	0	0	0	0	0	0	0	0	0	0	0	0	0	0	0	0	0	0	0	0	0	0	0
	ASV_2513	0	0	12	3	0	0	0	0	2	0	0	0	0	0	0	0	0	0	0	0	0	0	0	0	0	0	0	0	0	0	0	0	0	0	0	0	0	0	0	0	0	0	0	0	0	0	0	0
	ASV_2514	0	0	12	2	0	4	6	0	0	0	0	0	0	0	0	0	0	0	0	0	0	0	0	0	0	0	0	0	0	0	0	0	0	0	0	0	0	0	0	0	0	0	0	0	0	0	0	0
	ASV_2518	0	0	12	0	0	0	0	0	0	0	7	0	0	0	0	0	0	0	0	0	0	0	0	0	0	0	0	0	0	0	0	0	0	0	0	0	0	0	0	0	0	0	0	0	0	0	0	0
	ASV_2521	0	0	12	0	0	0	0	0	0	0	14	0	0	0	0	0	0	0	0	0	0	0	0	0	0	0	0	0	0	0	0	0	0	0	0	0	0	0	0	0	0	0	0	0	0	0	0	0
	ASV_2527	0	0	12	0	0	0	0	0	0	0	10	0	0	0	0	0	0	0	0	0	0	0	0	0	0	0	0	0	0	0	0	0	0	0	0	0	0	0	0	0	0	0	0	0	0	0	0	0
	ASV_2528	0	0	12	0	0	0	0	10	0	0	0	0	0	0	0	0	0	0	0	0	0	0	0	0	0	0	0	0	0	0	0	0	0	0	0	0	0	0	0	0	0	0	0	0	0	0	0	0
	ASV_2533	0	0	12	0	3	0	0	6	0	0	0	0	0	0	0	0	0	0	0	0	0	0	0	0	0	0	0	0	0	0	0	0	0	0	0	0	0	0	0	0	0	0	0	0	0	0	0	0
	ASV_2551	0	0	12	0	0	0	0	0	0	0	7	0	0	0	0	0	0	0	0	0	0	0	0	0	0	0	0	0	0	0	0	0	0	0	0	0	0	0	0	0	0	0	0	0	0	0	0	0
	ASV_2560	0	0	12	0	0	0	0	0	0	0	9	0	0	0	0	0	0	0	0	0	0	0	0	0	0	0	0	0	0	0	0	0	0	0	0	0	0	0	0	0	0	0	0	0	0	0	0	0
	ASV_2565	0	0	12	0	0	0	0	0	0	0	7	0	0	0	0	0	0	0	0	0	0	0	0	0	0	0	0	0	0	0	0	0	0	0	0	0	0	0	0	0	0	0	0	0	0	0	0	0
	ASV_2568	6	8	12	0	0	0	0	0	0	0	0	0	0	0	0	0	0	0	0	0	0	0	0	0	0	0	0	0	0	0	0	0	0	0	0	0	0	0	0	0	0	0	0	0	0	0	0	0
	ASV_2571	0	0	12	0	0	0	0	12	0	0	0	0	0	0	0	0	0	0	0	0	0	0	0	0	0	0	0	0	0	0	0	0	0	0	0	0	0	0	0	0	0	0	0	0	0	0	0	0
	ASV_2578	0	0	12	0	0	0	0	0	0	0	9	0	0	0	13	0	0	0	0	0	0	0	0	0	0	0	0	0	0	0	0	0	0	0	0	0	0	0	0	0	0	0	0	0	0	0	0	0
	ASV_2580	0	6	12	0	0	0	0	0	0	0	0	0	0	0	0	0	0	0	0	0	0	0	0	0	0	0	0	0	0	0	0	0	0	0	0	0	0	0	3	0	0	0	0	0	0	0	0	0
	ASV_2582	0	0	12	0	0	0	0	0	6	0	0	0	0	0	0	0	0	0	0	0	0	0	0	0	0	0	0	0	0	0	0	0	0	0	0	0	0	0	0	0	0	0	0	0	0	0	0	0
	ASV_2592	0	0	12	0	0	0	0	0	12	0	0	0	0	0	0	0	0	0	9	0	0	0	0	0	0	0	0	0	0	0	0	0	0	0	0	0	0	0	0	0	0	0	0	0	0	0	0	0
	ASV_2593	0	0	12	0	0	0	0	0	0	0	31	0	0	15	0	0	0	0	0	0	0	0	0	0	0	0	0	0	0	0	0	0	0	0	0	0	0	0	0	0	0	0	0	0	0	0	0	0
	ASV_2594	0	0	12	0	0	0	0	0	0	0	9	0	0	0	0	0	0	0	0	0	0	0	0	0	0	0	0	0	0	0	0	0	0	0	0	0	0	0	0	0	0	0	0	0	0	0	0	0
	ASV_2598	0	0	12	0	0	0	0	0	0	0	0	0	0	0	0	0	0	0	0	0	0	0	0	0	0	0	0	0	0	0	0	0	0	0	0	0	0	0	0	11	0	0	0	0	0	13	0	0
	ASV_2601	0	0	12	0	0	0	0	0	0	0	0	0	0	0	0	0	0	0	0	0	0	0	0	0	6	0	0	0	0	0	0	0	0	0	0	0	0	0	0	0	0	0	0	0	0	0	0	0
	ASV_2605	0	0	11	0	0	0	0	0	0	0	2	0	0	3	0	0	0	0	0	0	0	0	0	0	0	0	0	0	2	0	0	0	0	0	0	0	0	0	0	0	0	0	0	0	0	0	0	0
	ASV_2610	0	0	11	0	0	0	0	0	0	0	5	0	0	0	0	0	0	0	0	0	0	0	0	0	0	0	0	0	0	0	0	0	0	0	0	0	0	0	0	0	0	0	0	0	0	0	0	0
	ASV_2614	0	0	11	5	0	6	0	0	0	0	0	0	0	0	0	0	0	0	0	0	0	0	0	0	0	0	0	0	0	0	0	0	0	0	0	0	0	0	0	0	0	0	0	0	0	0	0	0
	ASV_2618	0	0	11	3	0	0	0	0	0	0	0	0	0	0	0	0	0	0	0	0	0	0	0	0	0	0	0	0	0	0	0	0	0	0	0	0	0	0	0	0	0	0	0	0	0	0	0	0
	ASV_2621	0	0	11	0	2	0	0	0	0	0	7	0	0	0	0	0	0	0	0	0	0	0	0	0	0	0	0	0	0	0	0	0	0	0	0	0	0	0	0	0	0	0	0	0	0	0	0	0
	ASV_2631	0	0	11	0	0	0	0	0	0	0	2	0	0	0	0	0	0	0	0	0	0	0	0	0	0	0	0	0	0	0	0	0	0	0	0	0	0	0	0	0	0	0	0	0	0	0	0	0
	ASV_2632	0	6	11	4	0	0	0	5	5	0	2	0	0	0	0	0	0	0	0	0	4	0	0	0	0	0	0	0	0	0	0	0	0	0	0	0	0	0	0	0	0	0	0	0	0	0	0	2
	ASV_2634	0	0	11	0	0	0	7	0	0	0	0	0	0	0	0	8	0	0	0	0	0	0	0	0	0	0	0	0	0	0	0	0	0	0	0	0	0	0	0	0	0	0	0	0	0	0	0	0
	ASV_2635	5	0	11	0	0	0	0	0	0	0	0	0	0	0	0	0	0	0	0	0	0	0	0	0	0	0	0	0	0	0	0	0	0	0	0	0	0	0	0	0	0	0	0	0	0	0	0	0
	ASV_2638	7	0	11	7	0	0	0	0	0	0	0	0	0	0	0	0	0	0	0	0	0	0	0	0	0	0	0	0	0	0	0	0	0	0	0	0	0	0	0	0	0	0	0	0	0	0	0	0
	ASV_2639	6	0	11	0	0	0	3	0	0	0	0	0	0	0	0	0	0	0	0	0	0	0	6	0	0	0	0	0	0	4	0	0	0	0	0	0	0	0	0	0	0	0	0	0	0	0	0	0
	ASV_2643	0	0	11	0	5	0	0	0	0	0	0	0	0	0	0	0	0	0	0	0	0	0	0	0	0	0	0	0	0	0	0	0	0	0	0	0	0	0	0	0	0	0	6	0	0	0	0	0
	ASV_2647	0	0	11	0	0	0	0	0	0	0	5	0	0	0	0	0	0	0	0	0	0	0	0	0	0	0	0	0	0	0	0	0	0	0	0	0	0	0	0	0	0	0	0	0	0	0	0	0
	ASV_2649	0	0	11	0	0	0	0	0	0	0	6	0	0	0	0	0	0	0	0	0	0	0	0	0	0	0	0	0	0	0	0	0	0	0	0	0	0	0	0	0	0	0	0	0	0	0	0	0
	ASV_2650	0	0	11	0	0	0	0	0	4	0	0	0	0	0	0	0	0	0	0	0	0	0	0	0	0	0	0	0	0	0	0	0	0	0	0	0	0	0	0	0	0	0	0	0	0	0	0	0
	ASV_2651	0	4	11	0	0	0	0	0	0	0	3	0	0	0	0	0	0	0	0	0	0	0	0	0	0	0	0	0	0	0	0	0	0	0	0	0	0	0	0	0	0	0	0	0	0	0	0	0
	ASV_2654	0	0	11	16	0	0	0	0	0	0	0	0	0	0	0	0	0	0	0	0	0	0	0	0	0	0	0	0	0	0	0	0	0	0	0	0	0	0	0	0	0	0	0	0	0	0	0	0
	ASV_2659	6	0	11	0	0	0	0	0	0	0	0	0	0	0	0	0	0	0	0	0	0	0	0	0	0	0	0	0	0	0	0	0	0	0	0	0	0	0	0	0	0	0	0	0	0	0	0	0
	ASV_2662	0	0	11	0	6	0	0	0	0	0	0	0	0	0	0	0	0	0	0	0	0	0	0	0	0	0	0	0	0	0	0	0	0	0	0	0	0	0	0	0	0	0	0	0	0	0	0	0
	ASV_2663	0	0	11	0	5	0	0	0	0	0	3	0	0	0	0	0	0	0	0	0	0	0	0	0	0	0	0	0	0	0	0	0	0	0	0	0	0	0	0	0	0	0	0	0	0	0	0	0
	ASV_2671	0	0	11	0	0	4	0	0	0	0	0	0	0	0	0	0	0	0	0	0	0	0	0	0	0	0	0	0	0	0	0	0	0	0	0	0	0	0	0	0	0	0	0	0	0	0	0	0
	ASV_2677	0	0	11	5	0	0	0	0	0	0	11	0	0	0	0	0	0	0	0	0	0	0	0	0	0	0	0	0	0	0	0	0	0	0	0	0	0	0	0	0	0	0	0	0	0	0	0	0
	ASV_2682	0	0	11	0	0	0	0	0	0	0	11	0	0	0	0	0	0	0	0	0	0	0	0	0	0	0	0	0	0	0	0	0	0	0	0	0	0	0	0	0	0	0	0	0	0	0	0	0
	ASV_2687	0	0	11	0	0	0	0	0	0	0	7	0	0	0	0	0	0	0	0	0	0	0	0	0	0	0	0	0	0	0	0	0	0	0	0	0	0	0	0	0	0	0	0	0	0	0	0	0
	ASV_2689	0	0	11	0	0	0	0	0	0	0	6	0	0	0	0	0	0	0	0	0	0	0	0	0	0	0	0	0	0	0	0	0	0	0	0	0	0	0	0	0	0	0	0	0	0	0	0	0
	ASV_2692	0	0	11	0	0	0	0	0	0	0	11	0	0	0	0	0	0	0	0	0	0	0	0	0	0	0	0	0	0	0	0	0	0	0	0	0	0	0	0	0	0	0	0	0	0	0	0	0
	ASV_2696	0	0	11	0	0	0	0	0	0	0	9	0	0	0	0	0	0	0	0	0	0	0	0	0	0	0	0	0	0	0	0	0	0	0	0	0	0	0	0	0	0	0	0	0	0	0	0	0
	ASV_2701	0	0	11	0	15	0	0	0	0	0	0	0	0	0	0	0	0	0	0	0	0	0	0	0	0	0	0	0	0	0	0	0	0	0	0	0	0	0	0	0	0	0	0	0	0	0	0	0
	ASV_2703	0	0	10	0	0	0	0	3	0	0	5	0	0	0	0	0	0	0	0	0	0	0	0	0	0	0	0	0	0	0	0	0	0	0	0	0	0	0	0	0	0	0	0	0	0	0	0	0
	ASV_2705	0	0	10	0	0	0	0	0	0	0	9	0	0	0	0	0	0	0	0	0	0	0	0	0	0	0	0	0	0	0	0	0	0	0	0	0	0	0	0	0	0	0	0	0	0	0	0	0
	ASV_2708	0	0	10	0	0	0	0	0	0	0	25	0	2	4	0	0	0	0	0	0	0	0	0	0	0	0	0	0	0	0	0	0	0	0	0	0	0	0	0	0	0	0	0	0	0	0	0	0
	ASV_2710	0	0	10	4	3	0	0	0	0	0	2	0	0	0	0	0	0	0	0	0	0	0	0	0	0	0	0	0	0	0	0	0	0	0	0	0	0	0	0	0	0	0	0	0	0	0	0	0
	ASV_2713	0	0	10	0	0	0	0	0	0	3	21	2	0	0	0	0	0	0	0	0	0	0	0	0	0	0	0	0	0	0	0	0	0	0	0	0	0	0	0	0	0	0	0	0	0	0	0	0
	ASV_2714	0	0	10	0	0	0	0	0	0	0	8	0	0	0	0	0	0	0	0	0	0	0	0	0	0	0	0	0	0	0	0	0	0	0	0	0	0	0	0	0	0	0	0	0	0	0	0	0
	ASV_2717	0	0	10	0	0	0	0	0	0	0	2	0	0	0	0	0	0	0	0	0	0	0	0	0	0	0	0	0	0	0	0	0	0	0	0	0	0	0	0	0	0	0	0	0	0	0	0	0
	ASV_2719	0	0	10	0	0	0	0	0	0	0	4	0	0	0	0	0	0	0	0	0	0	0	0	0	0	0	0	0	0	0	0	0	0	0	0	0	0	0	0	0	0	0	0	0	0	0	0	0
	ASV_2720	0	0	10	0	0	0	0	0	2	0	0	0	0	0	0	0	0	0	0	0	0	0	0	0	0	0	0	0	0	0	0	0	0	0	0	0	0	0	0	0	0	0	0	0	0	0	0	0
	ASV_2721	5	0	10	0	0	0	2	2	0	0	0	0	0	0	8	0	0	0	0	0	5	0	0	0	0	0	0	0	0	0	0	0	0	0	0	0	0	0	0	0	0	0	0	0	0	0	0	0
	ASV_2723	0	0	10	0	0	0	0	0	0	0	4	0	0	0	0	0	0	0	0	0	0	0	0	0	0	0	0	0	0	0	0	0	0	0	0	0	0	0	0	0	0	0	0	0	0	0	0	0
	ASV_2727	0	0	10	0	4	0	0	4	0	0	0	0	0	0	0	0	0	0	0	0	0	0	0	0	0	0	0	0	0	0	0	0	0	0	0	0	0	0	0	0	0	0	0	0	0	0	0	0
	ASV_2730	0	0	10	0	0	0	0	0	0	0	10	4	0	0	0	0	0	0	0	0	0	0	0	0	0	0	0	0	0	0	0	0	0	0	0	0	0	0	0	0	0	0	0	0	0	0	0	0
	ASV_2738	0	0	10	0	0	0	0	0	0	0	0	0	0	0	0	0	0	0	0	0	0	0	0	0	0	0	0	0	0	0	0	0	0	0	0	0	0	0	0	0	0	0	0	0	0	0	0	13
	ASV_2741	0	0	10	9	0	0	0	0	0	0	14	0	0	0	0	0	0	0	0	0	0	0	0	0	0	0	0	0	0	0	0	0	0	0	0	0	0	0	0	0	0	0	0	0	0	0	0	0
	ASV_2742	3	0	10	0	0	3	0	0	0	0	0	0	0	0	0	0	0	0	0	0	0	0	0	0	0	0	0	0	0	0	0	0	0	0	0	0	0	0	0	0	0	0	0	0	0	0	0	0
	ASV_2745	0	0	10	0	0	0	0	0	0	0	4	0	0	0	0	0	0	0	0	0	0	0	0	0	0	0	0	0	0	0	0	0	0	0	0	0	0	0	0	0	0	0	0	0	0	0	0	0
	ASV_2747	0	0	10	0	0	0	0	0	0	0	10	5	0	0	0	0	0	0	0	0	0	0	0	0	0	0	0	0	0	0	0	0	0	0	0	0	0	0	0	0	0	0	0	0	0	0	0	0
	ASV_2748	0	0	10	0	0	0	0	0	0	0	4	0	0	0	0	0	0	0	0	0	0	0	0	0	0	0	0	0	0	0	0	0	0	0	0	0	0	0	0	0	0	0	0	0	0	0	0	0
	ASV_2749	0	0	10	0	0	0	0	0	0	0	9	2	2	0	0	0	0	0	0	0	0	0	0	0	0	0	0	0	0	0	0	0	0	0	0	0	0	0	0	0	0	0	0	0	0	0	0	0
	ASV_2752	0	0	10	0	0	0	0	0	0	0	7	0	0	0	0	0	0	0	0	0	0	0	0	0	0	0	0	0	0	0	0	0	0	0	0	0	0	0	0	0	0	0	0	0	0	0	0	0
	ASV_2755	0	0	10	0	0	0	0	0	0	0	13	0	0	14	8	0	0	0	0	0	0	0	0	0	0	0	0	0	0	0	0	0	0	0	0	0	0	0	0	0	0	0	0	0	0	0	0	0
	ASV_2757	0	0	10	0	0	0	0	0	3	0	0	0	0	0	0	0	0	0	0	0	0	0	0	0	0	0	0	0	0	0	0	0	0	0	0	0	0	0	0	0	0	0	0	0	0	0	0	0
	ASV_2758	0	6	10	0	0	0	0	0	0	0	0	0	0	0	0	0	0	0	0	0	0	0	0	0	0	0	0	0	0	0	0	0	0	0	0	0	0	0	0	0	0	0	0	0	0	0	0	0
	ASV_2759	0	0	10	0	0	0	0	0	0	0	0	0	0	0	0	0	0	0	7	0	0	0	0	0	0	0	0	0	0	0	0	0	0	0	0	0	0	0	0	0	0	0	0	0	0	0	0	0
	ASV_2762	0	0	10	0	6	0	0	0	4	0	0	0	0	0	0	0	0	0	0	0	0	0	0	0	0	0	0	0	0	0	0	0	0	0	0	0	0	0	0	0	0	0	0	0	0	0	0	0
	ASV_2766	0	2	10	0	0	0	0	0	0	0	0	0	0	0	0	0	0	0	0	0	0	0	0	0	0	0	0	0	0	0	0	0	0	0	0	0	0	0	0	0	0	0	0	0	0	0	0	0
	ASV_2771	0	0	10	0	0	0	0	0	0	0	0	0	0	0	0	0	0	0	0	0	0	0	0	0	0	0	0	0	0	0	0	0	0	0	3	0	0	0	0	0	6	0	0	0	0	0	0	0
	ASV_2773	0	0	10	0	12	0	0	0	0	0	0	0	0	0	0	0	0	0	0	0	0	0	0	0	0	0	0	0	0	0	0	0	0	0	0	0	0	0	0	0	0	0	0	0	0	0	0	0
	ASV_2776	0	0	10	0	0	0	0	0	0	0	5	0	0	0	0	0	0	0	0	0	0	0	0	0	0	0	0	0	0	0	0	0	0	0	0	0	0	0	0	0	0	0	0	0	0	0	0	0
	ASV_2777	6	0	10	0	0	0	0	0	0	0	0	0	0	0	0	0	0	0	0	0	0	0	0	0	0	0	0	0	0	0	0	0	0	0	0	0	0	0	0	0	0	0	0	0	0	0	0	0
	ASV_2778	0	0	10	0	0	0	0	0	0	0	0	0	0	0	0	0	0	0	0	8	0	0	0	0	0	0	0	0	0	0	0	0	0	0	0	0	0	0	0	0	0	0	0	0	0	0	0	0
	ASV_2780	5	0	10	0	0	0	0	0	0	0	0	0	0	0	0	0	0	0	0	0	0	0	0	0	0	0	0	0	0	0	0	0	0	0	0	0	0	0	0	0	0	0	0	0	0	0	0	0
	ASV_2781	2	3	10	0	0	0	0	0	0	0	3	0	0	0	0	0	0	0	0	0	0	0	0	0	0	0	0	0	0	0	0	0	0	0	0	0	0	0	0	0	0	0	0	0	0	0	0	0
	ASV_2782	0	0	10	0	0	0	51	0	0	0	0	0	0	0	0	0	0	0	0	0	0	0	0	0	0	0	0	0	0	0	0	0	0	0	0	0	0	0	0	0	0	0	0	0	0	0	0	0
	ASV_2798	0	0	10	0	10	0	0	0	0	0	0	0	0	0	0	0	0	0	0	0	0	0	0	0	0	0	0	0	0	0	0	0	0	0	0	0	0	0	0	0	0	0	0	0	0	0	0	0
	ASV_2800	0	12	10	0	0	0	0	0	0	0	0	0	0	0	0	0	0	0	0	0	0	0	0	0	0	0	0	0	0	0	0	0	0	0	0	0	0	0	0	0	0	0	0	0	0	0	0	0
	ASV_2802	0	0	10	0	0	0	0	13	0	0	0	0	0	0	16	0	0	0	0	0	0	0	0	0	0	0	0	0	0	0	0	0	0	0	0	0	0	0	0	0	0	0	0	0	0	0	0	0
	ASV_2803	10	0	10	0	0	0	0	0	0	8	0	0	0	0	0	0	0	0	0	0	0	0	0	0	0	0	0	0	0	0	0	0	0	0	0	0	0	0	0	0	0	0	0	0	0	0	0	0
	ASV_2805	0	0	9	0	0	0	0	0	0	0	3	0	0	0	0	0	0	0	0	0	0	0	0	0	0	0	0	0	0	0	0	0	0	0	0	0	0	0	0	0	0	0	0	0	0	0	0	0
	ASV_2806	0	0	9	0	0	0	0	0	0	3	0	0	0	0	0	0	0	3	0	0	0	0	0	3	0	0	0	0	0	0	0	0	0	0	0	0	0	0	0	0	0	0	0	0	0	0	0	0
	ASV_2807	3	0	9	0	0	0	0	0	0	0	5	0	0	0	0	0	0	0	0	0	0	0	0	0	0	0	0	0	0	0	0	0	0	0	0	0	0	0	0	0	0	0	0	0	0	0	0	0
	ASV_2810	0	0	9	0	0	0	0	0	0	0	6	0	0	0	0	0	0	0	0	0	0	0	0	0	0	0	0	0	0	0	0	0	0	0	0	0	0	0	0	0	0	0	0	0	0	0	0	0
	ASV_2811	0	0	9	0	0	0	0	0	0	0	2	0	0	0	0	0	0	0	0	0	0	0	0	0	0	0	0	0	0	0	0	0	0	0	0	0	0	0	0	0	0	0	0	0	0	0	0	0
	ASV_2813	0	0	9	0	0	0	0	0	0	0	3	0	0	0	0	0	0	0	0	0	0	0	0	0	0	0	0	0	0	0	0	0	0	0	0	0	0	0	0	0	0	0	0	0	0	0	0	0
	ASV_2815	15	0	9	7	13	0	7	0	10	8	0	0	12	0	20	0	0	0	16	0	0	0	0	0	0	0	0	0	0	9	0	0	8	0	2	5	0	0	0	0	5	0	0	0	3	0	0	0
	ASV_2817	0	0	9	3	0	0	0	2	0	0	0	0	0	0	0	0	0	0	0	0	0	0	0	0	0	0	0	0	0	0	0	0	0	0	0	0	0	0	0	0	0	0	0	0	0	0	0	0
	ASV_2818	0	0	9	0	0	0	0	0	3	0	0	0	0	0	0	0	0	0	0	0	0	0	0	0	0	0	0	0	0	0	0	0	0	0	0	0	0	0	0	0	0	0	0	0	0	0	0	0
	ASV_2823	0	0	9	0	0	0	0	0	3	0	0	0	0	0	0	0	0	0	0	0	0	0	0	0	0	0	0	0	0	0	0	0	0	0	0	0	0	0	0	0	0	0	0	0	0	0	0	0
	ASV_2824	0	2	9	0	0	0	0	0	0	0	0	0	0	0	0	0	0	0	0	0	0	0	0	0	0	0	0	0	0	0	0	0	2	0	0	0	0	0	0	0	0	0	0	0	0	0	0	0
	ASV_2826	0	0	9	0	0	0	0	0	0	0	4	0	0	0	0	0	0	0	0	0	0	0	0	0	0	0	0	0	0	0	0	0	0	0	0	0	0	0	0	0	0	0	0	0	0	0	0	0
	ASV_2830	0	0	9	0	0	0	0	0	0	0	3	0	0	0	0	0	0	0	0	0	0	0	0	0	0	0	0	0	0	0	0	0	0	0	0	0	0	0	0	0	0	0	0	0	0	0	0	0
	ASV_2831	0	0	9	0	0	0	0	3	0	0	7	0	0	0	0	0	0	0	0	0	0	0	0	0	0	0	0	0	0	0	0	0	0	0	0	0	0	0	0	0	0	0	0	0	0	0	0	0
	ASV_2832	0	0	9	0	0	0	0	0	0	0	2	0	0	0	0	0	0	0	0	0	0	0	0	0	0	0	0	0	0	0	0	0	0	0	0	0	0	0	0	0	0	0	0	0	0	0	0	0
	ASV_2834	0	0	9	0	0	0	0	0	0	0	0	3	0	0	0	0	0	0	0	0	0	0	0	0	0	0	2	0	0	0	0	0	0	0	0	0	0	0	0	0	0	0	0	0	0	0	0	0
	ASV_2835	0	0	9	0	0	0	0	0	0	0	7	0	0	0	0	0	0	0	0	0	0	0	0	0	0	0	0	0	0	0	0	0	0	0	0	0	0	0	0	0	0	0	0	0	0	0	0	0
	ASV_2836	0	0	9	5	0	4	0	0	0	0	0	0	0	0	0	0	0	0	0	0	0	0	0	0	0	0	0	0	0	0	0	0	0	0	0	0	0	0	0	0	0	0	0	0	0	0	0	0
	ASV_2838	0	0	9	0	0	0	0	0	0	0	0	0	0	0	0	0	0	3	0	0	0	0	0	0	0	0	0	0	0	0	0	0	0	0	0	0	0	0	0	0	0	0	0	0	0	0	0	0
	ASV_2840	0	0	9	0	0	0	0	0	0	0	9	0	0	0	0	0	0	0	0	0	0	0	0	0	0	0	0	0	0	0	0	0	0	0	0	0	0	0	0	0	0	0	0	0	0	0	0	0
	ASV_2842	2	0	9	0	0	0	0	0	0	0	0	0	0	0	0	0	0	0	0	0	0	0	0	0	0	0	0	0	0	0	0	0	0	0	0	0	0	0	0	0	0	0	0	0	0	0	0	0
	ASV_2843	14	0	9	0	0	0	0	0	0	4	6	0	0	0	0	0	0	0	0	0	0	0	0	0	0	0	0	0	0	0	0	0	0	0	0	0	0	0	0	0	0	0	0	0	0	0	0	0
	ASV_2848	0	0	9	0	0	0	0	0	0	0	0	0	0	0	0	0	0	0	0	0	0	0	0	0	0	0	0	0	16	0	0	0	0	0	0	0	0	0	0	0	0	0	0	0	0	0	0	0
	ASV_2849	0	0	9	7	12	0	18	0	3	0	0	2	0	0	0	0	0	6	0	0	0	0	0	7	0	0	0	3	4	0	0	0	0	0	0	0	0	0	0	0	0	0	0	0	0	0	0	0
	ASV_2851	0	0	9	0	5	0	0	0	0	0	0	0	0	0	0	0	0	0	0	0	0	0	0	0	0	0	0	0	0	0	0	0	0	0	0	0	0	0	0	0	0	0	0	0	0	0	0	0
	ASV_2853	0	0	9	0	0	0	0	0	0	2	0	0	0	0	0	0	0	0	0	0	0	0	0	0	0	0	0	0	0	0	0	0	0	0	0	0	0	0	0	0	0	0	0	0	0	0	0	0
	ASV_2856	0	0	9	0	0	0	0	0	0	0	11	0	0	0	0	0	0	0	0	2	0	0	0	0	0	0	0	0	0	0	0	0	0	0	0	0	0	0	0	0	0	0	0	0	0	0	0	0
	ASV_2857	0	0	9	0	0	0	0	0	0	0	0	0	0	0	0	0	0	0	0	0	0	0	6	0	0	0	0	0	0	0	0	0	0	0	0	0	0	0	0	0	0	0	0	0	0	0	0	0
	ASV_2865	0	0	9	0	0	0	0	3	0	0	0	0	0	0	0	0	0	0	0	0	0	0	0	0	0	0	0	0	0	0	0	0	0	0	0	0	0	4	0	0	0	0	0	0	0	0	0	0
	ASV_2867	0	0	9	0	0	0	0	0	0	0	5	0	0	0	0	0	0	0	0	0	0	0	0	0	0	0	0	0	0	0	0	0	0	0	0	0	0	0	0	0	0	0	0	0	0	0	0	0
	ASV_2869	0	0	9	0	0	0	0	0	0	0	21	0	0	0	0	0	0	0	0	8	0	0	0	0	0	0	0	0	0	0	0	0	0	0	0	0	0	0	0	0	0	0	0	0	0	0	0	0
	ASV_2870	0	0	9	0	0	0	0	0	0	0	0	3	0	0	0	0	0	0	0	0	0	0	0	0	0	0	0	0	3	0	0	0	0	0	0	0	2	0	0	0	0	0	0	0	0	0	0	0
	ASV_2878	0	0	9	0	0	0	0	0	0	0	5	0	0	0	0	0	0	0	0	0	0	0	0	0	0	0	0	0	0	0	0	0	0	0	0	0	0	0	0	0	0	0	0	0	0	0	0	0
	ASV_2880	0	0	9	0	0	0	0	0	0	0	5	0	0	0	0	0	0	0	0	0	0	0	0	0	0	0	0	0	0	0	0	0	0	0	0	0	0	0	0	0	0	0	0	0	0	0	0	0
	ASV_2882	0	0	9	0	0	0	0	0	3	0	3	0	0	0	0	0	0	0	0	0	0	0	0	0	0	0	0	0	0	0	0	0	0	0	0	10	0	0	0	0	0	0	0	0	0	0	0	0
	ASV_2884	0	0	9	0	0	3	0	0	0	0	0	0	0	0	0	0	0	0	0	0	0	0	0	0	0	0	0	0	0	0	0	0	0	0	0	0	0	0	0	0	0	0	0	0	0	0	0	0
	ASV_2887	0	0	9	0	0	4	0	0	0	0	5	0	0	0	0	0	0	0	0	0	0	0	0	0	0	0	0	0	0	0	0	0	0	0	0	0	0	0	0	0	0	0	0	0	0	0	0	0
	ASV_2888	0	0	9	0	0	0	0	0	0	0	0	0	0	0	0	0	0	0	0	15	0	0	0	0	0	0	0	0	0	0	0	0	0	0	0	0	0	0	0	0	0	0	0	0	0	0	0	0
	ASV_2890	0	0	9	0	0	24	0	0	0	0	0	0	0	0	0	0	0	0	0	0	0	0	0	0	0	0	0	0	0	0	0	0	0	0	0	0	0	0	0	0	0	0	0	0	0	0	0	0
	ASV_2892	0	0	9	0	0	0	0	0	0	0	11	4	0	0	0	0	0	0	0	0	0	0	0	0	0	0	0	0	0	0	0	0	0	0	0	0	0	0	0	0	0	0	0	0	0	0	0	0
	ASV_2902	0	0	9	4	0	0	0	0	0	0	6	0	0	0	0	0	0	0	0	0	0	0	0	0	0	0	0	0	0	0	0	0	0	0	0	0	0	0	0	0	0	0	0	0	0	0	0	0
	ASV_2904	0	0	9	0	0	0	0	0	0	0	0	0	0	0	0	0	0	0	0	0	0	0	0	0	0	0	0	0	0	0	0	0	0	0	0	0	0	0	0	0	0	0	0	0	0	6	0	0
	ASV_2907	0	0	9	0	0	0	0	0	0	0	0	0	0	0	0	0	0	0	0	0	0	0	0	0	0	0	0	0	2	0	0	0	0	0	0	0	0	0	0	0	0	0	0	0	0	0	0	0
	ASV_2909	0	0	9	0	0	0	0	0	0	0	7	0	0	0	0	0	0	0	0	0	0	0	0	0	0	0	0	0	0	0	0	0	0	0	0	0	0	0	0	0	0	0	0	0	0	0	0	0
	ASV_2914	0	0	9	0	4	0	20	0	0	0	0	0	0	0	0	0	0	0	0	0	6	0	0	0	0	0	0	0	0	0	0	0	0	0	0	0	0	0	0	0	0	0	0	0	0	0	0	0
	ASV_2915	0	12	9	0	0	0	0	0	0	0	0	0	0	0	0	0	0	0	0	0	0	0	0	0	0	0	0	0	0	0	0	0	0	0	0	0	0	0	0	0	0	0	0	0	0	0	0	0
	ASV_2916	0	0	9	0	0	0	0	0	3	0	0	0	0	0	0	0	0	0	0	0	0	0	0	0	0	0	0	0	0	0	0	0	0	0	0	0	0	0	0	0	0	0	0	0	0	0	0	0
	ASV_2917	0	0	9	0	0	0	0	0	0	0	3	0	0	0	0	0	0	0	0	0	0	0	0	0	0	0	0	0	0	0	0	0	0	0	0	0	0	0	0	0	0	0	0	0	0	0	0	0
	ASV_2919	0	0	9	0	15	0	10	0	0	0	0	0	0	0	0	0	0	0	0	0	0	0	0	0	0	0	0	0	0	0	0	0	0	0	0	4	0	0	0	0	0	0	0	0	0	0	0	0
	ASV_2924	0	0	9	0	0	0	0	0	0	0	7	0	0	0	0	0	0	0	0	0	0	0	0	0	0	0	0	0	0	0	0	0	0	0	0	0	0	0	0	0	0	0	0	0	0	0	0	0
	ASV_2925	0	0	9	0	0	0	0	0	0	0	0	16	0	0	0	0	0	0	8	0	0	0	0	0	0	0	0	0	0	0	0	0	0	0	0	0	0	0	0	0	0	0	0	0	0	0	0	0
	ASV_2927	0	0	9	0	0	0	0	0	18	0	0	0	0	0	0	0	0	0	6	0	0	0	0	0	0	0	0	5	0	0	0	0	0	0	0	0	0	0	0	0	0	0	0	0	0	0	0	0
	ASV_2930	0	0	9	0	0	0	0	0	0	0	15	0	0	0	0	0	0	0	0	0	0	0	0	0	0	0	0	0	0	0	0	0	0	0	0	0	0	0	0	0	0	0	0	0	0	0	0	0
	ASV_2932	0	0	9	0	0	0	0	0	0	0	0	0	0	0	0	0	0	0	0	0	0	0	0	10	0	0	0	0	0	0	0	0	0	0	0	0	0	0	0	0	0	0	0	0	0	0	0	0
	ASV_2934	0	0	9	19	0	0	0	0	0	0	0	0	0	0	0	0	0	0	0	0	0	0	16	0	0	0	9	0	0	0	0	0	0	0	0	0	0	0	0	0	0	0	0	0	0	0	0	0
	ASV_2938	2	8	8	0	0	0	0	0	0	0	0	0	0	0	0	0	0	0	0	0	0	0	0	0	0	0	0	0	0	0	0	0	0	0	0	0	0	0	0	0	0	0	0	0	0	0	0	0
	ASV_2941	5	0	8	0	0	0	0	0	0	0	6	0	0	0	0	0	0	0	0	0	0	0	0	0	0	0	0	0	0	0	0	0	0	0	0	0	0	0	0	0	0	0	0	0	0	0	0	0
	ASV_2942	0	0	8	0	0	0	0	2	0	0	3	0	0	0	0	0	0	0	0	0	0	0	0	0	0	0	0	0	0	0	0	0	0	0	0	0	0	0	0	0	0	0	0	0	0	0	0	0
	ASV_2943	0	0	8	0	0	0	0	2	5	0	0	0	0	0	0	0	0	0	0	0	0	0	0	0	0	0	0	0	0	0	0	0	0	0	0	0	0	0	0	0	0	0	0	0	0	0	0	0
	ASV_2948	0	3	8	0	0	0	0	0	0	0	3	0	0	0	0	0	0	0	0	0	0	0	0	0	0	0	0	0	0	0	0	0	0	0	0	0	0	0	0	0	0	0	0	0	0	0	0	0
	ASV_2949	0	4	8	0	0	0	0	0	3	0	0	0	0	0	0	0	0	0	0	0	0	0	0	0	0	0	0	0	0	0	0	0	0	0	0	0	0	0	0	0	0	0	0	0	0	0	0	0
	ASV_2951	0	0	8	0	0	0	0	0	0	0	0	0	0	0	0	0	0	0	0	0	11	0	0	0	0	0	0	0	0	0	0	0	0	0	0	0	0	0	0	0	0	0	0	0	0	0	0	0
	ASV_2955	0	0	8	0	4	0	0	5	0	0	0	0	0	0	0	0	0	0	0	0	0	0	0	0	0	0	0	0	0	0	0	0	0	0	0	0	0	0	0	0	0	0	0	0	0	0	0	0
	ASV_2956	0	0	8	0	0	0	0	0	0	0	12	0	0	0	0	0	0	0	0	0	0	0	0	0	0	0	0	0	0	0	0	0	0	0	0	0	0	0	0	0	0	0	0	0	0	0	0	0
	ASV_2960	0	0	8	0	0	0	0	0	0	0	9	0	0	0	0	0	0	2	0	0	0	0	0	0	0	0	0	0	0	0	0	0	0	0	0	0	0	0	0	0	0	0	0	0	0	0	0	0
	ASV_2963	3	2	8	0	0	0	0	0	0	0	0	0	0	0	0	0	0	0	0	0	0	0	0	0	0	0	0	0	0	0	0	0	0	0	0	0	0	0	0	0	0	0	0	0	0	0	0	0
	ASV_2965	0	0	8	4	0	0	0	0	0	0	3	0	0	0	0	0	0	0	0	0	0	0	0	0	0	0	0	0	0	0	0	0	0	0	0	0	0	0	0	0	0	0	0	0	0	0	0	0
	ASV_2967	0	4	8	0	0	0	0	0	0	0	0	0	0	0	0	0	0	0	0	0	0	0	0	0	0	0	0	0	0	0	0	0	0	0	0	0	0	0	0	0	0	0	0	0	0	0	0	0
	ASV_2970	0	0	8	0	0	0	0	0	0	0	0	0	0	0	0	0	0	0	0	0	0	0	0	0	0	0	0	0	3	0	0	0	0	0	0	0	0	0	0	0	0	0	0	0	0	0	0	0
	ASV_2973	0	0	8	0	0	0	0	0	0	0	0	0	0	0	0	0	3	0	0	0	0	0	0	0	0	0	0	0	0	0	0	0	0	0	0	0	0	0	0	0	0	0	0	0	0	0	0	0
	ASV_2979	0	0	8	0	0	0	0	0	0	0	3	0	0	0	6	0	0	0	0	0	0	0	0	3	0	0	0	0	0	0	0	0	0	0	0	0	0	0	0	0	0	0	0	0	0	0	0	0
	ASV_2981	3	0	8	0	3	0	0	0	0	0	0	0	0	0	0	0	0	0	0	0	0	0	0	0	0	0	0	0	0	0	0	0	0	0	0	0	0	0	0	0	0	0	0	0	0	0	0	0
	ASV_2985	0	0	8	0	0	0	0	0	0	0	0	0	0	0	0	0	0	0	0	0	0	0	0	0	4	0	0	0	0	0	0	0	0	0	0	0	0	0	0	0	0	0	0	0	0	0	0	0
	ASV_2988	0	0	8	0	3	0	0	0	0	0	0	0	0	0	0	0	0	0	0	0	0	0	0	0	0	0	0	0	0	0	0	0	0	0	0	0	0	0	0	0	0	0	0	0	0	0	0	0
	ASV_2990	0	0	8	0	0	0	0	0	0	0	9	0	0	0	0	0	0	0	0	0	0	0	0	0	0	0	0	0	0	0	0	0	0	0	0	0	0	0	0	0	0	0	0	0	0	0	0	0
	ASV_2991	0	0	8	0	0	0	0	0	0	0	4	0	0	0	0	0	0	0	0	0	0	0	0	0	0	0	0	0	0	0	0	0	0	0	0	0	0	0	0	0	0	0	0	0	0	0	0	0
	ASV_2994	0	0	8	0	0	0	0	0	0	0	0	0	0	0	0	0	0	0	0	0	0	0	0	12	0	0	0	0	0	0	0	0	6	0	0	0	0	0	0	0	0	0	0	0	0	0	0	0
	ASV_2996	0	0	8	0	0	0	0	0	0	0	0	0	0	0	0	0	0	0	0	0	0	0	0	0	0	0	0	0	0	0	0	0	0	0	0	0	0	0	0	0	0	0	0	9	0	0	0	0
	ASV_3009	0	0	8	0	0	0	0	0	0	0	4	0	0	0	0	0	0	0	0	0	0	0	0	0	0	0	0	0	0	0	0	0	0	0	0	0	0	0	0	0	0	0	0	0	0	0	0	0
	ASV_3013	0	0	8	0	0	0	0	0	0	0	25	0	16	0	0	0	0	0	0	7	0	0	0	0	0	0	0	0	0	0	0	0	0	0	0	0	0	0	0	0	0	0	0	0	0	0	0	0
	ASV_3015	0	0	8	0	0	0	0	0	0	0	21	7	0	9	0	0	0	0	0	0	0	0	0	0	0	0	0	0	0	0	0	0	0	0	0	0	0	0	0	0	0	0	0	0	0	0	0	0
	ASV_3017	0	0	8	0	0	0	0	0	0	0	7	0	0	0	0	0	0	0	0	0	0	0	0	0	0	0	0	0	0	0	0	0	0	0	0	0	0	0	0	0	0	0	0	0	0	0	0	0
	ASV_3021	0	0	8	0	0	0	0	0	0	0	0	0	10	0	0	0	0	0	0	0	0	0	0	0	0	0	0	0	0	0	0	0	0	0	0	0	0	0	0	0	0	0	0	0	0	0	0	5
	ASV_3024	0	0	8	0	0	0	0	0	0	0	0	0	0	0	0	0	0	0	0	8	0	0	0	0	0	0	0	0	0	0	0	0	0	0	0	0	0	0	0	0	0	0	0	0	0	0	0	0
	ASV_3028	0	0	8	0	0	3	0	0	0	0	0	0	0	0	0	0	0	0	0	0	0	0	0	0	0	0	0	0	0	0	0	0	0	0	0	0	0	0	0	0	0	0	0	0	0	0	0	10
	ASV_3030	0	0	8	0	0	0	0	0	0	0	20	0	0	0	0	0	0	0	0	0	0	0	0	0	0	0	0	0	0	0	0	0	0	0	0	0	0	0	0	0	0	0	0	0	0	0	0	0
	ASV_3034	0	8	8	0	0	0	0	0	0	0	0	0	0	0	0	0	0	0	0	0	0	0	0	0	0	0	0	0	0	0	0	0	0	0	0	0	0	0	0	0	0	0	0	0	0	0	0	0
	ASV_3045	0	0	8	0	0	0	0	0	0	0	0	0	0	0	0	0	0	0	0	0	0	0	0	4	0	0	0	0	0	0	0	0	0	0	0	0	0	0	0	0	0	0	0	0	0	0	0	0
	ASV_3051	3	6	8	29	0	5	0	9	0	0	0	13	0	0	0	8	0	0	0	0	0	5	12	0	4	0	0	0	0	0	0	0	0	0	0	0	0	0	0	0	0	0	0	0	9	0	0	0
	ASV_3053	0	0	8	0	15	0	0	0	0	0	0	0	0	0	0	0	0	0	0	0	0	0	0	0	0	0	0	0	0	0	0	0	0	0	0	0	0	0	0	0	0	0	0	0	0	0	0	0
	ASV_3055	0	0	8	0	0	0	0	0	0	0	0	0	0	0	0	0	0	0	0	5	0	0	0	0	0	0	0	0	0	0	0	0	0	0	0	0	0	0	0	0	0	0	0	0	0	0	0	0
	ASV_3057	0	0	8	0	0	0	0	0	0	0	2	0	0	0	0	0	0	0	0	0	0	0	0	0	0	0	0	0	0	0	0	0	0	0	0	0	0	0	0	0	0	0	0	0	0	0	0	0
	ASV_3058	0	0	8	0	0	0	0	0	0	25	33	0	0	0	0	0	0	0	0	0	0	0	0	0	0	0	0	0	0	0	0	0	0	0	0	0	0	0	0	0	0	0	0	0	0	0	0	0
	ASV_3059	0	0	8	0	0	0	0	0	0	0	22	0	0	0	0	0	0	0	0	0	0	0	0	0	0	0	0	0	0	0	0	0	0	0	0	0	0	0	0	0	0	0	0	0	0	0	0	0
	ASV_3060	22	0	8	0	0	0	0	0	0	0	0	0	0	0	0	0	0	0	0	0	0	0	0	0	0	0	0	0	0	0	0	0	0	0	0	0	0	0	0	0	0	0	0	0	0	0	0	0
	ASV_3062	4	0	8	0	0	0	0	0	0	0	0	0	0	0	11	0	0	0	0	0	0	0	0	0	0	0	0	0	0	0	0	0	0	0	0	0	0	0	0	0	0	0	0	0	0	0	0	0
	ASV_3065	0	0	8	0	0	0	0	0	0	0	6	0	0	0	0	0	0	0	0	0	0	0	0	0	0	0	0	0	0	0	0	0	0	0	0	0	0	0	0	0	0	0	0	0	0	0	0	0
	ASV_3069	2	0	7	0	0	0	0	0	0	0	0	0	0	0	0	0	0	0	0	0	0	0	0	0	0	0	0	0	0	0	0	0	0	0	0	0	0	0	0	0	0	0	0	0	0	0	0	0
	ASV_3070	0	0	7	0	0	0	0	0	0	0	8	0	0	0	0	0	0	0	0	0	0	0	0	0	0	0	0	0	0	0	0	0	0	0	0	0	0	0	0	0	0	0	0	0	0	0	0	0
	ASV_3071	0	3	7	0	0	0	0	0	0	0	4	0	0	0	0	0	0	0	0	0	0	0	0	0	0	0	0	0	0	0	0	0	0	0	0	0	0	0	0	0	0	0	0	0	0	0	0	0
	ASV_3073	0	0	7	0	0	0	0	0	0	0	2	0	0	0	0	0	0	0	0	0	0	0	0	0	0	0	0	0	0	0	0	0	0	0	0	0	0	0	0	0	0	0	0	0	0	0	0	0
	ASV_3076	0	0	7	0	0	0	0	0	5	0	0	0	0	0	0	0	0	0	0	0	0	0	0	0	0	0	0	0	0	0	0	0	0	0	0	0	0	0	0	0	0	0	0	0	0	0	0	0
	ASV_3077	3	0	7	0	2	0	0	0	2	0	0	0	0	0	0	0	0	0	0	0	0	0	0	0	0	0	0	0	0	0	0	0	0	0	0	0	0	0	0	0	0	0	0	0	0	0	0	0
	ASV_3080	0	0	7	0	0	0	0	0	0	0	0	0	0	3	0	0	0	0	0	0	0	0	0	0	0	0	0	0	0	0	0	0	0	0	0	0	0	0	0	0	0	0	0	0	0	0	0	0
	ASV_3082	0	0	7	0	0	0	0	0	0	0	4	0	0	0	0	0	0	0	0	0	0	0	0	0	0	0	0	0	0	0	0	0	0	0	0	0	0	0	0	0	0	0	0	0	0	0	0	0
	ASV_3088	0	6	7	5	21	2	3	0	0	6	0	0	22	0	9	4	0	0	3	7	3	7	3	12	0	0	0	0	3	0	0	3	9	0	0	0	0	4	0	0	12	0	0	0	2	3	0	0
	ASV_3089	0	0	7	0	0	0	0	0	0	0	0	0	0	0	6	3	0	0	0	3	0	0	0	0	0	0	0	0	0	0	0	0	0	0	0	0	0	0	0	0	0	0	0	0	0	0	0	0
	ASV_3093	0	0	7	0	0	0	0	0	0	0	3	0	0	0	0	0	0	0	0	0	0	0	0	0	0	0	0	0	0	0	0	0	0	0	0	0	0	0	0	0	0	0	0	0	0	0	0	0
	ASV_3094	0	0	7	0	0	0	0	0	0	0	8	0	0	0	0	0	0	0	0	0	0	0	0	0	0	0	0	0	0	0	0	0	0	0	0	0	0	0	0	0	0	0	0	0	0	0	0	0
	ASV_3100	0	0	7	0	0	0	30	0	0	0	0	0	0	0	0	0	0	0	0	10	0	0	0	0	0	0	0	0	0	0	0	0	0	0	0	0	0	0	0	0	0	0	0	0	0	0	0	0
	ASV_3103	0	0	7	0	0	0	10	0	0	0	0	0	0	0	0	0	0	0	0	0	0	0	0	0	0	0	0	0	0	0	0	0	0	0	0	0	0	0	0	0	0	0	0	0	0	0	0	0
	ASV_3105	0	8	7	0	0	0	0	0	0	0	0	0	0	0	0	0	0	0	0	0	0	0	0	0	0	0	0	0	0	0	0	0	0	0	0	0	0	0	0	0	0	0	0	0	0	0	0	0
	ASV_3107	0	0	7	0	6	0	0	0	0	0	0	0	0	0	0	0	0	0	0	0	0	0	0	0	0	0	0	0	0	0	0	0	0	0	0	0	0	0	0	0	0	0	0	0	0	0	0	0
	ASV_3113	5	0	7	0	0	0	0	0	0	0	4	0	0	0	0	0	0	0	0	0	0	0	0	0	0	0	0	0	0	0	0	0	0	0	0	0	0	0	0	0	0	0	0	0	0	0	0	0
	ASV_3114	0	0	7	0	0	0	3	0	0	0	0	0	0	0	0	0	0	0	0	0	0	0	0	0	0	0	0	0	0	0	0	0	0	0	0	0	0	0	0	0	0	0	0	0	0	0	0	0
	ASV_3115	0	0	7	0	0	0	0	0	0	0	3	0	0	0	0	0	0	0	0	0	0	0	0	0	0	0	0	0	0	0	0	0	0	0	0	0	0	0	0	0	0	0	0	0	0	0	0	0
	ASV_3118	22	8	7	0	22	0	0	0	0	15	0	0	6	0	0	0	0	0	0	0	18	0	0	0	0	6	0	0	0	7	0	0	0	0	3	8	0	0	0	2	11	0	0	14	0	4	0	5
	ASV_3120	0	0	7	0	0	0	0	0	0	0	0	0	0	0	0	0	0	0	0	0	0	0	0	0	0	0	0	0	0	0	0	0	0	0	0	0	0	0	0	0	0	0	3	0	0	0	0	0
	ASV_3122	0	0	7	0	0	0	0	0	0	0	4	0	0	0	0	0	0	2	0	0	0	0	0	0	0	0	0	0	0	0	0	0	0	0	0	0	0	0	0	0	0	0	0	0	0	0	0	0
	ASV_3123	0	0	7	0	0	0	0	0	0	0	2	0	0	0	0	0	0	0	0	0	0	0	4	0	0	0	0	0	0	0	0	0	0	0	0	0	0	0	0	0	0	0	0	0	0	0	0	0
	ASV_3125	2	6	7	0	0	0	0	0	3	0	0	0	0	0	0	0	0	0	0	0	0	0	0	0	0	0	0	0	0	0	0	0	0	0	0	0	0	0	0	0	0	0	0	0	0	0	0	0
	ASV_3126	0	0	7	0	0	0	0	0	0	0	8	0	0	0	0	0	0	0	0	0	0	0	0	0	0	0	0	0	0	0	0	0	0	0	0	0	0	0	0	0	0	0	0	0	0	0	0	0
	ASV_3127	0	0	7	0	2	0	0	0	0	0	2	0	0	0	0	0	0	0	0	0	0	0	0	0	0	0	0	0	0	0	0	0	0	0	0	0	0	0	0	0	0	0	0	0	0	0	0	0
	ASV_3129	8	0	7	0	0	0	0	0	0	8	0	0	0	0	0	0	0	0	0	0	0	0	0	0	0	0	0	0	0	0	0	0	0	0	0	0	0	0	0	0	0	0	0	0	0	0	0	0
	ASV_3132	0	0	7	0	0	0	0	0	0	0	8	0	0	0	0	0	0	0	0	0	0	0	0	0	0	0	0	0	0	0	0	0	0	0	0	0	0	0	0	0	0	0	0	0	0	0	0	0
	ASV_3138	0	0	7	0	0	0	0	0	0	0	3	0	0	0	0	0	0	0	0	0	0	0	0	0	0	0	0	0	0	0	0	0	0	0	0	0	0	0	0	0	0	0	0	0	0	0	0	0
	ASV_3139	0	0	7	0	0	4	0	0	0	0	0	0	0	0	0	0	0	0	0	0	0	0	0	0	0	0	0	0	0	0	0	0	0	0	0	0	0	0	0	0	0	0	0	0	0	0	0	0
	ASV_3141	0	0	7	0	0	0	0	0	0	0	0	0	2	0	0	0	0	0	0	11	0	9	0	0	0	0	0	0	0	0	0	0	0	0	0	0	0	0	0	0	0	0	0	0	0	0	0	0
	ASV_3143	0	0	7	0	10	4	0	0	0	0	0	0	0	0	0	0	0	0	0	0	0	0	0	0	0	0	0	0	0	0	0	0	0	0	0	0	0	0	0	0	0	0	0	0	0	0	0	0
	ASV_3144	0	0	7	0	3	0	0	0	0	0	3	0	0	0	0	0	0	0	0	0	0	0	0	0	0	0	0	0	0	0	0	0	0	0	0	0	0	0	0	0	0	0	0	0	0	0	0	0
	ASV_3145	0	0	7	0	0	0	0	0	0	0	3	0	0	0	0	0	0	0	0	0	0	0	0	0	0	0	0	0	0	0	0	0	0	0	0	0	0	0	0	0	0	0	0	0	0	0	0	0
	ASV_3148	0	0	7	0	0	0	0	0	0	0	12	0	0	10	0	0	0	11	0	0	0	16	0	0	0	0	0	0	0	0	0	0	0	0	0	0	0	7	0	0	0	0	0	0	0	0	0	0
	ASV_3154	0	0	7	0	0	0	0	0	5	0	5	0	0	0	0	0	0	0	0	0	0	0	0	0	0	0	0	0	0	0	0	0	0	0	0	0	0	0	0	0	0	0	0	0	0	0	0	0
	ASV_3157	0	0	7	0	0	17	0	0	4	0	0	0	0	0	0	0	0	0	0	0	0	0	0	0	0	0	0	0	0	0	0	0	0	0	0	0	0	0	0	0	0	0	0	0	0	0	0	0
	ASV_3158	0	0	7	0	0	0	0	0	0	0	14	0	0	0	0	0	0	0	0	0	0	0	0	0	0	0	0	0	0	0	0	0	0	0	0	0	0	0	0	0	0	0	0	0	0	0	0	0
	ASV_3167	0	0	7	0	0	0	0	0	0	0	4	0	0	0	0	0	0	0	0	0	0	0	0	0	0	0	0	0	0	0	0	0	0	0	0	0	0	0	0	0	0	0	0	0	0	0	0	0
	ASV_3169	12	0	7	0	0	0	0	0	0	0	0	0	0	0	0	0	0	0	0	0	0	0	0	0	0	0	0	0	0	0	0	0	0	0	0	0	0	0	0	0	0	0	0	0	0	0	0	0
	ASV_3171	0	0	7	24	0	0	0	0	0	0	0	0	0	0	0	0	0	0	0	0	0	0	0	0	0	0	0	0	0	0	0	6	0	0	0	0	0	0	0	0	0	0	0	0	0	0	0	0
	ASV_3172	0	0	7	0	0	0	0	11	0	0	0	0	0	0	0	0	0	0	0	0	0	0	0	0	0	0	0	0	0	0	0	0	0	0	0	0	0	0	0	0	0	0	0	0	0	0	0	0
	ASV_3173	0	8	7	0	0	0	0	0	5	0	6	0	0	0	0	0	0	0	0	0	0	0	0	0	0	0	0	0	0	0	0	0	0	0	0	0	0	0	0	0	0	0	0	0	0	0	0	0
	ASV_3177	0	0	7	0	0	0	0	10	0	0	7	0	0	0	0	0	0	0	0	0	0	0	0	0	0	0	0	0	0	0	0	0	0	0	0	0	0	0	0	0	0	0	0	0	0	0	0	0
	ASV_3182	0	0	7	0	0	0	0	0	9	0	0	0	0	0	0	0	0	0	0	0	0	0	0	0	0	0	0	0	0	0	0	0	0	0	0	0	0	0	6	0	0	0	0	0	0	0	0	0
	ASV_3183	0	0	7	0	0	0	0	0	0	0	0	0	0	0	0	0	0	0	0	0	0	0	0	0	4	0	0	0	0	0	0	0	0	0	0	0	0	0	0	0	0	0	0	0	0	0	0	0
	ASV_3186	0	0	7	0	14	0	0	0	0	0	0	0	0	0	0	0	0	0	0	0	0	0	0	0	0	0	0	0	0	0	0	0	0	0	0	0	0	0	0	0	0	0	0	0	0	0	0	0
	ASV_3187	0	0	7	0	0	0	0	0	0	0	0	0	0	0	0	6	0	0	0	0	0	0	0	0	0	0	0	0	0	0	0	0	0	0	0	0	0	10	0	0	0	0	0	0	0	0	0	0
	ASV_3188	0	0	7	5	0	13	22	0	0	0	6	0	0	0	14	20	21	0	0	0	0	5	10	0	0	0	0	7	0	13	0	0	0	6	0	0	0	0	0	0	0	0	0	0	0	0	17	19
	ASV_3193	0	0	7	0	0	0	0	0	0	0	17	0	0	0	0	0	0	0	0	0	0	0	0	0	0	0	0	0	0	0	0	0	0	0	0	0	0	0	0	0	0	0	0	0	0	0	0	0
	ASV_3197	0	0	7	0	0	0	0	8	0	0	9	0	0	0	0	0	0	0	0	0	0	0	0	0	0	0	0	0	0	0	0	0	0	0	0	0	0	0	0	0	0	0	0	0	0	0	0	0
	ASV_3198	0	0	7	0	0	0	0	0	0	7	16	0	0	0	0	0	0	0	0	0	0	0	0	0	0	0	0	0	0	0	0	0	0	0	0	0	0	0	0	0	0	0	0	0	0	0	0	0
	ASV_3206	0	0	7	0	0	0	0	0	0	0	8	0	0	0	0	0	0	0	0	0	0	0	0	0	0	0	0	0	0	0	0	0	0	0	0	0	0	0	0	0	0	0	0	0	0	0	0	0
	ASV_3207	0	0	7	0	0	0	0	0	0	0	0	0	0	0	0	0	0	0	0	0	0	0	0	0	4	0	0	13	0	0	0	0	0	0	0	0	0	0	0	0	0	0	0	0	0	0	0	0
	ASV_3209	0	0	7	0	0	0	0	0	3	0	0	0	0	0	0	0	0	0	0	0	0	0	0	0	0	0	0	0	0	0	0	0	0	0	0	0	0	0	0	0	0	0	0	0	0	0	0	0
	ASV_3210	0	0	7	20	0	0	0	0	0	0	0	12	0	0	0	0	0	0	0	0	0	0	0	0	0	0	0	0	0	0	0	0	0	0	0	0	0	0	0	0	0	0	0	0	0	0	0	0
	ASV_3219	3	0	6	0	0	0	0	0	0	0	0	0	0	0	0	0	0	0	0	0	4	0	0	0	0	0	0	0	0	2	0	0	0	0	0	0	0	0	0	0	0	0	0	0	0	0	0	0
	ASV_3224	3	0	6	0	0	0	0	0	0	0	0	0	0	0	0	0	0	0	0	0	0	0	0	0	0	0	0	0	0	0	0	0	0	0	0	0	0	0	0	0	0	0	0	0	0	0	0	0
	ASV_3227	0	2	6	0	0	0	2	0	0	0	0	0	0	0	0	0	0	0	0	0	0	0	0	0	0	0	0	0	0	0	0	0	0	0	0	0	0	0	0	0	0	0	0	0	0	0	0	0
	ASV_3229	2	0	6	0	0	0	0	0	0	0	2	0	0	0	0	0	0	0	0	0	0	0	0	0	0	0	0	0	0	0	0	0	0	0	0	0	0	0	0	0	0	0	0	0	0	0	0	0
	ASV_3233	0	0	6	0	0	0	0	0	2	0	4	0	0	0	0	0	0	0	0	0	0	0	0	0	0	0	0	0	0	0	0	0	0	0	0	0	0	0	0	0	0	0	0	0	0	0	0	0
	ASV_3237	0	0	6	0	0	0	0	0	0	0	0	0	0	0	4	0	0	0	0	0	0	0	0	0	0	0	0	0	0	0	0	0	0	0	0	0	0	0	0	0	0	0	0	0	0	0	0	0
	ASV_3240	0	0	6	0	0	0	0	2	0	0	0	0	0	0	0	0	0	0	0	0	0	0	0	0	0	0	0	0	0	0	0	0	0	0	0	0	0	0	0	0	0	0	0	0	0	0	0	0
	ASV_3242	0	0	6	0	0	0	0	3	0	0	0	0	0	0	0	0	0	0	0	0	0	0	0	0	0	0	0	0	0	0	0	0	0	0	0	0	0	0	0	0	0	0	0	0	0	0	0	0
	ASV_3243	0	0	6	0	0	0	0	0	0	0	4	0	0	0	0	0	0	0	0	0	0	0	0	0	0	0	0	0	0	0	0	0	0	0	0	0	0	0	0	0	0	0	0	0	0	0	0	0
	ASV_3245	0	0	6	0	0	0	0	0	0	0	2	0	0	0	0	0	0	0	0	0	0	0	0	0	0	0	0	0	0	0	0	0	0	0	0	0	0	0	0	0	0	0	0	0	0	0	0	0
	ASV_3247	0	0	6	0	0	0	0	0	0	0	5	0	0	0	0	0	0	0	0	0	0	0	0	0	0	0	0	0	0	0	0	0	0	0	0	0	0	0	0	0	0	0	0	0	0	0	0	0
	ASV_3248	0	0	6	4	0	0	0	0	12	0	0	0	0	0	0	0	0	0	4	0	0	0	0	0	0	0	0	0	0	0	0	0	0	0	0	0	0	0	0	0	0	0	0	0	0	0	0	0
	ASV_3249	0	0	6	0	0	0	0	0	0	0	9	0	0	0	0	0	0	2	0	0	0	0	0	0	0	0	0	0	0	0	0	0	0	0	0	0	0	0	0	0	0	0	0	0	0	0	0	0
	ASV_3254	0	0	6	0	0	0	0	0	0	0	4	0	0	0	0	0	0	0	0	0	0	0	0	0	0	0	0	0	0	0	0	0	0	0	0	0	0	0	0	0	0	0	0	0	0	0	0	0
	ASV_3257	0	8	6	0	0	0	0	0	0	0	0	0	0	0	0	0	0	0	0	0	0	0	0	0	0	0	0	0	0	0	0	0	0	0	0	0	0	0	0	0	0	0	0	0	0	0	0	0
	ASV_3263	0	0	6	0	0	0	6	0	0	0	0	0	0	0	0	0	0	0	0	0	0	0	0	0	0	0	0	0	0	0	0	0	0	0	0	0	0	0	0	0	0	0	0	0	0	0	0	0
	ASV_3266	0	0	6	0	4	0	0	0	0	0	6	0	0	0	0	0	0	0	0	0	0	0	0	0	0	0	0	0	0	0	0	0	0	0	0	0	0	0	0	0	0	0	0	0	0	0	0	0
	ASV_3272	0	0	6	0	0	0	0	0	0	0	8	0	0	0	0	0	0	0	0	0	0	0	0	0	0	0	0	0	0	0	0	0	0	0	0	0	0	0	0	0	0	0	0	0	0	0	0	0
	ASV_3274	0	0	6	3	0	0	0	0	0	0	0	6	0	0	0	0	0	0	0	0	0	0	0	0	0	0	0	0	0	0	0	0	0	0	0	0	0	0	0	0	0	0	0	0	0	0	0	0
	ASV_3279	0	0	6	0	0	0	0	2	0	0	3	0	0	0	0	0	0	0	0	0	0	0	0	0	0	0	0	0	0	0	0	0	0	0	0	0	0	0	0	0	0	0	0	0	0	0	0	0
	ASV_3287	0	0	6	0	0	2	13	0	0	0	0	0	0	0	0	0	0	0	0	0	0	0	0	0	0	0	0	0	0	0	0	0	0	0	0	0	0	0	0	0	0	0	0	0	0	0	0	0
	ASV_3288	0	0	6	0	0	7	0	0	0	0	0	0	0	0	0	0	0	0	0	0	0	0	0	0	0	0	0	0	0	0	0	0	0	0	0	0	0	0	0	0	0	0	0	0	0	0	0	0
	ASV_3291	0	0	6	2	0	0	0	0	0	0	0	0	0	0	0	0	0	0	0	0	0	0	0	0	0	0	0	0	0	0	0	0	0	0	0	0	0	0	0	0	0	0	0	0	0	0	0	0
	ASV_3295	0	0	6	4	0	0	0	0	0	0	0	0	0	0	0	0	0	0	0	0	0	0	0	0	0	0	0	0	0	0	0	0	0	0	0	0	0	0	0	0	0	0	0	0	0	0	0	0
	ASV_3296	10	0	6	0	0	0	0	0	0	0	0	0	0	0	0	0	0	0	0	0	0	0	0	0	0	0	0	0	0	0	0	0	0	0	0	0	0	0	0	0	0	0	0	0	0	0	0	0
	ASV_3297	3	0	6	0	2	0	0	0	0	0	0	0	0	0	0	0	0	0	0	0	0	0	0	0	0	0	0	0	0	0	0	0	0	0	0	0	0	0	0	0	0	0	0	0	0	0	0	0
	ASV_3299	0	0	6	2	0	0	0	0	0	0	0	0	0	19	0	0	0	0	0	0	0	0	0	0	0	0	0	0	0	0	0	0	0	0	0	0	0	0	0	0	0	0	0	0	0	0	0	0
	ASV_3300	0	0	6	0	0	0	0	0	0	0	0	0	0	0	0	0	0	0	0	0	0	0	0	0	0	0	0	0	0	0	0	0	0	0	0	0	0	0	0	0	0	0	10	0	0	0	0	0
	ASV_3303	0	0	6	0	0	0	0	0	0	0	4	0	0	0	0	0	0	0	0	0	0	0	0	0	0	0	0	0	0	0	0	0	0	0	0	0	0	0	0	0	0	0	0	0	0	0	0	0
	ASV_3304	0	0	6	0	0	0	0	0	0	0	9	0	0	0	0	0	0	0	0	0	0	0	0	0	0	0	0	0	0	0	0	0	0	0	0	0	0	0	0	0	0	0	0	0	0	0	0	0
	ASV_3306	0	11	6	9	6	0	4	0	0	0	0	0	0	0	4	4	5	0	0	0	0	0	0	0	0	0	0	0	0	0	0	0	0	0	0	0	0	0	0	0	0	0	0	0	0	0	0	0
	ASV_3315	0	12	6	0	10	0	0	0	0	0	0	0	0	0	0	0	0	0	0	0	0	8	0	0	0	0	0	0	0	0	0	0	0	0	0	0	0	0	0	0	0	0	0	0	0	0	0	0
	ASV_3322	0	11	6	0	8	0	0	0	0	0	0	0	0	0	0	0	0	0	0	0	0	0	0	0	0	0	0	0	0	0	0	0	0	0	0	0	0	0	0	0	0	0	0	0	0	0	0	0
	ASV_3327	0	0	6	0	0	0	0	0	0	0	0	0	0	0	0	0	0	0	0	0	0	0	0	0	4	0	0	0	0	0	0	0	0	0	0	0	0	0	0	0	0	0	0	0	0	0	0	0
	ASV_3332	0	0	6	3	0	0	0	0	0	0	0	0	0	0	0	0	0	0	0	0	4	0	0	0	0	0	0	0	0	0	0	0	0	0	0	0	0	0	0	0	0	0	0	0	0	0	0	0
	ASV_3333	0	0	6	0	0	0	0	6	0	0	0	0	0	0	0	0	0	0	0	0	0	0	0	0	0	0	0	0	0	0	0	0	0	0	0	0	0	5	0	0	0	0	0	0	0	0	0	0
	ASV_3334	0	0	6	25	0	0	0	0	0	0	0	0	0	0	0	0	0	0	0	0	0	0	0	0	0	0	0	0	0	0	0	11	0	0	0	0	0	0	0	0	0	0	0	0	0	0	0	0
	ASV_3336	0	0	6	0	0	0	0	0	0	0	17	0	0	0	0	6	0	0	0	0	0	0	0	0	0	0	0	0	0	0	0	0	0	0	0	0	0	0	0	0	0	0	0	0	0	0	0	0
	ASV_3338	0	0	6	0	0	0	0	0	0	3	0	0	0	0	0	0	0	0	0	0	0	0	0	0	0	0	0	0	0	0	0	0	0	0	0	0	0	0	0	0	0	0	0	0	0	0	0	0
	ASV_3350	0	0	6	0	0	15	0	0	0	0	0	0	0	0	0	0	0	0	0	0	0	0	0	0	0	0	0	0	0	0	0	0	0	0	0	0	0	0	0	0	0	0	0	0	0	0	0	0
	ASV_3354	0	0	6	0	0	0	0	0	0	0	0	0	0	0	11	0	0	0	0	0	0	0	0	0	0	0	0	0	0	0	0	0	0	0	0	0	0	0	0	0	0	0	0	0	0	0	0	0
	ASV_3361	0	0	6	0	51	0	0	0	0	0	0	0	0	0	0	0	0	0	0	0	0	0	0	0	0	0	0	0	0	0	0	0	0	0	0	0	0	0	0	0	0	0	0	0	0	0	0	0
	ASV_3363	0	0	5	0	0	2	0	0	0	0	0	0	0	0	0	0	0	0	0	0	0	0	0	0	0	0	0	0	0	0	0	0	0	0	0	0	0	0	0	0	0	0	0	0	0	0	0	0
	ASV_3376	0	0	5	0	0	0	0	0	0	0	2	0	0	0	0	0	0	0	0	0	0	0	0	0	0	0	0	0	0	0	0	0	0	0	0	0	0	0	0	0	0	0	0	0	0	0	0	0
	ASV_3380	0	0	5	0	0	0	3	0	0	0	2	0	0	0	0	0	0	0	0	0	0	0	0	0	0	0	0	0	0	0	0	0	0	0	0	0	0	0	0	0	0	0	0	0	0	0	0	0
	ASV_3384	0	0	5	0	0	0	0	0	0	0	2	0	0	0	0	0	0	0	0	0	0	0	0	0	0	0	0	0	0	0	0	0	0	0	0	0	0	0	0	0	0	0	0	0	0	0	0	0
	ASV_3387	0	0	5	0	0	0	0	0	0	0	0	0	0	0	0	0	0	0	0	0	0	5	0	0	0	0	0	0	0	0	0	0	0	0	0	0	0	0	0	0	0	0	0	0	0	0	0	0
	ASV_3388	0	0	5	0	0	0	0	0	0	0	0	0	0	0	2	0	0	0	0	0	0	0	0	0	0	0	0	0	0	0	0	0	0	0	2	0	0	0	0	0	0	0	0	0	0	0	0	0
	ASV_3391	0	0	5	0	0	0	0	0	0	0	0	0	3	0	0	0	0	0	0	0	0	0	2	0	0	0	0	0	0	0	0	0	0	0	0	0	0	0	0	0	0	0	0	0	0	0	0	0
	ASV_3392	0	0	5	0	0	0	0	0	0	0	0	0	0	0	0	0	0	0	0	0	0	0	0	0	0	5	0	0	0	0	0	0	0	0	0	5	0	0	0	0	0	0	0	0	0	0	0	0
	ASV_3394	0	0	5	0	2	0	0	0	0	0	0	0	0	0	0	0	0	0	0	0	0	0	0	0	0	0	0	0	0	0	0	0	0	0	0	0	0	0	0	0	0	0	0	0	0	0	0	0
	ASV_3395	0	0	5	0	0	0	0	0	0	0	0	0	0	0	0	0	0	0	0	0	0	3	0	0	0	0	0	0	0	0	0	0	0	0	0	0	0	0	0	0	0	0	0	0	0	0	0	0
	ASV_3397	2	0	5	0	0	0	0	0	0	0	0	0	0	0	0	0	0	0	0	0	0	0	0	0	0	0	0	0	0	0	0	0	0	0	0	0	0	0	0	0	0	0	0	0	0	0	0	0
	ASV_3398	7	0	5	15	0	0	34	0	0	0	0	10	0	0	0	3	0	0	0	0	0	0	0	0	0	4	0	0	0	0	0	0	0	0	0	8	0	0	0	0	0	0	0	0	0	0	0	9
	ASV_3401	2	0	5	0	0	0	0	0	0	0	4	0	0	0	0	0	0	0	0	0	0	0	0	0	0	0	0	0	0	0	0	0	0	0	0	0	0	0	0	0	0	0	0	0	0	0	0	0
	ASV_3409	0	3	5	0	0	0	0	0	0	0	0	0	0	0	0	0	0	0	0	0	0	7	0	0	0	0	0	0	0	0	0	0	0	0	0	0	0	0	0	0	0	0	0	0	0	0	0	0
	ASV_3410	0	0	5	0	0	2	0	0	0	0	0	0	0	0	0	0	0	0	0	0	0	0	0	0	0	0	0	0	0	0	0	0	0	0	0	0	0	0	0	0	0	0	0	0	0	0	0	0
	ASV_3413	0	0	5	0	0	0	0	0	0	0	3	0	0	0	0	0	0	0	0	0	0	0	0	0	0	0	0	0	0	0	0	0	0	0	0	0	0	0	0	0	0	0	0	0	0	0	0	0
	ASV_3415	0	0	5	0	0	0	0	0	0	0	10	0	0	0	0	0	0	0	3	0	0	0	0	0	0	0	0	0	0	0	0	0	0	0	0	0	0	0	0	0	0	0	0	0	0	0	0	0
	ASV_3417	0	4	5	0	0	0	0	0	0	0	7	0	0	0	0	0	0	0	0	0	0	0	0	0	0	0	0	0	0	0	0	0	0	0	0	0	0	0	0	0	0	0	0	0	0	0	0	0
	ASV_3419	0	0	5	0	0	0	0	0	0	0	4	0	0	0	0	0	0	0	0	0	0	0	0	0	0	0	0	0	0	0	0	0	0	0	0	0	0	0	0	0	0	0	0	0	0	0	0	0
	ASV_3423	0	0	5	0	0	0	0	0	0	0	0	0	0	0	0	0	0	0	0	0	0	0	0	0	0	0	0	0	0	0	0	0	0	0	0	0	0	0	4	0	0	0	0	0	0	0	0	0
	ASV_3425	0	0	5	0	0	0	0	0	0	0	4	0	0	0	0	0	0	0	0	0	0	0	0	0	0	0	0	0	0	0	0	0	0	0	0	0	0	0	0	0	0	0	0	0	0	0	0	0
	ASV_3426	0	0	5	2	0	0	0	0	0	0	0	0	0	0	0	0	0	0	0	0	0	0	0	0	0	0	0	0	0	0	0	0	0	0	0	0	0	0	0	0	0	0	0	0	0	0	0	0
	ASV_3430	0	3	5	0	0	0	0	0	0	0	0	0	0	0	0	0	0	0	0	0	0	0	0	0	0	0	0	0	0	0	0	0	0	0	0	0	0	0	0	0	0	0	0	0	0	0	0	0
	ASV_3435	0	0	5	0	14	0	3	0	0	0	0	0	0	0	0	0	0	0	0	0	0	0	0	3	0	0	0	0	0	0	0	0	0	0	0	0	0	0	0	0	0	0	0	0	0	0	0	0
	ASV_3438	0	0	5	0	0	4	0	0	0	0	0	0	0	0	0	0	0	0	0	0	0	0	0	0	0	0	0	0	0	0	0	0	0	0	0	0	0	0	0	0	0	0	0	0	0	0	0	0
	ASV_3441	0	0	5	0	0	0	0	0	0	0	3	0	0	0	0	0	0	0	0	0	0	0	0	0	0	0	0	0	0	0	0	0	0	0	0	0	0	0	0	0	0	0	0	0	0	0	0	0
	ASV_3443	0	0	5	0	0	0	0	7	0	0	0	0	0	0	0	0	0	0	0	0	0	0	0	0	0	0	0	0	0	0	0	0	0	0	0	0	0	0	0	0	0	0	0	0	0	0	0	0
	ASV_3444	0	0	5	0	0	0	0	0	0	0	7	0	0	0	0	0	0	0	0	0	0	0	0	0	0	0	0	0	0	0	0	0	0	0	0	0	0	0	0	0	0	0	0	0	0	0	0	0
	ASV_3454	0	0	5	0	0	0	0	0	0	0	0	0	0	0	0	0	0	0	0	0	0	0	0	0	2	0	0	0	0	0	0	0	0	0	0	0	0	0	0	0	0	0	0	0	0	0	0	0
	ASV_3457	0	0	5	0	0	0	0	7	0	0	0	0	0	0	0	0	0	0	0	0	0	0	0	0	0	0	0	0	0	0	0	0	0	0	0	0	0	0	0	0	0	0	0	0	0	0	0	0
	ASV_3465	0	0	5	0	0	0	0	0	0	0	7	0	0	0	0	0	0	0	0	0	0	0	0	0	0	0	0	0	0	0	0	0	0	0	0	0	0	0	0	0	0	0	0	0	0	0	0	0
	ASV_3469	0	0	5	0	0	0	0	0	0	0	10	0	0	0	0	0	0	0	0	0	0	0	0	0	0	0	0	0	0	0	0	0	0	0	0	0	0	0	0	0	0	0	0	0	0	0	0	0
	ASV_3470	0	0	5	18	0	0	0	0	0	0	0	0	0	0	0	0	0	0	0	0	0	0	7	0	0	0	0	0	0	0	0	0	0	0	0	0	0	0	0	0	0	0	0	0	0	0	0	0
	ASV_3475	0	5	5	0	0	0	0	0	0	0	0	0	0	0	10	0	0	0	0	0	0	0	0	0	0	0	0	0	0	0	0	0	0	0	0	0	0	0	0	0	0	0	0	0	0	0	0	0
	ASV_3476	7	0	5	0	0	0	0	0	0	0	0	0	0	0	0	0	0	0	0	0	0	0	0	0	0	0	0	0	0	0	0	0	0	0	0	0	0	0	0	0	0	0	0	0	0	0	0	0
	ASV_3480	9	0	5	0	0	0	0	0	0	0	0	0	0	0	0	0	0	0	0	5	0	0	0	0	0	0	0	0	0	6	0	0	0	0	0	0	0	0	0	0	0	0	0	0	0	0	0	0
	ASV_3483	0	0	5	0	16	0	0	0	22	0	0	0	0	0	0	0	0	0	8	0	0	0	0	0	0	0	0	0	0	0	0	0	0	0	0	0	0	0	0	0	0	0	0	0	0	0	0	0
	ASV_3490	13	0	5	0	0	0	0	0	0	0	0	0	0	0	0	0	0	0	0	0	0	0	0	0	0	0	0	0	0	3	0	0	0	0	0	0	0	0	0	0	0	0	0	0	0	0	0	0
	ASV_3493	0	0	5	0	0	0	3	0	0	0	5	0	0	0	0	0	0	0	0	2	0	0	0	0	0	0	0	0	0	0	0	0	0	0	0	0	0	0	0	0	0	0	0	0	0	0	0	0
	ASV_3496	0	0	5	0	0	0	0	0	0	0	3	0	0	0	0	0	0	0	0	0	0	0	0	0	0	0	0	0	0	0	0	0	0	0	0	0	0	0	0	0	0	0	0	0	0	0	0	0
	ASV_3497	0	0	5	0	0	0	0	21	0	0	0	0	0	0	0	0	0	0	0	0	0	0	0	0	0	0	0	0	0	0	0	0	0	0	0	0	0	0	0	0	0	0	0	0	0	0	0	0
	ASV_3501	0	0	5	0	0	0	0	19	0	0	0	0	0	0	0	0	0	0	0	0	0	0	0	0	0	0	0	0	0	0	0	0	0	0	0	0	0	5	0	0	0	0	0	0	0	0	0	0
	ASV_3502	7	0	4	0	7	4	4	3	60	0	4	0	0	0	3	0	0	0	43	0	0	0	0	0	0	0	0	17	0	0	0	0	0	0	0	0	0	0	11	0	0	0	0	0	0	0	0	0
	ASV_3505	0	0	4	0	0	0	0	0	0	0	13	0	0	0	0	0	0	0	0	2	0	0	0	0	0	0	0	0	0	0	0	0	0	0	0	0	0	0	0	0	0	0	0	0	0	0	0	0
	ASV_3514	0	0	4	0	0	0	0	0	0	0	0	0	0	0	0	5	4	0	0	0	0	0	0	0	0	0	0	0	0	0	0	0	0	0	0	0	0	0	0	0	0	0	0	0	0	0	0	0
	ASV_3515	0	0	4	0	0	0	0	0	0	0	6	0	0	0	0	0	0	0	0	0	0	0	0	0	0	0	0	0	0	0	0	0	0	0	0	0	0	0	0	0	0	0	0	0	0	0	0	0
	ASV_3536	2	0	4	0	0	0	0	0	0	0	0	0	0	0	0	0	0	0	0	0	0	0	0	0	0	0	0	0	0	0	0	0	0	0	0	0	0	0	0	0	0	0	0	0	0	0	0	0
	ASV_3541	0	0	4	0	2	0	0	0	0	0	3	0	0	0	0	0	0	0	0	0	0	0	0	0	0	0	0	0	0	0	0	0	0	0	0	0	0	0	0	0	0	0	0	0	0	0	0	0
	ASV_3543	0	0	4	0	5	0	0	0	0	0	0	0	0	0	0	0	0	0	0	0	0	0	0	0	0	0	0	0	0	0	0	0	0	0	0	0	0	0	0	0	0	0	0	0	0	0	0	0
	ASV_3544	2	0	4	0	0	0	0	0	0	0	0	0	0	0	0	0	0	0	0	0	0	0	0	0	0	0	0	0	0	0	0	0	0	0	0	0	0	0	0	0	0	0	0	0	0	0	0	0
	ASV_3546	0	0	4	0	0	0	0	0	2	0	2	0	0	0	0	0	0	0	0	0	0	0	0	0	0	0	0	0	0	0	0	0	0	0	0	0	0	0	0	0	0	0	0	0	0	0	0	0
	ASV_3548	0	0	4	0	0	0	0	0	9	0	0	0	0	0	0	0	0	0	0	0	0	0	0	0	0	0	0	0	0	0	0	0	0	0	0	0	0	0	0	0	0	0	0	0	0	0	0	0
	ASV_3549	0	0	4	0	0	0	0	0	0	2	6	0	6	0	0	0	0	0	0	0	0	0	0	0	0	0	0	0	0	0	0	0	0	0	0	0	0	0	0	0	0	0	0	0	0	0	0	0
	ASV_3550	0	0	4	0	0	0	20	0	0	0	0	0	0	0	0	0	0	0	0	0	0	0	0	0	0	0	0	0	0	0	0	0	0	0	0	2	0	0	0	0	0	0	0	0	0	0	0	0
	ASV_3551	0	0	4	0	0	8	0	0	0	0	0	0	0	0	0	0	0	0	0	0	0	0	0	0	0	0	0	0	0	0	0	0	0	0	0	0	0	0	0	0	0	0	0	0	0	0	0	0
	ASV_3553	27	0	4	6	0	9	6	5	0	0	8	7	0	0	0	0	0	0	0	15	0	0	0	0	0	0	0	0	0	0	0	0	0	0	0	0	0	0	0	0	0	0	0	0	0	0	0	0
	ASV_3557	3	0	4	0	0	0	0	0	0	0	0	0	0	0	0	0	0	0	0	0	0	0	0	0	0	0	0	0	0	0	0	0	0	0	0	0	0	0	0	0	0	0	0	0	0	0	0	0
	ASV_3558	0	0	4	0	0	0	0	0	0	0	23	0	0	0	0	0	0	0	0	0	0	0	0	0	0	0	0	0	0	0	0	0	0	0	0	0	0	0	0	0	0	0	0	0	0	0	0	0
	ASV_3560	0	0	4	0	0	0	0	0	0	0	0	0	0	0	0	0	2	0	0	0	0	0	0	0	0	0	0	0	0	0	0	0	0	0	0	0	0	0	0	0	0	0	0	0	0	0	0	0
	ASV_3562	0	0	4	0	0	0	0	0	0	0	5	0	0	0	0	0	0	0	0	0	0	0	0	0	0	0	0	0	0	0	0	0	0	0	0	0	0	0	0	0	0	0	0	0	0	0	0	0
	ASV_3564	0	0	4	0	3	0	0	0	0	0	0	0	0	0	0	0	0	0	0	0	0	0	0	0	5	0	0	0	0	0	0	0	0	0	0	0	0	0	0	0	0	0	0	0	0	0	0	0
	ASV_3567	0	0	4	0	7	0	0	0	0	0	0	0	5	0	0	0	0	0	0	0	0	0	0	0	0	0	0	0	0	0	0	0	0	0	0	0	0	0	0	0	0	0	0	0	0	0	0	0
	ASV_3571	0	0	4	0	0	0	0	0	0	0	3	0	0	0	0	0	0	0	0	0	0	0	0	0	0	0	0	0	0	0	0	0	0	0	0	0	0	0	0	0	0	0	0	0	0	0	0	0
	ASV_3575	0	3	4	0	0	0	0	0	7	0	0	0	0	0	0	0	0	0	0	0	0	0	0	0	0	0	0	3	0	0	0	0	0	0	0	0	0	0	0	0	0	0	0	0	0	0	0	0
	ASV_3576	0	7	4	0	0	0	0	0	0	0	0	0	0	0	0	0	0	0	0	0	0	0	0	0	0	0	0	0	0	0	0	0	0	0	0	0	0	0	0	0	0	0	0	0	0	0	0	0
	ASV_3581	0	0	4	0	0	0	0	3	0	0	0	0	0	0	0	0	0	0	0	0	0	0	0	0	0	0	0	0	0	0	0	0	0	0	0	0	0	0	0	0	0	0	0	0	0	0	0	0
	ASV_3589	0	0	4	0	0	0	12	0	0	0	0	0	0	0	0	2	0	0	0	0	0	0	0	0	0	0	0	0	0	0	0	0	0	0	0	0	0	0	0	0	0	0	0	0	0	0	0	0
	ASV_3591	0	0	4	0	0	0	0	14	0	0	0	0	0	0	0	0	0	11	0	0	0	0	0	0	0	0	0	0	0	0	0	0	0	0	0	0	0	0	0	0	0	0	0	0	0	0	0	0
	ASV_3594	0	0	4	0	0	0	0	0	3	0	0	0	0	0	0	0	0	0	0	0	0	0	0	0	0	0	0	3	0	0	0	0	0	0	0	0	0	0	0	0	0	0	0	0	0	0	0	0
	ASV_3595	13	0	4	0	0	0	0	0	0	0	0	0	0	0	0	0	0	0	0	0	0	0	0	0	0	0	0	0	0	0	0	0	0	0	0	0	0	0	0	0	0	0	0	0	0	0	0	0
	ASV_3600	4	0	4	0	0	0	0	0	3	0	0	0	0	0	6	0	0	0	0	0	0	0	0	0	0	0	0	0	0	0	0	0	0	0	0	0	0	0	0	0	0	0	0	0	0	0	0	0
	ASV_3604	0	0	4	0	0	0	2	0	0	0	0	0	0	0	0	0	0	0	0	0	0	0	0	0	0	0	0	0	0	0	0	0	0	0	0	0	0	0	0	0	0	0	0	0	0	0	0	0
	ASV_3606	0	12	4	0	0	0	0	3	0	0	11	0	0	0	0	0	0	0	0	0	0	0	0	0	0	3	0	0	2	0	5	0	0	0	0	0	0	0	0	0	0	0	0	0	0	0	0	0
	ASV_3607	0	0	4	0	0	0	0	0	0	0	0	0	0	0	0	0	0	0	0	0	0	0	0	0	0	0	0	0	0	0	0	0	0	0	0	0	0	0	0	0	0	0	0	0	0	13	0	0
	ASV_3610	0	0	4	0	0	0	0	0	0	0	15	0	0	4	0	0	0	5	0	0	0	0	0	0	0	0	0	0	0	0	0	0	0	0	0	0	0	0	0	0	0	0	0	0	0	0	0	0
	ASV_3615	0	0	4	0	5	0	0	0	0	0	0	0	0	0	0	0	0	0	0	0	0	0	0	0	0	0	0	0	0	0	0	0	0	0	0	0	0	0	0	0	0	0	0	0	0	0	0	0
	ASV_3616	0	0	4	0	0	0	0	0	0	0	0	0	0	0	0	0	0	0	0	0	0	0	0	0	0	0	0	0	0	0	0	0	0	0	3	0	0	0	0	0	0	0	0	0	0	0	0	0
	ASV_3622	0	0	4	0	4	0	0	0	0	0	0	0	0	0	0	0	0	0	0	0	0	0	0	0	0	0	0	0	0	0	0	0	5	0	0	0	0	0	0	0	0	0	0	0	0	0	0	0
	ASV_3626	0	0	4	0	0	8	0	0	0	0	0	0	0	8	0	0	0	0	0	0	0	0	0	0	0	0	0	0	0	0	0	0	0	0	0	0	0	0	0	0	0	0	0	0	0	0	0	0
	ASV_3631	0	0	4	0	0	14	0	0	0	0	0	0	0	4	0	0	0	0	0	0	0	0	0	0	0	0	0	0	0	0	0	0	0	0	0	0	0	0	0	0	0	0	0	0	0	0	0	0
	ASV_3633	0	0	4	0	0	0	0	0	0	0	7	0	0	0	0	0	0	0	0	0	0	0	0	0	0	0	0	0	0	0	0	0	0	0	0	0	0	0	0	0	0	0	0	0	0	0	0	0
	ASV_3634	6	0	4	0	0	0	0	0	0	0	0	0	0	0	0	0	0	0	0	0	0	0	0	0	0	0	0	0	0	0	0	0	0	0	0	0	0	0	0	0	0	0	0	0	0	0	0	0
	ASV_3636	0	0	4	0	0	0	17	0	0	0	0	0	0	0	0	0	0	0	0	0	0	0	0	0	0	0	0	0	0	0	0	0	0	0	0	0	0	0	0	0	0	0	0	0	0	0	0	0
	ASV_3637	0	0	4	0	0	0	0	0	0	0	0	0	0	0	0	0	8	0	0	0	0	0	0	0	0	0	0	0	0	0	0	0	0	0	0	0	0	0	0	0	0	0	0	0	0	0	0	0
	ASV_3638	0	0	4	0	10	0	4	0	0	0	0	0	0	0	0	0	0	0	0	0	0	0	0	0	0	0	0	0	0	0	0	0	0	0	0	0	0	0	0	0	0	0	0	0	0	0	0	0
	ASV_3643	2	0	4	0	0	0	0	0	0	0	0	0	0	0	0	0	0	0	0	0	0	0	0	0	0	0	0	0	0	0	0	0	0	0	0	0	0	0	0	0	0	0	0	0	0	0	0	0
	ASV_3647	0	8	4	0	0	0	0	0	0	0	0	0	0	0	0	0	0	0	0	0	0	0	0	0	0	0	0	0	0	0	12	0	0	0	0	0	0	0	0	0	0	0	0	0	0	0	0	0
	ASV_3655	0	0	4	0	0	0	0	0	0	9	8	0	0	0	0	0	0	0	0	0	0	0	0	0	0	0	0	0	0	0	0	0	0	0	0	0	0	0	0	0	0	0	0	0	0	0	0	0
	ASV_3657	6	0	4	0	0	0	0	0	0	0	0	0	0	0	0	0	0	0	0	0	0	0	0	0	0	0	0	0	0	0	0	0	0	0	0	0	0	0	0	0	0	0	0	0	0	0	0	0
	ASV_3659	0	0	3	0	0	0	0	0	0	0	2	0	0	0	0	0	0	0	0	0	0	0	0	0	0	0	0	0	0	0	0	0	0	0	0	0	0	0	0	0	0	0	0	0	0	0	0	0
	ASV_3662	2	0	3	0	0	0	0	0	0	0	0	0	0	0	0	0	0	0	4	0	0	0	0	0	0	0	0	0	0	0	0	0	0	0	0	0	0	0	0	0	0	0	0	0	0	0	0	0
	ASV_3664	0	0	3	0	0	0	0	0	0	0	5	0	0	0	0	0	0	0	0	0	0	0	0	0	0	0	0	0	0	0	0	0	0	0	0	0	0	0	0	0	0	0	0	0	0	0	0	0
	ASV_3666	0	0	3	13	0	0	0	0	0	0	0	0	0	0	0	0	0	0	0	0	0	0	2	0	0	0	0	0	0	0	0	0	0	0	0	0	0	0	0	0	0	0	0	0	0	0	0	0
	ASV_3668	0	3	3	6	0	2	62	0	6	3	3	0	0	0	4	35	6	0	2	0	0	0	0	0	0	11	0	0	0	6	4	4	3	7	0	39	0	6	0	5	7	0	0	13	5	0	3	3
	ASV_3669	0	0	3	0	0	0	0	0	0	0	2	0	0	0	0	0	0	0	0	0	0	0	0	0	0	0	0	0	0	0	0	0	0	0	0	0	0	0	0	0	0	0	0	0	0	0	0	0
	ASV_3670	0	9	3	0	0	0	0	0	0	0	0	0	0	0	0	0	0	0	0	0	0	0	0	0	0	0	0	0	0	0	0	0	0	0	0	0	0	0	0	0	0	0	0	0	0	0	0	0
	ASV_3678	0	0	3	0	0	0	6	0	0	0	0	0	0	0	0	0	0	0	0	0	0	0	0	0	0	0	0	0	0	0	0	0	0	0	0	0	0	0	0	0	0	0	0	0	0	0	0	0
	ASV_3685	0	0	3	0	0	0	0	0	0	0	0	0	0	0	0	0	0	0	0	0	0	0	0	0	2	0	0	0	0	0	0	0	0	0	0	0	0	0	0	0	0	0	0	0	0	0	0	0
	ASV_3688	0	0	3	0	0	0	11	0	0	0	0	0	0	0	0	0	0	0	0	0	0	0	0	0	0	0	0	0	0	0	0	0	0	0	0	0	0	0	0	0	0	0	0	0	0	0	0	0
	ASV_3691	0	0	3	0	0	0	0	0	0	0	9	0	0	0	0	0	0	0	0	0	0	0	0	0	0	0	0	0	0	0	0	0	0	0	0	0	0	0	0	0	0	0	0	0	0	0	0	0
	ASV_3692	0	0	3	0	0	3	0	0	0	0	0	0	0	0	0	0	0	0	0	0	0	0	0	0	0	0	0	0	0	0	0	0	0	0	0	0	0	0	0	0	0	0	0	0	0	0	0	0
	ASV_3694	0	4	3	0	0	0	0	0	0	0	0	0	0	0	0	0	0	0	0	0	0	0	0	0	0	0	0	0	0	0	0	0	0	0	0	0	0	0	0	0	0	0	0	0	0	0	0	0
	ASV_3701	0	0	3	0	0	0	0	3	0	0	0	0	0	0	0	0	0	0	0	0	0	0	0	0	0	0	0	0	0	0	0	0	0	0	0	0	0	0	0	0	0	0	0	0	0	0	0	0
	ASV_3702	0	0	3	2	0	0	0	0	0	0	0	0	0	0	0	0	2	0	0	0	0	0	0	0	0	0	0	0	0	0	0	0	0	0	0	0	0	0	0	0	0	0	0	0	0	0	0	0
	ASV_3708	2	0	3	0	0	0	0	4	0	0	0	0	0	0	0	0	0	0	0	0	2	0	0	0	0	0	0	0	0	0	0	0	0	0	0	0	0	0	0	0	0	0	0	0	0	0	0	0
	ASV_3720	0	0	3	0	8	0	0	0	0	0	0	0	0	0	0	0	0	0	0	4	0	0	0	0	0	0	0	0	0	0	0	0	0	0	0	0	0	0	0	0	0	0	0	0	0	0	0	0
	ASV_3724	0	0	3	0	0	0	0	7	0	0	0	0	0	0	4	0	0	0	0	0	0	0	0	0	0	0	0	0	0	0	0	0	0	0	0	0	0	0	0	0	0	0	0	0	0	0	0	0
	ASV_3725	0	8	3	0	0	0	0	0	0	0	0	0	0	0	0	0	0	0	0	0	0	0	0	0	0	0	0	0	0	0	0	0	0	0	0	0	0	0	0	0	0	0	0	0	0	0	0	0
	ASV_3727	2	0	3	0	0	0	0	0	0	0	0	0	0	0	0	0	0	0	0	0	0	0	0	0	0	0	0	0	0	0	0	0	0	0	0	0	0	0	0	0	0	0	0	0	0	0	0	0
	ASV_3730	0	0	3	0	13	0	0	0	0	0	0	0	8	0	0	0	0	0	0	3	0	0	0	0	0	0	0	0	0	0	0	0	0	0	0	0	0	0	0	0	0	0	0	0	0	0	0	0
	ASV_3731	0	0	3	4	0	0	0	0	0	0	0	3	5	0	0	0	2	0	0	0	0	0	0	0	0	0	2	0	0	0	0	0	0	0	0	0	0	0	0	0	0	0	0	0	2	0	0	0
	ASV_3732	0	0	3	0	0	0	0	0	17	0	0	0	0	0	0	0	0	0	5	0	0	0	0	0	0	0	0	4	0	0	0	0	0	0	0	0	0	0	5	0	0	0	0	0	0	0	0	0
	ASV_3745	0	0	3	0	0	0	0	0	0	0	0	0	0	0	0	0	0	0	0	3	0	0	0	0	0	0	0	0	0	0	0	0	0	0	0	0	0	0	0	0	0	0	0	0	0	0	0	0
	ASV_3747	0	0	3	0	0	0	0	0	0	0	6	0	0	0	0	0	0	0	0	0	0	0	0	0	0	0	0	0	0	0	0	0	0	0	0	0	0	0	0	0	0	0	0	0	0	0	0	0
	ASV_3754	0	6	3	0	0	12	0	0	0	0	0	0	0	4	0	0	0	0	0	0	0	0	0	0	0	0	0	0	0	0	0	0	0	0	0	0	0	0	0	0	0	0	0	0	0	0	0	0
	ASV_3757	0	0	3	0	0	0	0	0	2	0	0	0	0	0	0	0	0	0	0	0	0	0	0	0	0	0	0	0	0	0	0	0	0	0	0	0	0	0	0	0	0	0	0	0	0	0	0	0
	ASV_3761	0	0	3	3	0	0	0	0	0	0	0	0	0	0	0	0	0	0	0	0	0	0	0	0	0	0	0	0	0	0	0	0	0	0	0	0	0	0	0	0	0	0	0	0	0	0	0	0
	ASV_3763	0	0	3	4	0	0	0	0	0	0	0	0	0	0	0	0	0	0	0	0	0	0	0	4	0	0	0	0	0	0	0	0	0	0	0	0	0	0	0	0	0	0	9	0	0	0	0	10
	ASV_3765	0	0	3	2	4	0	0	0	0	0	0	0	0	0	0	0	0	0	0	0	0	0	0	0	0	0	0	0	0	0	0	0	0	0	0	0	0	0	0	0	0	0	0	0	0	0	0	0
	ASV_3767	0	0	3	0	0	22	0	0	0	0	0	0	0	3	0	0	0	0	0	0	0	0	0	0	0	0	0	0	0	0	0	0	0	0	0	0	0	0	0	0	0	0	0	0	0	0	0	0
	ASV_3778	5	0	3	0	0	10	0	0	0	0	0	0	0	0	0	0	0	0	0	0	0	0	0	0	0	0	0	0	0	0	0	0	0	0	0	0	0	0	0	0	0	0	0	0	0	0	0	0
	ASV_3779	0	0	3	0	0	0	0	0	0	0	0	4	0	0	0	0	0	0	0	0	0	0	0	0	0	0	0	0	0	0	0	0	0	0	0	0	0	0	0	0	0	0	0	0	0	0	0	0
	ASV_3780	0	0	3	0	0	0	0	0	10	0	0	0	0	0	0	0	0	0	0	0	0	0	0	0	0	0	0	0	0	0	0	0	0	0	0	0	0	0	0	0	0	0	0	0	0	0	0	0
	ASV_3788	0	0	3	0	0	0	0	0	0	0	4	0	0	0	0	0	0	0	0	0	0	0	0	0	0	0	0	0	0	0	0	0	0	0	0	0	0	0	0	0	0	0	0	0	0	0	0	0
	ASV_3790	0	0	3	0	0	0	0	3	0	0	0	0	0	0	0	0	0	0	0	0	0	0	0	0	0	0	0	0	0	0	0	0	0	0	0	0	0	0	0	0	0	0	0	0	0	0	0	0
	ASV_3800	0	0	3	0	0	0	0	0	0	0	4	0	0	0	0	0	0	0	0	0	0	0	0	0	0	0	0	0	0	0	0	0	0	0	0	0	0	0	0	0	0	0	0	0	0	0	0	0
	ASV_3808	0	0	3	0	0	0	0	0	0	0	7	0	0	0	0	0	0	0	0	0	0	0	0	0	0	0	0	0	0	0	0	0	0	0	0	0	0	0	0	0	0	0	0	0	0	0	0	0
	ASV_3809	0	0	3	0	0	0	0	0	0	0	3	0	0	0	0	0	0	0	0	0	0	0	0	0	0	0	0	0	0	0	0	0	0	0	0	0	0	0	0	0	0	0	0	0	0	0	0	0
	ASV_3811	0	0	3	11	0	0	0	0	4	0	0	0	0	0	0	0	0	0	0	0	0	0	0	0	0	0	0	0	0	0	0	0	0	0	0	0	0	0	0	0	0	0	0	0	0	9	0	0
	ASV_3812	0	0	3	3	0	0	0	0	0	0	0	0	0	0	0	0	0	0	0	0	0	0	0	0	0	0	0	0	0	0	0	0	0	0	0	0	0	0	0	0	0	0	0	0	0	0	0	0
	ASV_3815	0	13	3	0	0	0	0	3	0	0	0	0	0	0	0	0	0	0	0	0	0	0	0	0	0	0	0	0	0	0	0	0	0	0	0	0	0	0	0	0	0	0	0	0	0	0	0	0
	ASV_3817	0	0	3	0	0	0	0	0	0	0	0	0	0	0	0	0	0	0	0	0	0	0	0	8	0	0	0	0	0	0	0	0	0	0	0	0	0	0	0	0	0	0	0	0	0	0	0	0
	ASV_3819	0	0	3	0	0	0	2	0	0	0	0	0	2	0	0	0	0	0	0	0	0	0	0	0	0	0	0	0	0	0	0	0	0	0	0	0	0	0	0	0	0	0	0	0	0	0	0	0
	ASV_3821	0	0	3	0	0	0	0	0	0	0	0	0	0	0	3	0	0	0	0	0	0	0	0	0	0	0	0	0	0	0	0	0	0	0	0	0	0	0	0	0	0	0	0	0	0	0	0	0
	ASV_3825	0	0	3	0	0	0	0	0	0	0	0	0	0	0	0	0	0	0	0	0	0	0	0	0	0	0	0	0	0	0	0	0	0	0	0	0	0	0	0	8	0	0	0	0	0	0	0	0
	ASV_3828	0	0	3	0	0	0	0	0	0	0	0	0	0	0	0	0	0	0	0	0	0	0	0	0	0	0	0	0	0	0	0	0	0	0	0	0	0	0	0	0	0	0	3	0	0	0	0	0
	ASV_3831	0	0	3	0	0	0	0	0	11	0	0	0	0	0	0	0	0	0	7	0	0	0	0	0	0	0	0	0	0	0	0	0	0	0	0	0	0	0	0	0	0	0	0	0	0	0	0	0
	ASV_3838	0	0	3	0	0	0	0	0	0	0	3	0	0	0	0	0	0	0	0	0	0	0	0	0	0	0	0	0	0	0	0	0	0	0	0	0	0	0	0	0	0	0	0	0	0	0	0	0
	ASV_3840	0	0	3	0	6	0	0	0	0	0	0	0	0	0	0	0	0	0	0	0	0	0	0	5	0	0	0	0	0	0	0	0	0	0	0	0	0	0	0	0	0	0	0	0	0	0	0	0
	ASV_3846	0	0	3	0	2	0	0	2	0	0	0	0	0	0	0	0	0	0	0	0	0	0	0	0	0	0	0	0	0	0	0	0	0	0	0	0	0	0	0	0	0	0	0	0	0	0	0	0
	ASV_3850	0	0	3	0	0	0	0	6	0	0	0	0	0	0	0	0	0	0	0	0	0	0	0	0	0	0	0	0	0	0	0	0	0	0	0	0	0	0	0	0	0	0	0	0	0	0	0	0
	ASV_3852	4	0	3	0	0	0	0	0	0	0	0	0	0	0	0	0	0	0	0	0	0	0	0	0	0	0	0	0	0	0	0	0	0	0	0	0	0	0	0	0	0	0	0	0	0	0	0	0
	ASV_3853	0	0	3	0	0	0	0	0	7	0	0	0	0	0	0	0	0	0	6	0	0	0	0	0	0	0	0	0	0	0	0	0	0	0	0	0	0	0	0	0	0	0	0	0	0	0	0	0
	ASV_3855	0	0	3	0	0	0	0	3	0	0	2	0	0	0	0	0	0	0	0	0	0	0	0	0	0	0	0	0	0	0	0	0	0	0	0	0	0	0	0	0	0	0	0	0	0	0	0	0
	ASV_3858	0	0	3	0	0	0	0	0	0	0	0	0	0	0	0	0	0	0	0	0	0	0	0	0	0	0	0	0	0	0	0	0	6	0	0	0	0	0	0	0	0	0	0	0	0	0	0	5
	ASV_3859	0	0	3	0	0	0	0	0	0	0	6	0	0	0	0	0	0	0	0	0	0	0	0	0	0	0	0	0	0	0	0	0	0	0	0	0	0	0	0	0	0	0	0	0	0	0	0	0
	ASV_3862	0	0	3	7	0	0	0	0	4	0	0	0	0	0	0	0	0	0	0	0	0	0	0	0	0	0	0	0	0	0	0	0	0	0	0	0	0	0	0	0	0	0	0	0	0	0	0	0
	ASV_3863	0	0	3	0	0	0	0	0	0	0	0	0	0	0	0	0	0	0	0	0	0	0	0	0	0	0	0	0	0	0	0	0	0	11	0	0	0	0	0	0	0	0	0	0	0	0	0	0
	ASV_3865	0	0	3	0	0	0	0	0	0	0	0	0	0	0	0	0	13	0	0	0	0	0	0	0	0	0	0	0	0	0	0	0	0	0	0	0	0	0	0	0	0	0	0	0	0	0	0	0
	ASV_3866	0	6	2	0	0	0	4	0	0	0	0	0	0	0	0	0	0	0	0	0	0	0	0	0	0	0	0	0	0	0	0	0	0	0	0	0	0	0	0	0	0	0	0	0	0	0	0	0
	ASV_3867	0	0	2	0	0	0	0	0	0	0	0	0	0	0	0	0	0	0	0	6	0	0	0	0	0	0	0	0	0	0	0	0	0	0	0	0	0	0	0	0	0	0	0	0	0	0	0	0
	ASV_3869	0	0	2	0	0	0	0	0	0	0	5	0	0	0	0	0	0	0	0	0	0	0	0	0	0	0	0	0	0	0	0	0	0	0	0	0	0	0	0	0	0	0	0	0	0	0	0	0
	ASV_3873	2	0	2	3	6	3	0	3	0	0	0	0	0	0	5	0	0	0	0	0	0	0	0	0	2	0	0	0	0	0	0	0	0	0	0	0	0	0	0	0	5	0	2	0	0	0	0	0
	ASV_3874	0	0	2	13	0	0	0	0	0	0	0	0	0	0	0	0	0	0	0	0	0	0	0	0	0	0	0	0	0	0	0	0	0	0	0	0	0	0	0	0	0	0	0	0	0	0	0	0
	ASV_3876	0	0	2	0	0	0	0	0	0	0	0	0	0	0	2	0	0	0	0	0	0	0	0	0	3	0	0	0	0	0	0	0	0	0	0	0	0	0	0	0	0	0	0	0	0	0	0	0
	ASV_3880	0	0	2	0	0	0	0	0	0	0	0	0	0	0	0	0	0	0	3	0	0	0	0	0	0	0	0	0	0	0	0	0	0	0	0	0	0	0	0	0	0	0	0	0	0	0	0	0
	ASV_3881	6	0	2	2	0	0	4	0	0	0	0	0	0	0	0	0	0	0	0	0	0	0	0	0	0	0	0	0	0	0	0	0	0	0	0	0	0	0	0	0	0	0	0	0	0	0	0	0
	ASV_3886	0	0	2	0	4	0	0	0	0	0	0	0	0	0	0	0	0	0	0	0	0	0	0	0	0	0	0	0	0	0	0	0	0	0	0	0	0	0	0	0	0	0	0	0	0	0	0	0
	ASV_3888	2	0	2	0	0	0	0	2	9	0	0	0	0	0	0	0	0	0	0	0	0	0	0	0	0	0	0	0	0	0	0	0	0	0	0	0	0	0	0	0	0	0	0	0	0	0	0	0
	ASV_3890	0	2	2	0	0	0	0	0	0	0	3	0	0	0	0	0	0	0	0	0	0	0	0	0	0	0	0	0	0	0	0	0	0	0	0	0	0	0	0	0	0	0	0	0	0	0	0	0
	ASV_3892	5	0	2	0	0	0	0	0	0	0	0	0	0	0	0	0	0	0	0	0	0	0	0	0	0	0	0	0	0	0	0	0	0	0	0	0	0	0	0	0	0	0	0	0	0	0	0	0
	ASV_3897	2	0	2	0	0	7	0	0	0	0	0	0	0	0	0	0	0	0	0	0	0	0	0	0	0	0	0	0	0	0	0	0	0	0	0	0	0	0	0	0	0	0	0	0	0	0	0	0
	ASV_3899	0	0	2	0	4	0	0	0	0	0	0	0	0	0	0	0	0	0	0	0	0	0	0	0	0	0	0	0	0	0	0	0	0	0	0	0	0	0	0	0	0	0	0	0	0	0	0	0
	ASV_3902	0	0	2	0	0	0	0	0	0	0	0	0	0	0	0	0	0	0	0	0	0	0	0	0	0	0	0	0	0	0	0	0	0	0	0	3	0	0	0	0	0	0	0	0	0	0	0	0
	ASV_3908	0	0	2	0	0	0	0	0	0	0	3	0	0	0	0	0	0	0	0	0	0	0	0	0	0	0	0	2	0	0	0	0	0	0	0	0	0	0	0	0	0	0	0	0	0	0	0	0
	ASV_3911	0	0	2	0	0	0	0	0	0	0	2	0	0	0	0	0	0	0	0	0	0	0	0	0	0	0	0	0	0	0	0	0	0	0	0	0	0	0	0	0	0	0	0	0	0	0	0	0
	ASV_3912	8	0	2	0	0	0	0	0	0	0	0	0	0	0	0	0	0	0	0	0	3	0	0	0	0	0	0	0	0	0	0	0	0	0	0	0	0	0	0	0	0	0	0	0	0	0	0	0
	ASV_3913	0	0	2	0	0	0	6	0	0	0	0	0	0	0	0	0	0	0	0	0	0	0	0	0	0	0	0	0	0	0	0	0	0	0	0	0	0	0	0	0	0	0	0	0	0	0	0	0
	ASV_3914	0	0	2	0	0	0	0	0	0	0	0	0	0	0	0	0	0	0	0	0	0	0	0	0	0	0	3	0	0	0	0	0	0	0	0	0	0	0	0	0	0	0	0	0	0	0	0	0
	ASV_3915	0	0	2	2	0	0	0	0	0	0	0	0	0	0	0	0	0	0	0	0	0	0	0	0	0	0	0	0	0	0	0	0	0	0	0	0	0	0	0	0	0	0	0	0	0	0	0	0
	ASV_3919	0	0	2	0	0	0	0	0	0	0	2	0	0	0	0	0	0	0	0	0	0	0	0	0	0	0	0	0	0	0	0	0	0	0	0	0	0	0	0	0	0	0	0	0	0	0	0	0
	ASV_3920	0	0	2	0	0	0	0	0	0	0	6	0	0	0	0	0	0	0	0	0	0	0	0	0	0	0	0	0	0	0	0	0	0	0	0	0	0	0	0	0	0	0	0	0	0	0	0	0
	ASV_3924	3	0	2	0	0	0	2	0	0	0	0	0	0	0	0	0	0	0	0	0	0	0	0	0	0	0	0	0	0	0	0	0	0	0	0	0	0	0	0	0	0	0	0	0	0	0	0	0
	ASV_3927	0	0	2	0	0	0	0	0	0	0	2	0	0	0	0	0	0	0	0	0	0	0	0	0	0	0	0	0	0	0	0	0	0	0	0	0	0	0	0	0	0	0	0	0	0	0	0	0
	ASV_3928	0	0	2	0	0	0	0	0	0	3	0	0	0	0	0	0	0	0	0	0	0	0	0	0	0	0	0	0	0	0	0	0	0	0	0	0	0	0	0	0	0	0	0	0	0	0	0	0
	ASV_3930	2	0	2	0	0	0	31	0	0	0	0	0	0	0	0	0	0	0	0	0	0	0	0	0	0	2	0	0	0	0	0	0	0	0	0	0	0	0	0	0	0	0	0	0	0	0	0	0
	ASV_3931	0	0	2	0	0	0	0	0	0	0	0	0	0	0	0	0	0	0	0	7	0	0	0	0	0	0	0	0	0	0	0	0	0	0	0	0	0	0	0	0	0	0	0	0	0	0	0	0
	ASV_3933	0	0	2	0	5	0	0	0	0	0	0	0	0	0	0	0	2	0	0	0	0	0	0	0	0	0	0	0	0	0	0	0	0	0	0	0	0	0	0	0	0	0	0	0	0	0	0	0
	ASV_3935	0	0	2	0	0	0	4	0	0	0	0	0	0	0	0	0	0	0	0	0	0	0	0	0	0	0	0	0	0	0	0	0	0	0	0	0	0	0	0	0	0	0	0	0	0	0	0	0
	ASV_3938	0	0	2	0	0	0	0	0	0	0	0	0	0	0	4	0	0	0	0	0	0	0	0	0	0	0	0	0	0	0	0	0	0	0	0	0	0	0	0	0	0	0	0	0	0	0	0	0
	ASV_3939	0	0	2	0	0	0	0	0	0	0	0	0	0	0	0	0	0	0	0	0	0	0	0	0	0	0	0	0	0	0	0	0	0	0	0	0	0	0	3	0	0	0	0	0	0	0	0	0
	ASV_3940	0	0	2	0	0	0	0	2	0	0	0	0	0	0	0	0	0	0	0	0	0	0	0	0	0	0	0	0	0	0	0	0	0	0	0	0	0	0	0	0	0	0	0	0	0	0	0	0
	ASV_3941	0	0	2	0	0	0	0	0	0	0	0	0	0	0	0	0	0	0	0	0	0	0	0	0	0	0	0	0	0	2	0	0	0	0	0	0	0	0	0	0	0	0	0	0	0	0	0	0
	ASV_3946	0	0	2	0	0	0	0	0	0	0	0	0	0	5	0	0	0	0	0	0	0	0	0	0	0	0	0	0	0	0	0	0	0	0	0	0	0	0	0	0	0	0	0	0	0	2	0	0
	ASV_3951	0	0	2	0	0	0	0	0	0	0	10	0	0	0	0	0	0	2	0	0	0	0	0	0	0	0	0	0	0	0	0	0	0	0	0	0	0	0	0	0	0	0	0	0	0	0	0	0
	ASV_3952	0	2	2	0	0	0	0	0	0	0	0	0	0	0	0	0	0	0	0	0	0	0	0	0	0	0	0	0	0	0	0	0	0	0	0	0	0	0	0	0	0	0	0	0	0	0	0	0
	ASV_3955	0	0	2	3	0	0	0	0	0	0	0	0	0	0	0	0	0	0	0	0	0	0	0	0	0	0	0	0	0	0	0	0	0	0	0	0	0	0	0	0	0	0	0	0	0	0	0	0
	ASV_3957	2	0	2	0	0	0	0	0	0	0	0	0	0	0	0	0	0	0	0	0	0	0	0	0	0	0	0	0	0	0	0	0	0	0	0	0	0	0	0	0	0	0	0	0	0	0	0	0
	ASV_3959	0	0	2	0	0	0	0	0	0	0	0	0	0	0	6	0	0	0	0	0	0	0	0	0	0	0	0	0	0	0	0	0	0	0	0	0	0	0	0	0	0	0	0	0	0	0	0	0
	ASV_3960	7	0	2	0	0	0	0	0	0	0	0	0	0	0	0	0	0	0	0	0	0	0	0	0	0	0	0	0	0	0	0	0	0	0	0	0	0	0	0	0	0	0	0	0	0	0	0	0
	ASV_3961	3	0	2	0	0	0	0	0	0	0	0	0	0	0	0	0	0	0	0	0	0	0	0	0	0	0	0	0	0	0	0	0	0	0	0	0	0	0	0	0	0	0	0	0	0	0	0	0
	ASV_3964	0	0	2	0	0	0	5	0	0	0	0	0	0	0	0	0	0	0	0	0	0	0	0	0	0	0	0	0	0	0	0	0	0	0	0	0	0	0	0	0	0	0	0	0	0	0	0	0
	ASV_3965	0	0	2	2	3	0	0	0	0	0	0	0	0	0	0	0	0	0	0	0	0	0	0	0	0	0	0	0	0	0	0	0	0	0	0	0	0	0	0	0	0	0	0	0	0	0	0	0
	ASV_3967	0	0	2	0	0	0	0	0	0	0	0	0	0	0	0	0	0	0	0	0	0	0	0	0	0	0	0	0	0	0	0	0	0	0	0	0	0	0	0	0	0	0	0	0	0	0	8	0
	ASV_3968	0	0	2	0	0	0	5	0	0	0	0	0	0	0	0	0	0	0	0	0	0	0	0	0	0	0	0	0	0	0	0	0	0	0	0	0	0	0	0	0	0	0	0	0	0	0	0	0
	ASV_3972	0	0	2	0	0	0	0	0	0	0	0	0	0	0	0	0	0	0	0	0	0	0	0	2	0	0	0	0	0	0	0	0	0	0	0	0	0	0	0	0	0	0	0	0	0	0	0	0
	ASV_3976	0	0	2	0	2	0	0	0	0	0	0	0	0	0	0	0	0	0	0	0	0	0	0	0	0	0	0	0	0	0	0	0	0	0	0	0	0	0	0	0	0	0	0	0	0	0	0	0
	ASV_3979	0	0	2	0	0	0	0	0	0	0	2	0	0	0	0	0	0	0	0	0	0	0	0	0	0	0	0	0	0	0	0	0	0	0	0	0	0	0	0	0	0	0	0	0	0	0	0	0
	ASV_3983	0	4	2	0	0	0	0	0	0	0	0	0	0	0	0	0	0	0	0	0	0	0	0	0	0	0	0	0	0	0	0	0	0	0	0	0	0	0	0	0	0	0	0	0	0	0	0	0
	ASV_3989	0	0	2	0	3	0	0	0	12	0	0	0	0	0	0	0	0	0	6	0	0	0	0	0	0	0	0	0	0	0	0	0	0	0	0	0	0	0	0	0	0	0	0	0	0	0	0	0
	ASV_3992	0	0	2	0	0	0	0	5	0	0	0	0	0	0	0	0	0	0	0	0	0	0	0	0	0	0	0	0	0	0	0	0	0	0	0	0	0	0	0	0	0	0	0	0	0	0	0	0
	ASV_3996	0	0	2	0	0	0	0	0	0	0	0	0	0	0	0	0	0	0	0	0	0	0	0	0	0	0	0	0	0	0	0	0	0	0	0	0	0	0	0	0	0	0	0	0	0	3	0	0
	ASV_3997	3	3	2	15	0	2	0	0	0	0	0	2	0	0	0	0	0	0	0	0	0	0	0	0	0	0	0	0	0	0	0	0	0	0	0	0	0	0	0	0	0	0	0	0	0	0	0	0
	ASV_3998	0	0	2	0	0	0	0	0	0	0	0	0	0	0	0	0	0	0	0	0	0	0	0	0	0	0	0	2	0	0	0	0	0	0	0	0	0	0	0	0	0	0	0	0	0	0	0	0
	ASV_4007	0	0	2	0	0	0	0	0	0	0	0	0	0	0	0	0	0	0	0	0	0	0	0	3	0	0	0	0	0	0	0	0	0	0	0	0	0	0	0	0	0	0	0	0	0	0	0	0
	ASV_4009	0	0	2	0	0	0	0	0	0	0	0	0	0	0	0	0	0	0	5	0	0	0	0	0	0	0	0	0	0	0	0	0	0	0	0	0	0	0	0	0	0	0	0	0	0	0	0	0
	ASV_4010	0	0	2	2	0	0	10	0	0	0	0	0	0	0	0	0	0	0	0	0	0	0	0	0	0	0	0	0	0	0	0	0	0	0	0	0	0	0	0	0	0	0	0	0	0	0	0	0
	ASV_4013	0	0	2	0	0	0	0	0	0	2	5	0	0	0	0	0	0	0	0	0	0	0	0	0	0	0	0	0	0	0	0	0	0	0	0	0	0	0	0	0	0	0	0	0	0	0	0	0
	ASV_4017	0	0	2	0	0	0	0	9	0	0	0	0	0	0	0	0	0	0	0	0	0	0	0	0	0	0	0	0	0	0	0	0	0	0	0	0	0	0	0	0	0	0	0	0	0	0	0	0
	ASV_4031	0	6	2	0	2	0	0	0	0	0	0	0	0	0	0	0	0	0	0	0	0	0	0	0	0	0	0	0	0	0	0	0	0	0	0	0	0	0	0	0	0	0	0	0	0	0	0	0
	ASV_4034	0	15	2	0	0	0	0	0	0	0	0	0	0	0	0	0	0	0	0	0	0	3	0	0	0	0	0	0	0	0	0	0	0	0	0	0	0	0	0	0	0	0	0	0	0	0	0	0
	ASV_4037	0	0	2	0	0	8	0	0	0	0	0	0	0	0	0	0	0	0	0	0	0	0	0	0	0	0	0	0	0	0	0	0	0	0	0	0	0	0	0	0	0	0	0	0	0	0	0	0
	ASV_4038	0	0	2	0	0	0	0	0	0	0	0	0	0	0	0	0	0	3	0	0	0	0	0	0	0	0	0	0	0	0	0	0	0	0	0	0	0	0	0	0	0	0	0	0	0	0	0	0
	ASV_4039	0	0	2	0	0	0	0	0	22	0	0	0	0	0	0	0	0	0	9	0	0	0	0	0	0	0	0	0	0	0	0	0	0	0	0	0	0	0	0	0	0	0	0	0	0	0	0	0
	ASV_4040	0	0	2	0	0	0	0	0	0	0	7	0	0	0	0	0	0	0	0	0	0	0	0	0	0	0	0	0	0	0	0	0	0	0	0	0	0	0	0	0	0	0	0	0	0	0	0	0
	ASV_4041	0	0	2	0	0	0	0	0	0	0	0	0	0	0	2	0	0	0	0	0	0	0	0	0	0	0	0	0	0	0	0	0	0	0	0	0	0	0	0	0	0	0	0	0	0	0	0	0
	ASV_4068	0	0	0	28	0	0	0	0	12	0	0	0	0	0	0	0	0	0	22	0	0	0	0	0	0	0	0	0	0	0	0	0	0	0	0	0	0	0	0	0	0	0	0	0	0	0	0	0
	ASV_4070	0	0	0	9	20	0	0	17	0	0	0	20	30	18	26	0	0	18	0	15	0	0	0	12	0	0	0	0	0	0	0	0	5	0	0	0	0	0	0	0	0	0	0	8	0	0	0	0
	ASV_4072	0	0	0	0	0	0	0	0	0	0	0	0	0	0	0	0	0	0	0	0	0	0	0	0	0	0	0	0	0	0	0	0	0	22	0	0	0	0	0	0	0	0	0	0	0	16	0	0
	ASV_4160	0	0	0	0	0	0	46	0	0	0	0	0	0	0	0	0	0	0	0	0	0	0	0	0	0	0	0	0	0	0	0	0	0	0	0	0	0	0	0	0	0	0	13	0	0	0	0	0
	ASV_4220	0	0	0	0	0	4	0	0	0	0	0	0	0	0	0	0	0	0	0	0	0	0	0	0	0	0	0	0	0	0	0	0	0	0	0	0	0	0	0	0	0	0	0	14	0	0	0	0
	ASV_4225	0	0	0	0	4	0	0	0	0	0	0	0	5	0	0	0	0	0	0	0	0	0	0	0	0	0	0	0	0	0	0	0	0	0	0	0	0	0	0	0	0	0	0	0	0	0	0	0
	ASV_4252	0	0	0	0	0	0	0	0	0	0	0	0	0	8	0	0	0	0	0	0	52	0	0	0	0	9	0	0	5	16	0	0	0	0	0	8	5	0	0	0	0	0	0	0	0	0	0	0
	ASV_4267	0	0	0	0	0	0	0	0	0	0	0	0	0	0	0	0	0	22	0	0	5	0	0	0	0	0	0	0	0	0	0	0	0	0	0	0	0	0	0	0	0	0	0	0	0	0	0	0
	ASV_4311	0	0	0	0	0	0	0	9	0	0	0	0	0	0	0	0	0	0	0	11	0	0	0	0	0	0	0	0	0	0	0	0	0	0	0	0	0	0	0	0	0	0	0	0	0	0	0	0
	ASV_4330	0	5	0	4	0	3	10	0	7	0	0	0	0	0	0	0	0	0	0	0	0	0	0	0	0	0	0	0	0	0	0	0	0	0	0	0	0	0	0	0	0	0	0	0	0	0	0	0
	ASV_4331	0	0	0	0	0	0	0	0	6	0	0	0	0	0	5	0	0	0	0	0	0	0	0	0	0	0	4	0	0	0	0	0	0	0	0	0	0	0	0	0	0	0	0	11	0	0	0	0
	ASV_4338	0	0	0	0	0	0	0	0	0	0	0	0	0	0	7	0	0	0	0	0	0	0	3	0	10	0	0	0	0	0	0	0	0	0	0	0	0	0	0	0	0	0	0	0	0	0	0	0
	ASV_4340	0	10	0	0	0	0	0	0	0	0	0	0	0	0	0	0	0	0	0	0	0	8	0	0	0	0	0	0	0	0	0	0	0	0	0	0	0	0	0	0	0	0	0	0	0	0	0	0
	ASV_4343	0	0	0	0	0	0	0	0	0	0	0	16	0	0	0	0	0	0	0	0	0	0	0	0	0	0	0	0	0	0	0	5	0	0	0	0	0	0	0	0	0	0	0	19	0	0	0	0
	ASV_4378	0	0	0	0	0	0	10	0	0	0	0	0	5	0	0	0	0	0	0	0	0	0	0	0	0	0	0	0	0	0	0	0	0	0	0	3	0	0	0	0	0	0	0	0	0	0	0	0
	ASV_4382	21	15	0	11	7	15	83	12	8	53	13	0	6	13	0	38	13	0	14	20	15	0	0	12	0	15	7	7	7	18	0	10	9	12	2	45	6	11	0	0	0	0	0	34	0	16	0	9
	ASV_4393	0	0	0	0	0	0	14	0	0	0	0	0	0	0	0	0	0	0	0	0	0	0	7	0	0	0	0	0	0	0	0	0	0	0	0	0	0	0	0	0	0	0	0	0	0	0	0	0
	ASV_4406	0	0	0	0	0	0	0	0	0	0	0	0	0	0	0	0	0	0	0	0	0	0	0	0	0	0	0	0	0	0	0	0	0	0	0	0	0	0	0	0	9	0	0	0	0	0	11	0
	ASV_4430	0	0	0	0	0	0	0	5	0	0	0	0	12	0	0	0	0	0	0	0	0	0	0	0	0	0	0	0	0	0	0	0	0	0	0	0	0	0	0	0	0	0	0	0	0	0	0	0
	ASV_4440	0	0	0	0	0	0	0	0	0	0	0	0	6	0	0	0	0	0	0	0	0	0	6	0	0	0	0	0	0	0	0	0	0	0	0	0	0	0	0	0	0	0	0	0	0	0	4	0
	ASV_4489	0	0	0	0	0	0	0	0	0	0	0	0	0	0	0	0	0	0	0	0	0	0	0	0	0	2	0	0	0	0	0	0	0	4	0	0	0	0	0	0	0	0	0	0	0	0	0	0
	ASV_4590	0	0	0	0	0	0	0	0	0	0	0	0	0	0	0	0	0	0	0	0	0	0	0	0	0	0	0	0	0	0	0	0	0	0	0	0	0	0	0	0	0	0	0	0	38	11	8	0
	ASV_4604	2	0	0	0	0	0	0	0	0	0	0	0	2	0	0	0	0	0	0	0	0	0	0	0	0	0	0	0	0	0	0	0	0	0	0	0	0	0	0	0	0	0	0	0	0	0	0	0
	ASV_4609	0	0	0	0	0	0	0	0	0	0	0	0	0	0	0	0	0	0	0	0	0	0	0	0	0	0	0	0	0	0	0	0	0	0	0	0	0	0	0	0	13	0	0	0	0	0	0	5
	ASV_4693	0	0	0	0	0	0	0	0	0	0	0	0	0	7	0	0	0	0	0	0	0	0	0	0	0	0	0	0	0	0	0	0	0	0	0	0	0	0	0	0	0	0	0	0	10	0	0	0
	ASV_4744	0	0	0	0	13	0	0	0	0	0	0	0	0	0	0	0	0	0	0	0	0	0	0	0	0	0	0	0	0	0	0	0	0	0	0	0	0	0	0	0	0	0	0	0	0	0	4	0
	ASV_4894	0	0	0	0	0	0	0	0	0	0	0	0	0	0	0	0	0	0	0	0	0	0	0	0	0	0	0	0	0	0	0	0	0	0	0	0	0	0	0	0	9	0	7	0	0	0	0	0
	ASV_4915	0	0	0	0	0	0	0	0	0	0	0	0	0	0	0	0	0	0	0	0	0	0	0	0	0	0	0	8	0	0	0	0	0	0	0	0	0	0	0	0	0	0	0	0	0	0	0	7
	ASV_4941	0	0	0	0	0	0	0	0	0	0	0	0	0	0	0	0	0	0	0	0	0	0	0	0	0	3	0	0	0	3	0	0	0	0	0	0	0	0	0	0	0	0	0	0	0	0	0	0
	ASV_4970	0	0	0	0	0	0	0	0	0	0	0	0	0	0	0	0	0	0	0	0	0	0	0	0	0	0	0	0	0	0	0	0	0	0	0	0	0	0	0	0	4	0	0	0	0	0	3	0
	ASV_4981	0	0	0	0	0	0	4	0	0	0	0	0	0	0	0	0	0	0	0	0	0	0	0	2	0	0	0	0	0	0	0	0	0	0	0	0	0	0	0	0	0	0	0	0	0	0	0	0
	ASV_5036	0	0	0	0	0	0	0	0	0	0	0	0	0	0	0	0	0	0	0	0	0	2	0	0	0	0	0	0	0	0	0	0	0	0	0	0	0	0	0	0	0	0	0	0	2	0	0	0
	ASV_5042	0	0	0	0	0	0	0	0	0	0	0	0	0	0	0	0	0	0	0	0	0	0	0	2	0	0	0	0	0	0	0	0	0	0	0	0	0	0	0	0	0	0	0	0	0	0	0	4
	ASV_5105	0	0	0	0	0	8	0	9	0	0	0	0	0	0	0	0	6	0	0	0	0	0	0	0	0	0	0	0	0	0	0	0	0	0	0	0	0	0	0	0	8	0	14	12	61	7	0	7
	ASV_5108	0	0	0	0	48	0	0	0	0	0	0	0	0	0	0	0	0	0	0	8	0	0	0	0	0	0	0	0	0	0	0	0	0	0	0	0	0	0	0	0	0	0	0	0	46	0	0	0
	ASV_5121	0	0	0	0	23	0	9	32	0	0	0	0	0	0	35	0	9	0	0	40	0	0	0	0	0	0	0	0	6	0	0	0	0	0	9	0	0	0	0	0	0	0	6	24	0	0	8	25
	ASV_5136	0	0	0	0	0	0	0	0	0	0	0	0	0	0	0	0	0	0	0	0	0	0	0	0	0	0	0	0	0	0	0	0	0	0	0	0	0	0	0	0	0	0	4	0	38	0	0	0
	ASV_5140	0	0	0	0	0	0	0	0	0	0	0	0	0	0	0	0	0	0	0	0	0	0	0	0	0	0	0	0	0	0	0	0	0	0	0	0	0	0	0	0	0	0	0	0	32	0	12	0
	ASV_5158	0	0	0	0	0	0	0	0	0	0	0	0	0	0	0	0	0	0	0	0	0	0	0	0	0	0	0	0	0	0	0	0	0	0	0	0	0	0	0	0	0	0	0	5	53	4	0	4
	ASV_5185	0	0	0	0	0	0	0	0	0	0	0	0	0	0	0	0	0	0	0	0	0	0	0	0	0	0	0	0	0	0	0	0	0	0	0	0	0	0	0	0	0	0	0	0	35	10	0	0
	ASV_5186	0	0	0	0	0	0	0	0	0	0	0	0	0	0	0	0	0	0	0	0	0	0	0	0	0	0	0	0	0	0	0	0	0	0	0	0	0	0	0	0	0	0	0	0	17	0	8	0
	ASV_5193	0	0	0	0	0	0	0	0	0	0	0	0	0	0	0	0	0	0	0	0	0	0	0	0	0	0	0	0	0	0	0	13	0	0	0	0	0	0	0	0	0	0	0	0	25	0	0	0
	ASV_5194	0	0	0	0	0	0	0	0	0	0	0	0	0	0	0	0	0	0	0	0	0	0	0	0	0	0	0	0	0	0	0	0	0	0	0	0	0	0	0	0	0	0	5	0	39	0	0	0
	ASV_5238	0	0	0	0	0	0	0	0	0	0	0	0	0	0	0	0	0	0	0	0	0	0	0	0	0	0	0	0	0	0	0	0	0	0	0	0	0	0	0	0	0	0	0	0	32	9	0	0
	ASV_5240	0	0	0	0	0	0	0	0	0	0	0	0	0	0	0	0	0	0	0	0	0	0	0	0	0	0	0	0	0	0	0	0	0	0	0	0	0	0	0	0	7	0	0	0	16	0	0	0
	ASV_5247	13	0	0	0	0	0	0	0	0	0	0	0	0	0	0	0	0	0	0	0	0	0	0	0	0	0	0	0	0	0	0	0	0	0	0	0	0	0	0	0	0	0	0	0	0	0	0	9
	ASV_5251	0	0	0	0	0	0	0	0	0	0	0	0	0	0	0	0	0	0	0	0	0	11	0	0	0	0	0	0	0	0	0	0	0	0	0	0	0	0	0	0	0	0	0	0	0	0	0	45
	ASV_5284	5	0	0	0	0	0	0	0	0	0	0	0	0	0	0	0	0	0	0	0	0	0	0	0	0	0	0	0	0	0	0	0	0	0	0	0	0	0	0	0	0	0	0	0	12	0	0	0
	ASV_5297	0	0	0	0	0	0	0	0	0	0	0	0	0	0	0	0	0	0	0	0	0	0	0	0	0	0	0	0	0	0	0	0	0	0	0	0	0	0	0	0	0	0	19	0	25	0	0	0
	ASV_5307	0	0	0	0	0	0	0	0	0	0	0	0	0	0	0	0	0	0	0	0	0	0	0	0	0	0	0	0	0	0	0	0	0	0	0	0	0	0	0	0	0	0	5	0	20	0	0	0
	ASV_5351	0	0	0	0	0	0	0	0	0	0	0	0	0	0	0	0	0	0	0	0	0	0	0	0	0	0	0	0	0	0	0	0	0	0	0	0	0	0	0	0	5	0	0	2	47	0	0	0
	ASV_5356	0	0	0	0	0	0	0	0	0	0	0	0	0	0	0	0	0	0	0	0	0	0	0	0	0	0	0	0	0	0	0	0	0	0	0	0	0	0	0	0	4	0	0	0	12	0	0	0
	ASV_5376	13	14	0	0	0	0	0	0	0	0	0	9	0	0	0	0	0	0	0	0	5	11	0	4	0	0	0	0	0	0	0	0	0	0	0	0	0	6	0	0	0	0	0	0	0	0	0	0
	ASV_5385	0	0	0	0	0	0	0	0	0	0	0	6	0	0	0	0	0	0	0	0	0	0	0	0	0	0	0	0	0	0	0	0	0	0	0	0	0	0	0	0	0	0	0	0	0	10	0	0
	ASV_5394	0	10	0	0	0	0	0	0	0	0	0	0	0	0	0	0	0	0	0	0	0	0	0	0	0	0	6	0	0	0	0	0	0	0	0	0	0	0	0	0	14	0	0	0	28	0	0	10
	ASV_5397	0	0	0	0	0	0	0	0	0	0	0	0	0	0	0	0	0	0	0	0	0	0	0	2	0	0	0	0	0	0	0	0	0	0	0	0	0	0	0	0	0	0	0	0	16	0	0	0
	ASV_5404	0	0	0	0	0	0	0	0	0	0	0	0	11	5	0	0	0	0	0	0	0	0	0	5	0	0	0	0	0	0	0	0	0	0	0	0	0	0	0	0	0	0	0	0	8	0	0	0
	ASV_5405	0	0	0	0	0	0	0	0	0	0	0	0	0	0	0	0	0	0	0	0	0	0	0	0	0	0	0	0	0	0	0	0	0	0	0	0	0	0	0	0	0	0	0	0	18	0	0	5
	ASV_5434	5	0	0	0	0	0	0	0	0	0	0	0	0	0	0	0	0	0	0	0	0	0	0	0	0	0	0	0	0	0	0	0	0	0	0	2	0	0	0	0	0	0	0	0	3	0	0	0
	ASV_5448	0	0	0	0	0	0	0	0	0	0	0	0	0	0	0	0	0	0	0	0	0	0	0	0	0	0	0	0	0	0	0	0	0	0	0	0	0	0	0	0	0	0	3	0	5	0	0	0
	ASV_5450	0	0	0	0	0	0	0	0	0	0	0	0	0	0	0	0	0	0	0	0	0	0	0	0	0	0	0	0	0	0	0	0	0	0	0	0	0	0	0	0	0	0	0	0	30	6	0	0
	ASV_5465	0	0	0	0	0	0	0	0	0	0	0	0	0	0	0	0	0	0	0	0	0	0	0	0	0	0	0	0	0	0	0	0	0	0	0	0	0	0	0	0	0	0	5	0	8	0	0	0
	ASV_5466	0	0	0	0	0	0	0	0	0	0	0	0	0	0	0	0	0	0	0	0	0	0	0	0	0	0	0	0	0	0	0	0	0	0	0	0	0	0	0	0	0	0	6	0	14	0	0	0
	ASV_5467	0	0	0	0	0	0	0	0	5	0	0	0	0	0	0	0	0	0	0	0	0	0	0	0	0	0	0	0	0	0	0	0	0	0	0	0	0	0	0	0	14	0	0	8	0	10	11	10
	ASV_5489	0	16	0	0	0	0	0	0	0	0	0	0	0	0	0	0	0	0	0	19	0	0	0	0	0	0	0	0	0	0	0	0	0	0	0	0	0	0	0	0	0	0	0	0	0	0	0	0
	ASV_5490	0	0	0	0	0	0	0	0	0	0	5	14	0	0	0	0	0	0	0	0	4	2	2	0	0	0	2	5	0	0	0	0	0	0	0	0	0	0	0	0	0	0	3	0	0	0	0	0
	ASV_5491	0	0	0	0	12	0	0	0	0	0	0	0	0	0	0	13	0	0	0	0	0	6	0	7	0	0	0	0	0	0	0	0	0	0	0	0	0	0	0	0	0	0	5	0	2	0	0	0
	ASV_5495	0	0	0	0	0	0	0	0	0	0	0	0	0	0	0	0	0	0	0	0	0	0	7	0	0	0	0	0	2	0	0	0	0	0	0	0	0	3	0	0	0	0	0	0	0	0	0	0
	ASV_5505	0	0	0	0	0	0	0	0	0	0	0	0	0	0	0	0	0	0	0	0	0	0	0	0	0	0	0	0	0	0	0	0	0	0	0	0	0	0	0	0	2	0	0	0	11	0	0	0
	ASV_5510	0	5	0	0	0	0	0	0	0	0	0	0	0	0	0	0	0	0	0	0	0	0	0	0	0	0	0	0	0	0	0	0	0	0	0	0	0	0	0	0	0	0	0	0	33	0	0	0
	ASV_5520	0	0	0	0	0	0	0	0	0	0	0	0	0	0	0	0	0	0	0	0	0	0	0	0	0	0	0	0	0	0	0	0	0	0	0	0	0	0	0	0	0	0	0	0	8	0	5	0
	ASV_5545	0	0	0	0	0	0	0	0	0	0	0	0	0	0	0	0	0	0	9	0	0	0	0	0	0	0	0	6	0	0	0	0	0	0	0	0	0	0	0	0	0	0	0	0	0	0	0	0
	ASV_5546	0	0	0	0	0	0	0	0	0	0	0	0	0	0	0	0	0	0	0	0	10	0	0	0	0	0	0	0	0	0	0	0	0	0	9	0	0	0	0	0	0	0	0	0	0	0	0	0
	ASV_5572	0	0	0	0	0	0	0	0	0	0	0	0	0	0	0	0	0	9	0	0	0	0	0	0	0	0	0	0	0	0	0	0	0	0	0	0	0	0	0	0	0	0	0	0	7	0	0	0
	ASV_5601	0	0	0	0	0	0	0	0	0	0	0	0	0	0	0	0	3	0	0	0	0	0	0	0	0	0	0	0	0	0	0	0	0	0	0	0	0	0	0	0	0	0	0	0	3	0	0	0
	ASV_5609	0	0	0	0	0	0	0	0	0	16	0	0	0	0	0	0	0	0	7	0	0	0	0	0	0	0	0	0	0	0	0	0	0	0	0	0	0	0	0	0	0	0	0	0	0	0	0	0
	ASV_5628	0	0	0	3	0	0	0	0	0	0	0	0	0	0	0	0	0	0	0	0	0	0	0	0	0	0	0	0	0	0	0	0	0	0	0	0	0	0	0	0	7	0	0	0	0	0	0	0
	ASV_5647	0	0	0	0	0	0	0	0	0	0	0	0	0	0	0	0	0	0	0	0	0	0	0	0	0	0	0	0	0	0	0	0	0	0	0	0	0	0	0	0	0	0	0	5	0	5	0	0
	ASV_5672	0	0	0	0	0	0	0	0	0	0	0	0	0	0	0	0	0	0	0	0	0	0	0	0	0	0	0	0	0	0	0	0	0	0	0	0	0	0	0	0	0	0	5	0	30	8	0	0
	ASV_5674	0	0	0	0	0	0	0	0	0	0	0	0	0	0	0	0	0	0	0	0	0	0	0	0	0	0	0	0	0	0	0	0	0	0	0	0	0	0	0	0	0	0	0	2	0	2	12	0
	ASV_5703	13	0	0	0	0	0	0	0	0	10	0	0	0	0	0	0	0	0	0	0	0	0	6	0	0	0	0	0	0	2	0	0	0	0	0	0	0	0	0	0	0	0	0	0	0	0	0	3
	ASV_5733	0	0	0	6	0	0	0	0	0	0	0	4	0	0	0	0	0	0	0	0	0	0	0	0	0	0	0	0	0	0	0	0	0	0	0	0	0	0	0	0	0	0	0	0	2	0	0	0
	ASV_5821	0	0	0	0	0	0	0	0	0	0	0	0	0	0	0	0	4	0	0	0	0	0	0	0	0	0	0	0	0	0	0	0	0	0	0	0	0	0	0	0	0	0	0	3	3	0	0	0
	ASV_5907	0	0	0	0	7	0	0	3	0	0	0	0	4	0	0	0	0	0	0	0	0	0	0	0	0	0	0	0	0	0	0	0	0	0	0	0	0	8	0	0	0	0	0	0	0	0	0	0
	ASV_5922	0	0	0	0	0	0	0	0	0	0	0	0	0	0	0	0	0	0	0	0	0	0	0	0	0	0	0	0	0	0	0	0	0	0	0	0	0	0	0	0	3	0	0	0	14	0	0	0
	ASV_5925	0	0	0	0	0	0	0	0	0	0	0	0	0	0	0	0	0	0	0	0	0	0	0	0	0	0	0	0	0	0	0	0	0	0	0	0	0	0	0	0	0	0	0	3	11	0	0	0
	ASV_5945	0	0	0	0	0	0	0	0	0	0	0	0	0	0	0	0	0	0	0	0	0	0	0	0	0	0	0	0	0	0	0	0	0	0	0	0	0	0	0	0	2	0	0	0	7	0	0	0
	ASV_5955	0	0	0	0	0	4	0	0	6	0	0	0	0	0	0	0	0	0	0	0	0	0	0	0	0	0	0	0	0	0	0	0	0	0	0	0	0	0	0	0	0	0	0	0	0	0	0	0
	ASV_5977	0	0	0	0	0	0	0	0	31	0	0	0	0	0	0	0	0	0	90	0	0	0	0	0	0	0	0	13	0	0	0	0	0	0	0	0	0	0	12	0	0	0	0	0	0	0	0	0
	ASV_5979	0	0	0	0	0	0	0	0	0	0	0	0	0	0	0	0	0	0	75	0	0	0	0	0	0	0	0	28	0	0	0	0	0	0	0	0	8	0	15	0	0	0	0	0	0	0	0	0
	ASV_5980	0	0	0	0	0	0	0	0	21	0	0	0	0	0	0	0	0	0	74	0	0	0	0	0	0	0	0	0	0	0	0	0	0	0	0	0	0	0	22	0	0	0	0	0	0	0	0	0
	ASV_5987	0	0	0	0	0	0	0	0	64	0	0	0	0	11	0	0	0	0	67	0	0	0	0	0	0	0	0	14	0	0	0	0	0	0	0	0	0	0	0	0	0	0	0	0	0	0	0	0
	ASV_5990	0	0	0	0	0	0	0	0	19	16	0	0	0	0	0	0	0	0	66	0	0	0	0	0	0	0	0	19	0	0	0	0	0	0	0	0	0	0	0	0	0	0	0	0	0	0	0	0
	ASV_5991	0	0	0	0	0	7	0	0	138	0	0	0	0	0	0	0	0	0	65	0	0	0	0	0	0	0	0	40	0	0	0	0	0	0	0	0	0	0	0	0	0	0	0	0	0	0	0	0
	ASV_5995	0	0	0	0	0	0	0	0	28	0	0	0	0	0	0	0	0	14	62	0	0	0	0	0	0	0	0	0	0	0	0	0	0	0	0	0	0	0	0	0	0	0	0	0	0	0	0	0
	ASV_5998	0	0	0	0	0	0	0	0	51	0	0	0	0	0	0	0	0	0	60	0	53	0	0	0	0	0	0	32	0	0	0	0	0	0	0	0	0	0	0	0	0	0	0	0	0	0	0	0
	ASV_6001	0	0	0	0	0	0	0	0	39	0	0	0	0	0	0	0	0	0	58	0	0	0	0	0	0	0	0	17	0	0	0	0	0	0	0	0	0	0	0	0	0	0	0	0	0	0	0	0
	ASV_6002	0	0	0	0	0	0	0	0	23	0	0	0	0	5	0	0	9	0	58	0	0	0	0	0	0	0	0	0	0	0	0	0	0	0	0	0	0	0	0	0	0	0	0	0	0	0	0	0
	ASV_6005	0	0	0	0	0	0	0	0	17	0	0	0	0	0	0	0	0	0	55	0	0	0	0	0	0	0	0	16	0	0	0	0	0	0	0	0	0	0	20	0	0	0	0	0	0	0	0	0
	ASV_6006	0	0	0	0	0	0	0	0	20	0	0	0	0	0	0	0	0	0	55	0	0	0	0	0	0	0	0	12	0	0	0	0	0	0	0	0	0	0	9	0	0	0	0	0	0	0	0	0
	ASV_6008	0	0	0	0	0	0	0	0	35	0	0	0	0	0	0	0	0	0	54	0	0	0	0	0	0	0	0	18	0	0	0	0	0	0	0	0	0	0	14	0	0	0	0	0	0	0	0	0
	ASV_6009	0	0	0	0	0	0	0	0	0	0	0	0	0	0	0	0	0	0	54	0	0	0	0	0	0	0	0	14	0	0	0	0	0	0	0	0	0	0	0	0	0	0	0	0	0	0	0	0
	ASV_6013	0	0	0	0	0	0	0	0	7	0	0	0	0	0	0	0	0	0	53	0	0	0	0	0	0	0	0	0	0	0	0	0	0	0	0	0	0	0	0	0	0	0	0	0	0	0	0	0
	ASV_6018	0	0	0	0	0	0	0	0	4	0	0	0	0	0	0	0	0	0	52	5	0	0	0	0	0	0	0	3	0	0	0	0	0	0	0	0	0	0	0	0	0	0	0	0	0	0	0	0
	ASV_6021	0	0	0	0	0	0	0	0	17	0	0	0	0	0	0	0	0	0	51	0	0	0	0	0	0	0	0	14	0	0	0	0	0	0	0	0	0	0	0	0	0	0	0	0	0	0	0	0
	ASV_6033	0	0	0	0	0	0	0	0	0	0	0	0	0	0	0	0	0	0	47	0	0	0	0	0	0	0	0	8	0	0	0	0	0	0	0	0	0	0	0	0	0	0	0	0	0	24	11	0
	ASV_6034	0	0	0	0	0	0	0	0	23	0	0	0	0	0	0	0	0	0	47	0	0	0	0	0	0	0	0	0	0	0	0	0	0	0	0	0	0	0	0	0	0	0	0	0	0	0	0	0
	ASV_6038	0	0	0	0	0	0	0	0	35	0	0	0	0	0	0	0	0	0	46	0	0	0	0	0	0	0	0	0	0	0	0	0	0	0	0	0	0	0	15	0	0	0	0	0	0	0	0	0
	ASV_6043	0	0	0	0	0	0	0	0	12	0	0	0	0	0	0	0	0	0	45	0	0	0	0	0	0	0	0	11	0	0	0	0	0	0	0	0	0	0	0	0	0	0	0	0	0	0	0	0
	ASV_6044	0	0	0	0	0	0	0	32	35	0	0	0	0	0	19	0	0	10	44	15	0	0	0	0	3	0	0	13	0	0	0	0	0	0	0	0	0	0	7	0	0	0	0	0	0	0	0	0
	ASV_6048	0	0	0	0	0	0	0	0	0	0	0	0	0	0	0	0	0	0	44	14	0	0	0	0	0	0	0	13	0	0	0	0	0	0	0	0	0	0	0	0	0	0	0	0	0	0	0	0
	ASV_6057	0	0	0	0	0	0	0	0	0	0	0	0	0	0	0	0	0	0	43	0	0	0	0	0	0	0	0	27	0	0	0	0	0	0	0	0	0	0	8	0	0	0	0	0	0	0	0	0
	ASV_6058	0	0	0	0	0	0	0	0	9	0	0	0	0	0	0	0	0	0	42	0	0	0	0	0	0	0	0	7	0	0	0	0	0	0	0	0	0	0	0	0	0	0	0	0	0	0	0	0
	ASV_6062	0	0	0	0	0	0	0	0	12	0	0	0	0	0	0	0	0	0	42	0	0	0	0	0	0	0	0	0	0	0	0	0	0	0	0	0	0	0	0	0	0	0	0	0	0	0	0	0
	ASV_6063	0	0	0	0	0	0	0	0	23	0	0	0	0	0	0	0	0	0	42	16	0	0	0	0	0	0	0	0	0	0	0	0	0	0	0	0	0	0	0	0	0	0	0	0	0	0	0	0
	ASV_6065	0	0	0	0	0	0	0	0	19	0	0	0	0	0	0	0	0	0	41	10	0	0	0	0	0	0	0	6	0	0	0	0	0	0	0	0	0	0	0	0	0	0	0	0	0	0	0	0
	ASV_6067	0	0	0	0	0	0	0	0	0	0	8	0	0	0	0	0	0	0	41	0	0	0	0	0	0	0	0	0	0	0	0	0	0	0	0	0	0	0	0	0	0	0	0	0	0	0	0	0
	ASV_6068	0	0	0	0	0	0	0	0	53	0	0	0	0	0	0	0	0	0	41	0	0	0	0	0	0	0	0	0	0	0	0	0	0	0	0	0	0	6	17	0	0	0	0	0	0	0	0	0
	ASV_6070	0	0	0	0	0	0	0	0	20	12	0	0	0	0	0	0	0	0	40	0	0	0	0	0	0	0	0	0	0	0	0	0	0	0	0	0	0	0	0	0	0	0	0	0	0	0	0	0
	ASV_6073	0	0	0	0	0	0	0	0	16	0	0	0	0	0	0	0	0	0	40	0	0	0	0	0	0	0	0	10	0	0	0	0	0	0	0	0	0	0	2	0	0	0	0	0	0	0	0	0
	ASV_6077	0	8	0	0	0	0	0	0	13	0	0	0	0	0	0	0	0	0	39	0	0	0	0	0	0	0	0	4	0	0	0	0	0	0	0	0	0	0	0	0	0	0	0	0	0	0	0	0
	ASV_6082	0	0	0	0	0	0	0	0	20	0	0	0	0	0	0	0	0	0	37	0	0	0	0	0	0	0	0	10	0	0	0	0	0	0	0	0	0	0	0	0	0	0	0	0	0	0	0	0
	ASV_6084	0	0	0	0	0	0	0	0	19	0	0	0	0	0	0	0	0	0	37	0	0	0	0	0	0	0	0	7	0	0	0	0	0	0	0	0	0	0	0	0	0	0	0	0	0	0	0	0
	ASV_6087	0	0	0	0	0	0	0	0	19	0	0	0	0	0	0	0	0	0	37	0	0	0	0	0	0	0	0	8	0	0	0	0	0	0	0	0	0	0	0	0	0	0	0	0	0	0	0	0
	ASV_6092	0	0	0	0	0	0	0	29	0	0	0	0	0	0	0	0	0	0	36	0	0	0	0	0	0	0	0	0	0	0	0	0	0	0	0	0	0	0	0	0	0	0	0	0	0	0	0	0
	ASV_6094	0	0	0	0	0	0	0	0	0	0	0	0	0	0	0	0	0	0	35	0	0	0	0	0	0	0	0	12	0	0	0	0	0	0	0	0	0	0	0	0	0	0	0	0	0	0	0	0
	ASV_6095	0	0	0	0	0	0	0	0	17	0	0	0	0	0	0	0	0	0	35	0	0	0	0	0	0	0	0	0	0	0	0	0	0	0	0	0	0	0	0	0	0	0	0	0	0	0	0	0
	ASV_6098	0	0	0	0	0	0	0	0	4	0	0	5	0	0	0	0	0	0	34	0	0	0	0	0	0	0	0	13	0	0	0	0	0	0	0	0	0	0	0	0	0	0	0	0	0	0	0	0
	ASV_6105	0	0	0	0	0	0	0	0	6	5	0	0	0	0	0	0	0	0	33	0	0	0	0	0	0	0	0	7	0	0	0	0	0	0	0	0	0	0	0	0	0	0	0	0	0	0	0	0
	ASV_6107	0	0	0	0	0	0	0	0	0	0	0	0	0	0	0	0	0	0	33	0	0	0	0	0	0	0	0	15	0	0	0	0	0	0	0	0	0	0	0	0	0	0	0	0	0	0	0	0
	ASV_6112	0	0	0	0	0	0	0	0	10	0	0	0	0	0	0	0	0	0	32	0	0	0	0	0	0	0	0	3	0	0	0	0	0	0	0	0	0	0	0	0	0	0	0	0	0	0	0	0
	ASV_6116	0	0	0	0	0	0	0	0	37	0	0	0	0	0	0	0	0	0	32	0	0	0	0	0	0	0	0	0	0	0	0	0	0	0	0	0	0	0	16	0	0	0	0	0	0	0	0	0
	ASV_6117	0	0	0	0	0	0	0	0	21	0	0	0	0	0	0	0	0	0	32	0	0	0	0	0	0	0	0	0	0	0	0	0	0	0	0	0	0	0	0	0	0	0	0	0	0	0	0	0
	ASV_6118	0	0	0	0	0	0	0	0	28	0	10	0	0	0	0	0	0	0	32	0	0	0	0	0	0	0	0	0	0	0	0	0	0	0	0	0	0	0	0	0	0	0	0	0	0	0	0	0
	ASV_6119	0	0	0	0	0	0	0	0	12	0	0	0	0	0	0	0	0	0	32	0	0	0	0	0	0	0	0	3	0	0	0	0	0	0	0	0	0	0	4	0	0	0	0	0	0	0	0	0
	ASV_6120	0	0	0	0	0	0	0	0	12	0	0	0	0	0	0	0	0	0	32	0	0	0	0	0	0	0	0	9	0	0	0	0	0	0	0	0	0	0	0	0	0	0	0	0	0	0	0	0
	ASV_6121	0	0	0	0	0	0	0	0	0	0	0	0	0	0	0	0	0	0	32	0	0	0	0	0	0	0	0	10	0	0	0	0	0	0	0	0	0	0	10	0	0	0	0	0	0	0	0	0
	ASV_6124	0	0	0	0	0	0	0	0	0	0	0	0	0	0	0	0	0	0	31	0	0	0	0	0	0	0	0	0	0	0	0	0	0	0	0	0	0	0	7	0	0	0	0	0	0	0	0	0
	ASV_6125	0	0	0	0	0	0	0	0	11	0	0	0	0	0	0	0	0	0	31	13	0	0	0	0	0	0	0	10	0	0	0	0	0	0	0	0	0	0	0	0	0	0	0	0	0	0	0	0
	ASV_6128	0	0	0	0	0	0	0	0	21	0	4	0	0	5	4	3	0	0	30	4	0	0	0	0	0	0	0	9	0	0	0	0	0	0	0	0	0	0	3	0	0	0	0	0	0	0	0	0
	ASV_6131	0	0	0	0	0	0	0	0	19	0	0	0	4	0	0	0	0	0	30	0	0	0	0	0	0	0	0	5	0	0	0	0	0	0	0	0	0	0	0	0	0	0	0	0	0	0	0	0
	ASV_6134	0	0	0	0	0	0	0	0	25	0	0	0	0	0	0	0	0	0	30	0	0	0	0	0	0	0	0	0	0	0	0	0	0	0	0	0	0	0	0	0	0	0	0	0	0	0	0	0
	ASV_6136	0	0	0	0	0	0	0	0	19	0	0	0	0	0	0	0	0	0	30	0	0	0	0	0	0	0	0	10	0	0	0	0	0	0	0	0	0	0	8	0	0	0	0	0	0	0	0	0
	ASV_6139	0	0	0	0	0	0	0	0	7	0	0	0	0	0	0	0	0	0	29	0	0	0	0	0	0	0	0	0	0	0	0	0	0	0	0	0	0	0	0	0	0	0	0	0	0	0	0	0
	ASV_6142	0	0	0	0	0	0	0	0	19	0	0	0	0	0	0	0	0	0	29	0	0	0	0	0	0	0	0	0	0	0	0	0	0	0	0	0	0	0	0	0	0	0	0	0	0	0	0	0
	ASV_6145	0	0	0	0	0	0	0	0	16	0	0	0	0	0	0	0	0	0	29	0	0	0	0	0	0	0	0	5	0	0	0	0	0	0	0	0	0	0	6	0	0	0	0	0	0	0	0	0
	ASV_6151	0	0	0	0	0	0	0	0	5	0	0	0	0	0	0	0	0	0	28	0	0	0	0	0	0	0	0	4	0	0	0	0	0	0	0	0	0	0	11	0	0	0	0	0	0	0	0	0
	ASV_6157	0	0	0	0	0	0	0	0	10	0	0	0	0	0	0	0	0	0	28	0	0	0	0	0	0	0	0	0	0	0	0	0	0	0	0	0	0	0	0	0	0	0	0	0	0	0	0	0
	ASV_6158	0	0	0	0	0	0	0	0	0	28	0	0	0	0	0	0	0	0	28	0	0	0	0	0	0	0	0	0	0	25	0	0	0	0	0	0	0	0	0	0	0	0	0	0	0	0	0	0
	ASV_6160	0	0	0	0	0	0	0	0	18	0	0	0	0	0	0	0	0	0	27	0	0	10	0	0	0	0	0	0	0	0	0	0	0	0	0	0	0	0	0	0	0	0	0	0	0	0	0	0
	ASV_6161	0	0	0	0	0	0	0	0	7	0	0	0	0	0	0	0	0	0	27	0	0	0	0	0	0	0	0	4	0	0	0	0	0	0	0	0	0	0	0	0	0	0	0	0	0	0	0	0
	ASV_6165	0	0	0	0	0	0	0	0	17	0	0	0	0	13	0	0	0	0	26	0	0	0	0	0	0	0	0	12	0	0	0	0	0	0	0	0	0	0	0	0	0	0	0	0	0	0	0	0
	ASV_6166	0	0	0	0	0	0	0	0	7	3	0	0	0	0	0	0	0	0	26	0	0	0	0	0	0	0	0	6	0	0	0	0	0	0	0	0	0	0	0	0	0	0	0	0	0	0	0	0
	ASV_6168	0	0	0	0	0	0	0	0	16	0	0	0	0	0	0	0	0	0	26	0	0	0	0	0	0	0	0	5	0	0	0	0	0	0	0	0	0	0	0	0	0	0	0	0	0	0	0	0
	ASV_6169	0	0	0	0	0	0	0	0	11	0	0	0	0	0	0	0	0	0	26	0	0	0	0	0	0	0	0	17	0	0	0	0	0	0	0	0	0	0	6	0	0	0	0	0	0	0	0	0
	ASV_6174	0	0	0	0	0	0	0	32	34	0	0	0	0	0	0	0	0	0	26	0	0	0	0	0	0	0	0	13	0	0	0	0	0	0	0	0	0	0	0	0	0	0	0	0	0	0	0	0
	ASV_6178	0	0	0	0	0	0	0	0	21	0	0	0	0	0	0	0	0	0	25	0	0	0	0	0	0	0	0	5	0	0	0	0	0	0	0	0	0	0	0	0	0	0	0	0	0	0	0	0
	ASV_6180	0	0	0	0	0	0	0	0	10	0	0	0	0	0	0	0	0	0	25	0	0	0	0	0	0	0	0	8	0	0	0	0	0	0	0	0	0	0	0	0	0	0	0	0	0	0	0	0
	ASV_6181	0	0	0	0	0	0	0	0	10	0	0	0	0	6	16	0	0	0	25	4	0	0	0	0	0	0	0	4	0	0	0	0	0	0	0	0	0	0	3	0	0	0	0	0	0	0	0	0
	ASV_6184	0	0	0	0	0	0	0	0	17	0	0	0	0	0	0	0	0	0	25	0	0	0	0	0	0	0	0	5	0	0	0	0	0	0	0	0	0	0	0	0	0	0	0	0	0	0	0	0
	ASV_6185	0	0	0	0	0	0	0	0	8	0	0	0	0	0	0	0	0	0	25	0	0	0	0	0	0	0	0	0	0	0	0	0	0	0	0	0	0	0	0	0	0	0	0	0	0	0	0	0
	ASV_6188	0	0	0	0	0	0	0	0	12	0	0	0	7	0	0	0	0	0	24	0	0	0	0	0	0	0	0	0	0	0	0	0	0	0	0	0	0	0	0	0	0	0	0	0	0	0	0	0
	ASV_6190	0	0	0	0	0	0	0	0	8	0	0	0	0	0	0	0	0	0	24	0	0	0	0	0	0	0	0	0	0	0	0	0	0	0	0	0	0	0	0	0	0	0	0	0	0	0	0	0
	ASV_6191	0	0	0	0	0	0	0	0	9	5	0	0	0	0	0	0	0	0	24	0	0	0	0	0	0	0	0	8	0	0	0	0	0	0	0	0	0	0	0	0	0	0	0	0	0	0	0	0
	ASV_6192	0	0	0	0	0	0	0	0	16	0	0	0	0	0	0	0	0	0	24	0	0	0	0	0	0	0	0	0	0	0	0	0	0	0	0	0	0	0	0	0	0	0	0	0	0	0	0	0
	ASV_6198	0	0	0	0	0	0	0	0	12	0	0	0	0	0	0	0	0	0	23	0	0	0	0	0	0	0	0	8	0	0	0	0	0	0	0	0	0	0	0	0	0	0	0	0	0	0	0	0
	ASV_6201	0	0	0	22	0	0	0	0	22	0	0	0	0	0	0	0	0	0	23	0	0	0	0	0	0	0	0	0	0	0	0	0	0	0	0	0	0	0	0	0	0	0	0	0	0	0	0	0
	ASV_6202	0	0	0	0	0	0	0	0	0	0	0	0	0	0	0	0	0	6	23	0	0	0	0	0	0	0	0	0	0	0	0	0	0	0	0	0	0	0	0	0	0	0	0	0	0	0	0	0
	ASV_6203	0	0	0	0	0	0	0	0	13	0	0	0	0	0	0	0	0	0	23	0	0	0	0	0	0	0	0	0	0	0	0	0	0	0	0	0	0	0	0	0	0	0	0	0	0	0	0	0
	ASV_6205	0	0	0	0	0	0	0	0	0	0	0	0	0	0	0	0	0	0	23	0	0	0	0	0	0	0	0	9	0	0	0	0	0	0	0	0	0	0	0	0	0	0	0	0	0	0	0	0
	ASV_6206	0	0	0	0	0	0	0	0	0	0	0	0	0	0	0	0	0	11	23	0	0	0	0	0	0	0	0	0	0	0	0	0	0	0	0	0	0	0	0	0	0	0	0	0	0	0	0	0
	ASV_6207	32	0	0	0	0	0	0	0	0	0	0	0	0	0	0	0	0	18	23	0	0	0	0	0	0	0	0	0	0	0	0	0	0	0	0	0	0	0	0	0	0	0	0	0	0	0	0	0
	ASV_6211	0	0	0	0	0	0	0	0	11	4	0	0	0	0	4	0	0	0	22	0	0	0	0	0	0	0	0	0	0	0	0	0	0	0	0	0	0	0	0	0	0	0	0	0	0	0	0	0
	ASV_6216	0	0	0	0	0	0	0	0	10	0	0	6	0	9	0	0	0	0	22	0	0	0	0	0	0	0	0	0	0	0	0	0	0	0	0	0	0	0	0	0	0	0	0	0	0	0	0	0
	ASV_6218	0	0	0	0	0	0	0	0	0	0	0	0	0	0	0	0	0	0	22	0	0	0	0	0	0	0	0	15	0	0	0	0	0	0	0	0	0	0	7	0	0	0	0	0	0	0	0	0
	ASV_6220	0	0	0	0	0	0	0	0	24	0	0	0	0	0	0	0	0	0	22	0	0	0	0	0	0	0	0	7	0	0	0	0	0	0	0	0	0	0	0	0	0	0	0	0	0	0	0	0
	ASV_6232	0	0	0	0	0	0	0	0	11	0	0	0	0	0	0	0	0	0	21	0	0	0	0	0	0	0	0	0	0	0	0	0	0	0	0	0	0	0	0	0	0	0	0	0	0	0	0	0
	ASV_6233	0	0	0	0	0	0	0	0	14	0	0	0	0	0	0	0	0	0	21	0	0	0	0	0	0	0	0	8	0	0	0	0	0	0	0	0	0	0	0	0	0	0	0	0	0	0	0	0
	ASV_6234	0	0	0	31	0	0	0	0	58	0	0	0	0	0	0	0	0	0	21	0	0	0	0	0	0	0	0	0	0	0	0	0	0	0	0	0	0	0	0	0	0	0	0	0	0	0	0	0
	ASV_6235	0	0	0	0	0	0	0	0	29	0	0	0	0	0	0	0	0	0	21	0	0	0	0	0	0	0	0	0	0	0	0	0	0	0	0	0	0	0	0	0	0	0	0	0	0	0	0	0
	ASV_6236	0	0	0	0	0	0	0	0	0	32	0	0	0	0	0	0	0	0	21	0	0	0	0	0	0	0	0	0	0	0	0	0	0	0	0	0	0	0	0	0	0	0	0	0	0	0	0	0
	ASV_6245	0	0	0	0	0	0	0	0	21	0	0	0	0	0	0	0	0	0	20	0	0	0	0	0	0	0	0	6	0	0	0	0	0	0	0	0	0	0	4	0	0	0	0	0	0	0	0	0
	ASV_6246	0	0	0	0	0	0	0	0	9	0	0	0	0	9	0	0	0	0	20	0	0	0	0	0	0	0	0	0	0	0	0	0	0	0	0	0	0	0	0	0	0	0	0	0	0	0	0	0
	ASV_6247	0	0	0	0	0	0	0	0	10	0	0	0	0	0	0	0	0	0	20	0	0	0	0	0	0	0	0	5	0	0	0	0	0	0	0	0	0	0	0	0	0	0	0	0	0	0	0	0
	ASV_6249	0	0	0	0	0	0	0	0	11	0	0	0	0	0	0	0	0	0	20	0	0	0	0	0	0	0	0	10	0	0	0	0	0	0	0	0	0	0	4	0	0	0	0	0	0	0	0	0
	ASV_6251	0	0	0	0	0	0	0	0	0	0	8	0	0	0	0	0	0	0	20	0	0	0	0	0	0	0	0	0	0	0	0	0	0	0	0	0	0	0	0	0	0	0	0	0	0	0	0	0
	ASV_6254	0	0	0	0	0	0	0	0	15	0	0	0	0	0	0	0	0	0	20	0	0	0	0	0	0	0	0	0	0	0	0	0	0	0	0	0	0	0	6	0	0	0	0	0	0	0	0	0
	ASV_6260	0	0	0	0	0	0	0	0	2	0	0	0	2	0	0	0	0	0	19	0	0	0	0	0	0	0	0	0	0	0	0	0	0	0	0	0	0	0	0	0	0	0	0	0	0	0	0	0
	ASV_6261	0	0	0	0	0	0	0	0	7	0	0	0	0	3	0	0	0	0	19	0	0	0	0	0	0	0	0	8	0	0	0	0	0	0	0	0	0	0	0	0	0	0	0	0	0	0	0	0
	ASV_6264	0	0	0	0	0	0	0	0	4	0	0	0	0	0	0	0	0	0	19	0	0	0	0	0	0	0	0	0	0	0	0	0	0	0	0	0	0	0	0	0	0	0	0	0	0	0	0	0
	ASV_6266	0	0	0	0	0	0	0	0	10	0	0	0	0	0	0	0	0	0	19	0	0	0	0	0	0	0	0	8	0	0	0	0	0	0	0	0	0	0	0	0	0	0	0	0	0	0	0	0
	ASV_6270	0	0	0	0	0	0	0	0	10	0	0	0	0	0	0	0	0	0	19	0	0	0	0	0	0	0	0	5	0	0	0	0	0	0	0	0	0	0	0	0	0	0	0	0	0	0	0	0
	ASV_6276	0	0	0	0	0	0	0	0	10	0	0	0	0	0	0	0	0	0	18	0	0	0	0	0	0	0	0	5	0	0	0	0	0	0	0	0	0	0	3	0	0	0	0	0	0	0	0	0
	ASV_6277	0	0	0	0	0	0	0	0	0	0	0	2	0	2	0	0	0	0	18	0	0	0	0	0	0	0	0	2	0	0	0	0	0	0	0	0	0	0	0	0	0	0	0	0	0	0	0	0
	ASV_6279	0	0	0	0	0	0	0	0	49	0	0	0	0	0	0	0	0	0	18	0	0	0	0	0	0	0	0	7	0	0	0	0	0	0	0	0	0	0	5	0	0	0	0	0	0	0	0	0
	ASV_6283	0	0	0	0	0	0	0	0	0	0	0	0	0	0	0	0	0	0	18	0	0	0	0	0	0	0	0	5	0	0	0	0	0	0	0	0	0	0	0	0	0	0	0	0	0	0	0	0
	ASV_6284	0	0	0	0	0	0	12	0	28	0	0	0	0	0	0	0	0	0	18	0	0	0	0	0	0	0	0	8	0	0	0	0	0	0	0	0	0	0	0	0	0	0	0	0	0	0	0	0
	ASV_6285	0	0	0	0	0	0	0	0	27	0	0	0	0	0	0	0	0	0	18	0	0	0	0	0	0	0	0	0	0	0	0	0	0	0	0	0	0	0	7	0	0	0	0	0	0	0	0	0
	ASV_6287	0	0	0	0	0	0	0	0	0	3	0	0	0	0	0	0	0	0	17	0	0	0	0	0	0	0	0	4	0	0	0	0	0	0	0	0	0	0	0	0	0	0	0	0	0	0	0	0
	ASV_6291	0	0	0	0	0	0	0	0	2	0	0	0	0	0	0	0	0	0	17	0	0	0	0	0	0	0	0	4	0	0	0	0	0	0	0	0	0	0	0	0	0	0	0	0	0	0	0	0
	ASV_6292	0	0	0	0	0	0	0	0	8	0	0	0	0	0	0	0	0	3	17	2	0	0	0	0	0	0	0	0	0	0	0	0	0	0	0	0	0	0	0	0	0	0	0	0	0	0	0	0
	ASV_6299	0	0	0	0	0	0	0	0	0	0	0	0	0	0	0	0	0	11	17	0	0	0	0	0	0	0	0	4	0	0	0	0	0	0	0	0	0	0	0	0	0	0	0	0	0	0	0	0
	ASV_6300	0	0	0	0	0	0	0	0	27	0	0	0	0	0	0	0	0	0	17	0	0	0	0	0	0	0	0	0	0	0	0	0	0	0	0	0	0	0	0	0	0	0	0	0	0	0	0	0
	ASV_6302	0	8	0	13	0	0	0	0	7	0	10	0	0	0	0	0	44	0	17	0	0	7	0	0	0	0	14	0	0	0	9	0	0	0	0	17	0	0	0	0	0	0	0	0	0	0	0	0
	ASV_6307	0	0	0	0	0	0	0	0	14	0	0	0	0	0	0	0	0	0	16	0	0	0	0	0	0	0	0	7	0	0	0	0	0	0	0	0	0	0	6	0	0	0	0	0	0	0	0	0
	ASV_6312	0	0	0	0	0	0	0	0	6	0	0	0	0	0	0	0	0	0	16	0	0	0	0	0	0	0	0	4	0	0	0	0	0	0	0	0	0	0	0	0	0	0	0	0	0	0	0	0
	ASV_6316	0	0	0	0	0	0	0	0	0	0	0	0	0	0	0	0	0	0	16	0	0	0	0	0	0	0	0	6	0	0	0	0	0	0	0	0	0	0	0	0	0	0	0	0	0	0	0	0
	ASV_6317	0	0	0	0	0	0	0	0	9	0	0	0	0	0	0	0	0	0	16	0	0	0	0	0	0	0	0	0	0	0	0	0	0	0	0	0	0	0	0	0	0	0	0	0	0	0	0	0
	ASV_6318	0	0	0	0	0	0	0	0	27	0	0	0	0	0	0	0	0	0	16	0	0	0	0	0	0	0	0	0	0	0	0	0	0	0	0	0	0	0	6	0	0	0	0	0	0	0	0	0
	ASV_6321	0	0	0	0	0	0	0	0	20	0	0	0	0	0	0	0	0	0	16	0	0	0	0	0	0	0	0	0	0	0	0	0	0	0	0	0	0	0	0	0	0	0	0	0	0	0	0	0
	ASV_6322	0	0	0	0	0	0	0	0	0	0	0	0	0	0	0	0	0	0	16	0	0	0	0	0	0	0	0	0	0	0	0	0	0	0	0	0	0	0	3	0	0	0	0	0	0	0	0	0
	ASV_6323	0	0	0	0	0	0	0	0	5	0	0	0	0	0	0	0	0	0	15	0	0	0	0	0	0	0	0	2	0	0	0	0	0	0	0	0	0	0	0	0	0	0	0	0	0	0	0	0
	ASV_6325	0	0	0	0	0	0	0	0	4	0	0	0	0	0	0	0	0	0	15	0	0	0	0	0	0	0	0	3	0	0	0	0	0	0	0	0	0	0	3	0	0	0	0	0	0	0	0	0
	ASV_6327	0	0	0	0	0	0	0	0	9	0	0	5	0	0	0	0	0	0	15	0	0	0	0	0	0	0	0	0	0	0	0	0	0	0	0	0	0	0	3	0	0	0	0	0	0	0	0	0
	ASV_6329	0	0	0	0	0	0	0	0	4	3	0	0	0	0	0	0	0	0	15	0	0	0	0	0	0	0	0	0	0	0	0	0	0	0	0	0	0	0	2	0	0	0	0	0	0	0	0	0
	ASV_6331	0	0	0	0	0	0	0	0	10	0	0	0	0	3	0	0	0	0	15	0	0	0	0	0	0	0	0	2	0	0	0	0	0	0	0	0	0	0	0	0	0	0	0	0	0	0	0	0
	ASV_6333	0	0	0	0	0	0	0	0	11	0	0	0	0	0	0	0	0	0	15	0	0	0	0	0	0	0	0	5	0	0	0	0	0	0	0	0	0	0	0	0	0	0	0	0	0	0	0	0
	ASV_6334	0	0	0	0	0	0	0	0	39	0	0	0	0	0	0	0	0	0	15	0	0	0	0	0	0	0	0	7	0	0	0	0	0	0	0	0	0	0	8	0	0	0	0	0	0	0	0	0
	ASV_6335	0	0	0	0	0	0	0	0	19	0	0	0	0	0	0	0	0	0	15	0	0	0	0	0	0	0	0	0	0	0	0	0	0	0	0	0	0	0	0	0	0	0	0	0	0	0	0	0
	ASV_6337	0	0	0	0	0	0	0	0	13	0	6	0	0	0	0	0	0	0	15	0	0	0	0	0	0	0	0	0	0	0	0	0	0	0	0	0	0	0	0	0	0	0	0	0	0	0	0	0
	ASV_6338	0	0	0	0	0	0	0	0	23	0	0	0	0	0	0	0	0	0	15	0	0	0	0	0	0	0	0	18	0	0	0	0	0	0	0	0	0	0	0	0	0	0	0	0	0	0	0	0
	ASV_6339	0	0	0	0	0	12	0	0	0	0	0	0	0	17	0	0	0	0	15	0	0	0	0	0	0	0	0	0	0	0	0	0	0	0	0	0	0	0	0	0	0	0	0	0	0	0	0	0
	ASV_6340	0	0	0	0	0	0	0	0	19	0	0	0	0	0	0	0	0	0	15	0	0	0	0	0	0	0	0	0	0	0	0	0	0	0	0	0	0	0	0	0	0	0	0	0	0	0	0	0
	ASV_6346	0	0	0	0	0	0	0	0	4	0	0	0	0	0	0	0	0	0	14	0	0	0	0	0	0	0	0	3	0	0	0	0	0	0	0	0	0	0	0	0	0	0	0	0	0	0	0	0
	ASV_6347	0	0	0	0	0	0	0	0	0	0	0	2	0	0	0	0	0	0	14	0	0	0	0	0	0	0	0	0	0	0	0	0	0	0	0	0	0	0	0	0	0	0	0	0	0	0	0	0
	ASV_6350	0	0	0	0	0	0	0	0	22	0	0	0	0	0	0	0	0	0	14	0	0	0	0	0	0	0	0	0	0	0	0	0	0	0	0	0	0	0	0	0	0	0	0	0	0	0	0	0
	ASV_6352	0	0	0	0	0	0	0	0	14	0	0	0	0	0	0	0	0	0	14	0	0	0	0	0	0	0	0	8	0	0	0	0	0	0	0	0	0	0	0	0	0	0	0	0	0	0	0	0
	ASV_6354	0	0	0	0	0	0	0	0	32	0	0	0	0	0	0	0	0	0	14	0	0	0	0	0	0	0	0	0	0	0	0	0	0	0	0	0	0	0	0	0	0	0	0	0	0	0	0	0
	ASV_6358	0	0	0	0	0	0	0	0	12	0	0	0	0	0	0	0	0	0	14	0	0	0	0	0	0	0	0	4	0	0	0	0	0	0	0	0	0	0	9	0	0	0	0	0	0	0	0	0
	ASV_6361	0	0	0	0	0	0	0	0	0	0	0	0	0	0	0	0	0	0	14	23	0	0	0	0	0	0	0	19	0	0	0	0	0	0	0	0	0	0	0	0	0	0	0	0	0	0	0	0
	ASV_6364	0	0	0	0	0	0	0	0	8	0	0	0	0	0	0	7	0	0	13	0	0	0	0	0	0	0	0	4	0	0	0	0	0	0	0	0	0	0	0	0	0	0	0	0	0	0	0	0
	ASV_6366	0	0	0	0	0	0	0	0	3	0	0	0	2	0	0	0	0	0	13	0	0	0	0	0	0	0	0	0	0	0	0	0	0	0	0	0	0	0	0	0	0	0	0	0	0	0	0	0
	ASV_6367	0	0	0	0	0	0	0	0	8	0	0	0	0	0	0	0	0	0	13	0	0	0	0	0	0	0	0	7	0	0	0	0	0	0	0	0	0	0	3	0	0	0	0	0	0	0	0	0
	ASV_6370	0	0	0	0	0	0	0	0	23	0	0	0	0	0	0	0	0	0	13	0	0	0	0	0	0	0	0	0	0	0	0	0	0	0	0	0	0	0	7	0	0	0	0	0	0	0	0	0
	ASV_6371	0	0	0	0	0	0	0	0	7	0	0	0	0	0	0	0	0	0	13	0	0	0	0	0	0	0	0	0	0	0	0	0	0	0	0	0	0	0	0	0	0	0	0	0	0	0	0	0
	ASV_6372	0	0	0	13	6	0	0	0	32	0	0	0	0	0	0	0	0	0	13	0	0	0	0	0	0	0	0	0	0	0	0	0	0	0	0	0	0	0	0	0	0	0	0	0	0	0	0	0
	ASV_6374	0	0	0	0	0	0	0	0	44	0	0	0	0	0	0	0	0	0	13	0	0	0	0	0	0	0	0	0	0	0	0	0	0	0	0	0	0	0	0	0	0	0	0	0	0	0	0	0
	ASV_6375	0	0	0	0	0	0	0	0	0	0	0	0	0	0	0	0	0	0	13	0	0	0	10	0	0	0	0	0	0	0	0	0	0	0	0	0	0	0	0	0	0	0	0	0	0	0	0	0
	ASV_6384	0	0	0	0	0	0	0	0	4	0	0	3	0	0	0	0	0	0	12	0	0	0	0	0	0	0	0	2	0	0	0	0	0	0	0	0	0	0	0	0	0	0	0	0	0	0	0	0
	ASV_6387	0	0	0	0	0	0	0	0	4	4	0	0	0	0	0	0	0	0	12	0	0	0	0	0	0	0	0	7	0	0	0	0	0	0	0	0	0	0	0	0	0	0	0	0	0	0	0	0
	ASV_6389	0	0	0	0	0	0	0	0	0	0	0	2	0	0	0	4	0	0	12	0	0	0	0	0	0	0	0	0	0	0	0	0	0	0	0	0	0	0	5	0	0	0	0	0	0	0	0	0
	ASV_6390	0	0	0	0	0	0	0	0	13	0	0	0	0	0	0	0	0	0	12	0	0	0	0	0	0	0	0	0	0	0	0	0	0	0	0	0	0	0	0	0	0	0	0	0	0	0	0	0
	ASV_6398	0	0	0	0	0	0	0	8	0	0	0	5	3	0	0	0	0	0	12	0	0	0	0	0	0	0	0	0	0	0	0	0	0	0	0	0	0	7	0	0	0	0	0	0	0	0	6	0
	ASV_6400	0	0	0	0	0	0	0	0	0	10	0	0	0	0	0	0	0	0	12	0	0	0	0	0	0	0	0	0	0	0	0	0	0	0	0	0	0	0	0	0	0	0	0	0	0	0	0	0
	ASV_6406	0	0	0	0	0	0	0	0	6	0	0	0	0	0	0	0	0	0	11	0	0	0	0	0	0	0	0	0	0	0	0	0	0	0	0	0	0	0	0	0	0	0	0	0	0	0	0	0
	ASV_6409	0	0	0	0	0	0	0	0	0	0	0	0	0	0	0	0	0	0	11	0	0	0	0	0	0	0	0	0	0	0	0	0	0	0	0	0	0	0	3	0	0	0	0	0	0	0	0	0
	ASV_6410	0	0	0	0	0	0	0	0	5	0	0	0	0	0	0	0	0	0	11	0	0	0	0	0	0	0	0	0	0	0	0	0	0	0	0	0	0	0	0	0	0	0	0	0	0	0	0	0
	ASV_6411	0	0	0	0	0	0	0	0	2	0	0	0	0	3	0	0	0	2	11	0	0	0	0	0	0	0	0	0	0	0	0	0	0	0	0	0	0	0	4	0	0	0	0	0	0	0	0	0
	ASV_6412	0	0	0	0	0	0	0	0	5	0	0	0	0	2	0	0	0	0	11	3	0	0	0	0	0	0	0	0	0	0	0	0	0	0	0	0	0	0	0	0	0	0	0	0	0	0	0	0
	ASV_6413	0	8	0	0	0	0	0	11	0	0	0	0	0	0	0	0	0	0	11	0	0	0	0	0	0	0	0	0	0	0	0	0	0	0	0	0	0	0	0	0	0	0	0	0	0	0	0	0
	ASV_6416	0	0	0	0	0	0	0	0	0	0	0	0	0	0	0	0	0	0	11	0	0	0	0	0	0	0	0	5	0	0	0	0	0	0	0	0	0	0	0	0	0	0	0	0	0	0	0	0
	ASV_6417	0	0	0	0	0	0	0	0	21	0	0	0	0	0	0	0	0	0	11	0	0	0	0	0	0	0	0	0	0	0	0	0	0	0	0	0	0	0	0	0	0	0	0	0	0	0	0	0
	ASV_6419	0	0	0	0	0	0	0	0	14	0	0	0	0	0	0	0	0	0	11	0	0	0	0	0	0	0	0	0	0	0	0	0	0	0	0	0	0	0	0	0	0	0	0	0	0	0	0	0
	ASV_6420	0	0	0	0	0	0	0	0	30	0	0	0	0	0	0	0	0	0	11	0	0	0	0	0	0	0	0	0	0	0	0	0	0	0	0	0	0	0	3	0	0	0	0	0	0	0	0	0
	ASV_6421	0	0	0	0	0	0	0	0	19	0	0	0	0	0	0	0	0	0	11	0	0	0	0	0	0	0	0	9	0	0	0	0	0	0	0	0	0	0	0	0	0	0	0	0	0	0	0	0
	ASV_6425	0	0	0	0	0	0	0	0	0	0	0	0	0	0	0	0	0	0	11	0	0	0	0	0	0	0	0	8	0	0	0	0	0	0	0	0	0	0	0	0	0	0	0	0	0	0	0	0
	ASV_6427	0	0	0	0	0	0	0	0	8	0	0	0	0	0	0	0	0	0	11	0	0	0	0	0	0	0	0	0	0	0	0	0	0	0	0	0	0	0	0	0	0	0	0	0	0	0	0	0
	ASV_6430	0	0	0	0	0	0	0	0	6	0	0	0	0	0	0	0	0	0	11	0	0	0	0	0	0	0	0	0	0	0	0	0	0	0	0	0	0	0	0	0	0	0	0	0	0	0	0	0
	ASV_6440	0	0	0	0	0	0	0	0	0	0	0	0	2	0	0	0	0	0	10	0	0	0	0	0	0	0	0	0	0	0	0	0	0	0	0	0	0	0	0	0	0	0	0	0	0	0	0	0
	ASV_6441	0	0	0	0	0	0	0	0	11	0	0	0	0	0	0	0	0	0	10	0	0	0	0	0	0	0	0	0	0	0	0	0	0	0	0	0	0	0	0	0	0	0	0	0	0	0	0	0
	ASV_6443	0	0	0	0	0	0	0	0	7	0	0	0	0	0	0	0	0	0	10	0	0	0	0	0	0	0	0	0	0	0	0	0	0	0	0	0	0	0	0	0	0	0	0	0	0	0	0	0
	ASV_6444	0	0	0	0	0	0	0	0	8	3	0	0	0	0	0	0	0	0	10	0	0	0	0	0	0	0	0	0	0	0	0	0	0	0	0	0	0	0	0	0	0	0	0	0	0	0	0	0
	ASV_6449	20	0	0	0	0	0	0	0	11	13	0	0	0	0	0	0	0	0	10	0	0	5	0	0	0	0	0	0	0	0	0	0	0	0	0	0	0	0	0	0	0	0	0	0	0	0	0	0
	ASV_6450	0	0	0	0	0	0	0	4	4	0	0	0	0	0	0	0	0	4	10	0	0	0	0	0	0	0	0	0	0	0	0	0	0	0	0	0	0	0	0	0	0	0	0	0	0	0	0	0
	ASV_6452	4	0	0	0	0	0	0	0	19	0	0	0	0	0	0	0	0	5	10	0	0	0	0	0	0	0	0	4	0	0	3	0	0	0	0	0	0	12	4	0	0	0	0	0	0	0	0	0
	ASV_6453	0	0	0	5	0	0	0	0	0	0	0	10	0	0	0	0	0	0	10	0	0	0	0	0	0	0	0	0	0	0	0	0	0	0	0	0	0	0	0	0	0	0	0	0	0	0	0	0
	ASV_6455	0	0	0	0	0	0	0	0	14	0	0	0	0	0	0	0	0	0	10	0	0	0	0	0	0	0	0	6	0	0	0	0	0	0	0	0	0	0	0	0	0	0	0	0	0	0	0	0
	ASV_6456	0	0	0	0	0	0	0	9	21	0	0	0	0	0	0	0	0	0	10	0	0	0	0	0	0	0	0	0	0	0	0	0	0	0	0	0	0	0	13	0	0	0	0	0	0	0	0	0
	ASV_6457	0	0	0	0	0	0	0	0	10	0	0	0	0	0	0	0	0	0	10	0	0	0	0	0	0	0	0	4	0	0	0	0	0	0	0	0	0	0	0	0	0	0	0	0	0	0	0	0
	ASV_6463	0	0	0	0	0	0	0	0	20	0	0	0	0	0	0	0	0	0	10	0	0	0	0	0	0	0	0	0	0	0	0	0	0	0	0	0	0	0	0	0	0	0	0	0	0	0	0	0
	ASV_6471	0	0	0	0	0	0	0	0	0	0	43	0	0	0	0	0	0	0	10	0	0	0	0	0	0	0	0	0	0	0	0	0	0	0	0	0	0	0	0	0	0	0	0	0	0	0	0	21
	ASV_6472	6	0	0	0	0	0	0	0	25	0	0	0	0	0	0	0	0	0	10	0	0	0	0	0	0	0	0	0	0	0	0	0	0	0	0	0	0	0	0	0	0	0	0	0	0	0	0	0
	ASV_6476	0	0	0	0	0	0	0	5	24	0	0	0	0	0	0	0	0	0	9	0	0	0	0	0	0	0	0	3	0	0	0	0	0	0	0	0	0	0	0	0	0	0	0	0	0	0	0	0
	ASV_6478	0	0	0	0	0	0	0	0	4	0	0	0	0	0	0	0	0	0	9	0	0	0	0	0	0	0	0	0	0	0	0	0	0	0	0	0	0	0	0	0	0	0	0	0	0	0	0	0
	ASV_6479	0	0	0	0	0	0	0	0	3	0	0	0	2	0	0	0	0	0	9	0	0	0	0	0	0	0	0	4	0	0	0	0	0	0	0	0	0	0	0	0	0	0	0	0	0	0	0	0
	ASV_6480	0	0	0	0	0	0	0	0	0	0	0	0	0	0	0	3	0	0	9	0	0	0	0	0	0	0	0	0	0	0	0	0	0	0	0	0	0	0	0	0	0	0	0	0	0	0	0	0
	ASV_6482	0	0	0	0	0	0	0	0	6	0	0	0	0	0	0	0	0	0	9	0	0	0	0	0	0	0	0	4	0	0	0	0	0	0	0	0	0	0	0	0	0	0	0	0	0	0	0	0
	ASV_6483	0	0	0	0	0	0	0	0	5	0	0	0	0	0	2	0	0	0	9	0	0	0	0	0	0	0	0	2	0	0	0	0	0	0	0	0	0	0	0	0	0	0	0	0	0	0	0	0
	ASV_6486	0	4	0	0	0	0	0	9	0	0	0	0	0	0	0	0	0	0	9	0	0	4	0	0	0	0	0	0	0	0	0	0	0	2	0	7	0	0	0	0	0	0	0	0	0	0	0	0
	ASV_6488	0	0	0	0	0	0	0	0	3	0	0	0	0	2	0	0	0	0	9	0	0	0	0	0	0	0	0	0	0	0	0	0	0	0	0	0	0	0	0	0	0	0	0	0	0	0	0	0
	ASV_6489	0	0	0	0	0	0	0	0	0	0	0	0	0	0	0	0	0	0	9	0	0	0	0	0	0	0	0	0	0	0	0	0	0	0	0	0	0	0	0	0	0	0	0	0	0	0	0	4
	ASV_6490	0	0	0	4	0	0	0	0	15	0	0	0	0	0	0	0	0	0	9	0	0	0	0	0	0	0	0	0	0	0	0	0	0	0	0	0	0	0	0	0	0	0	0	0	0	0	0	0
	ASV_6492	0	0	0	0	0	0	0	0	3	0	0	0	0	0	0	0	0	0	9	0	0	0	0	0	0	0	0	0	0	0	0	0	0	0	0	0	0	0	0	0	0	0	0	0	0	0	0	0
	ASV_6493	0	0	0	0	0	0	0	0	0	0	0	0	0	5	0	0	0	0	9	0	0	0	0	0	0	0	0	0	0	0	0	0	0	0	0	0	0	0	0	0	0	0	0	0	0	0	0	0
	ASV_6496	0	0	0	0	0	0	0	0	14	0	0	0	0	0	0	0	0	0	9	0	0	0	0	0	0	0	0	0	3	0	0	0	0	0	0	0	0	0	0	0	0	0	0	0	0	0	0	0
	ASV_6497	0	0	0	0	0	0	0	0	13	0	0	0	0	0	0	0	0	0	9	0	0	0	0	0	0	0	0	6	0	0	0	0	0	0	0	0	0	0	0	0	0	0	0	0	0	0	0	0
	ASV_6500	0	0	0	0	5	0	0	0	0	0	0	0	0	0	0	0	0	8	9	0	0	0	0	6	0	0	0	0	0	0	0	0	0	0	0	0	0	0	0	0	0	0	0	0	0	0	0	0
	ASV_6502	0	0	0	0	5	0	0	0	12	0	0	0	0	0	0	0	0	0	9	0	0	0	0	0	0	0	0	0	0	0	0	0	0	0	0	0	0	0	0	0	0	0	0	0	0	0	0	0
	ASV_6503	0	0	0	0	0	0	0	0	0	0	0	0	0	0	13	0	0	0	9	0	0	0	0	0	0	0	0	0	0	0	0	0	0	0	0	0	0	0	0	0	0	0	0	0	0	0	0	0
	ASV_6504	0	0	0	0	0	0	0	0	0	0	0	0	0	0	0	8	0	0	9	0	0	0	0	0	0	0	0	0	0	0	0	0	0	0	0	3	0	0	0	0	0	0	0	0	0	0	0	0
	ASV_6506	0	0	0	0	0	0	0	0	16	0	0	0	0	0	0	0	0	0	9	0	0	0	0	0	0	0	0	9	0	0	0	0	0	0	0	0	0	0	6	0	0	0	0	0	0	0	0	0
	ASV_6508	0	0	0	0	0	0	0	0	12	0	0	0	0	0	0	0	0	0	9	0	0	0	0	0	0	0	0	0	0	0	0	0	0	0	0	0	0	0	0	0	0	0	0	0	0	0	0	0
	ASV_6511	0	0	0	0	0	0	0	8	0	0	0	0	0	0	0	0	0	6	9	0	0	0	0	0	0	0	0	0	0	0	0	0	0	0	0	0	0	0	0	0	0	0	0	0	0	0	0	0
	ASV_6512	0	0	0	0	0	0	0	0	10	0	0	0	0	0	0	0	0	0	9	0	0	0	0	0	0	0	0	0	0	0	0	0	0	0	0	0	0	0	0	0	0	0	0	0	0	0	0	0
	ASV_6519	0	0	0	0	0	0	0	0	15	0	0	0	0	0	0	0	0	0	9	0	0	0	0	0	0	0	0	0	0	0	0	0	0	0	0	0	0	0	0	0	0	0	0	0	0	0	0	0
	ASV_6520	0	0	0	0	0	0	0	0	15	0	0	0	0	0	0	0	0	0	9	0	0	0	0	0	0	0	0	0	0	0	0	0	0	0	0	0	0	0	0	0	0	0	0	0	0	0	0	0
	ASV_6522	0	0	0	0	0	0	0	0	16	0	0	0	0	0	0	0	0	0	9	0	0	0	0	0	0	0	0	0	0	0	0	0	0	0	0	0	0	0	0	0	0	0	0	0	0	0	0	0
	ASV_6524	0	0	0	0	0	0	0	0	3	5	0	0	0	0	0	0	0	0	8	0	0	0	0	0	0	0	0	4	0	0	0	0	0	0	0	0	0	0	0	0	0	0	0	0	0	0	0	0
	ASV_6525	0	3	0	0	0	0	0	0	10	0	0	0	0	0	0	0	0	0	8	0	0	0	0	0	0	0	0	3	0	0	0	0	0	0	0	0	0	0	0	0	0	0	0	0	0	0	0	0
	ASV_6526	5	0	0	0	0	0	0	0	4	0	0	0	0	0	0	0	0	0	8	0	0	0	0	0	0	0	0	0	0	0	0	0	0	0	0	0	0	0	0	0	0	0	0	0	0	0	0	0
	ASV_6527	3	0	0	0	0	0	0	0	12	0	0	0	0	0	0	0	0	0	8	0	0	0	0	0	0	0	0	3	0	0	0	0	0	0	0	0	0	0	0	0	0	0	0	0	0	0	0	0
	ASV_6528	0	0	0	0	0	0	0	0	0	0	5	0	0	0	0	0	0	0	8	0	0	0	0	0	0	0	0	0	0	0	0	0	0	0	0	0	0	0	0	0	0	0	0	0	0	0	0	0
	ASV_6529	0	0	0	0	0	5	4	0	17	0	0	0	0	0	0	0	0	0	8	0	0	0	0	0	0	0	0	0	0	0	0	0	0	0	0	0	0	0	0	0	0	0	0	0	0	0	0	0
	ASV_6530	0	0	0	0	0	0	0	0	9	0	0	0	0	0	0	0	0	0	8	0	0	0	0	0	0	0	0	0	0	0	0	0	0	0	0	0	0	0	0	0	0	0	0	0	0	0	0	0
	ASV_6531	0	0	0	0	0	0	0	0	9	0	0	0	0	0	0	0	0	0	8	0	0	0	0	0	0	0	0	0	0	0	0	0	0	0	0	0	0	0	0	0	5	0	0	0	0	0	0	0
	ASV_6535	0	0	0	0	0	0	0	0	2	0	0	0	0	0	0	0	0	0	8	0	0	0	0	0	0	0	0	4	0	0	0	0	0	0	0	0	0	0	0	0	0	0	0	0	0	0	0	0
	ASV_6539	0	3	0	0	0	4	0	0	0	0	0	0	0	0	0	0	0	0	8	0	0	0	0	0	0	0	0	0	0	0	0	0	0	0	0	0	0	0	0	0	0	0	0	0	0	0	0	0
	ASV_6540	0	0	0	0	0	0	0	0	12	0	0	0	0	0	0	0	0	0	8	0	0	0	0	0	0	0	0	3	0	0	0	0	0	0	0	0	0	0	0	0	0	0	0	0	0	0	0	0
	ASV_6543	0	0	0	0	4	0	0	0	23	0	0	0	0	0	0	0	0	0	8	0	0	0	0	0	0	0	0	0	0	0	0	0	0	0	0	0	0	0	0	0	0	0	0	0	0	0	0	0
	ASV_6544	0	0	0	0	0	0	0	0	16	0	0	0	0	0	0	0	0	0	8	0	0	0	0	0	0	0	0	0	0	0	0	0	0	0	0	0	0	0	0	0	0	0	0	0	0	0	0	0
	ASV_6545	0	0	0	0	0	0	0	0	2	0	0	0	0	0	0	0	0	0	8	0	0	0	0	0	0	0	0	0	0	0	0	0	0	0	0	0	0	0	0	0	0	0	0	0	0	0	0	0
	ASV_6548	0	0	0	0	0	0	0	0	9	0	0	0	0	0	0	0	0	0	8	0	0	0	0	0	0	0	0	0	0	0	0	0	0	0	0	0	0	0	0	0	0	0	0	0	0	0	0	0
	ASV_6553	0	0	0	0	0	0	0	0	0	0	29	0	0	0	0	0	0	0	8	0	0	0	0	0	0	0	0	0	0	0	0	0	0	0	0	0	0	0	0	0	0	0	0	0	0	0	0	0
	ASV_6554	8	0	0	0	0	0	0	0	0	13	0	0	0	5	0	0	0	0	8	0	7	0	0	0	0	0	0	0	0	0	0	0	0	0	0	0	0	0	0	0	0	0	0	0	0	0	0	0
	ASV_6555	0	0	0	0	0	0	0	0	0	0	0	0	0	0	0	0	0	0	8	0	0	0	0	0	0	2	0	0	0	0	0	0	0	0	0	0	0	0	0	8	0	0	0	0	0	0	0	0
	ASV_6556	0	0	0	0	0	0	0	0	25	0	0	0	0	0	0	0	0	0	8	0	0	0	0	0	0	0	0	5	0	0	0	0	0	0	0	0	0	0	0	0	0	0	0	0	0	0	0	0
	ASV_6557	12	0	0	0	0	0	0	0	0	17	0	0	0	0	0	0	0	0	8	0	0	0	0	0	0	0	0	0	0	3	0	0	0	0	0	0	0	0	0	0	0	0	0	0	0	0	0	0
	ASV_6558	0	0	0	0	0	0	0	0	11	0	0	0	0	0	0	0	0	0	8	0	0	0	0	0	0	0	0	5	0	0	0	0	0	0	0	0	0	0	3	0	0	0	0	0	0	0	0	0
	ASV_6559	0	0	0	0	0	0	0	0	5	0	0	0	0	0	0	0	0	0	8	0	0	0	0	0	0	0	0	0	0	0	0	0	0	0	0	0	0	0	0	0	0	0	0	0	0	0	0	0
	ASV_6561	0	0	0	0	0	0	0	0	11	0	0	0	0	0	0	0	0	0	8	0	0	0	0	0	0	0	0	0	0	0	0	0	0	0	0	0	0	0	0	0	0	0	0	0	0	0	0	0
	ASV_6562	5	0	0	0	0	0	0	0	31	0	0	0	0	0	0	0	0	0	8	0	0	0	0	0	0	0	0	6	0	0	0	0	0	0	0	0	0	0	0	0	0	0	0	0	0	0	0	0
	ASV_6563	0	0	0	0	0	0	0	0	0	0	0	0	0	0	0	0	0	0	8	0	0	0	0	0	0	0	0	0	0	0	0	0	0	0	0	0	0	0	0	0	0	0	0	0	0	0	9	0
	ASV_6565	0	0	0	0	0	0	0	0	0	0	0	0	0	0	13	0	0	0	8	0	0	0	0	0	8	0	0	0	0	0	0	0	0	0	0	0	0	0	0	0	0	0	0	0	0	0	0	0
	ASV_6566	0	0	0	0	0	0	0	0	0	0	0	0	0	0	0	0	0	0	8	4	0	0	0	0	0	0	0	0	6	0	0	0	0	0	0	0	0	0	0	0	0	0	0	0	0	0	0	0
	ASV_6568	10	0	0	0	8	0	0	0	16	0	0	0	0	0	0	0	0	0	8	0	0	0	0	0	0	0	0	0	0	0	0	0	0	0	0	0	0	0	0	0	0	0	0	0	0	0	0	0
	ASV_6570	0	0	0	0	0	0	0	0	0	0	11	0	0	0	0	0	0	0	8	0	0	0	0	0	0	0	0	0	0	0	0	0	0	0	0	0	0	0	0	0	0	0	0	0	0	0	0	0
	ASV_6571	0	0	0	0	0	0	0	0	0	0	0	0	0	0	0	0	0	0	8	0	0	0	0	0	0	0	8	0	0	0	0	0	0	0	0	0	0	0	0	0	0	0	0	0	0	0	0	0
	ASV_6574	0	0	0	0	0	0	0	0	17	0	0	0	0	0	0	0	0	0	8	0	0	0	9	0	0	0	0	6	0	0	0	0	0	0	0	0	0	0	0	0	0	0	0	0	0	0	0	0
	ASV_6578	0	0	0	0	0	0	0	0	24	0	0	0	0	0	0	0	0	0	8	0	0	0	0	0	0	0	0	0	0	0	0	0	0	0	0	0	0	0	0	0	0	0	0	0	0	0	0	0
	ASV_6579	0	0	0	0	0	0	0	0	0	0	0	0	24	0	0	0	0	0	8	0	0	0	0	0	0	0	0	0	0	0	0	0	0	0	0	0	0	0	0	0	0	0	0	0	0	0	0	0
	ASV_6581	0	0	0	0	0	0	0	0	0	0	0	0	9	0	0	0	0	0	8	0	0	0	0	0	0	0	0	0	0	0	0	0	0	0	0	0	0	0	0	0	0	0	0	0	0	0	0	0
	ASV_6582	3	8	0	0	0	0	21	0	0	0	0	3	0	2	0	0	0	0	8	0	0	0	0	0	0	8	0	0	0	0	0	0	0	0	0	0	0	0	0	0	0	0	0	8	3	0	0	0
	ASV_6586	0	0	0	0	0	0	0	0	4	0	0	0	0	0	0	0	0	0	7	0	0	0	0	0	0	0	0	0	0	0	0	0	0	0	0	0	0	0	0	0	0	0	0	0	0	0	0	0
	ASV_6588	0	3	0	0	3	0	0	0	11	0	0	0	0	0	0	0	0	0	7	0	0	0	0	0	0	0	0	0	0	0	0	0	0	0	0	0	0	0	0	0	0	0	0	0	0	0	0	0
	ASV_6589	0	0	0	0	0	0	0	0	6	0	0	0	0	0	0	0	0	0	7	0	0	0	0	0	0	0	0	8	0	0	0	0	0	0	0	0	0	0	0	0	0	0	0	0	0	0	0	0
	ASV_6594	0	0	0	0	0	0	0	0	16	0	0	0	0	0	0	0	0	0	7	0	0	0	0	0	0	0	0	0	0	0	0	0	0	0	0	0	0	0	0	0	0	0	0	0	0	0	0	0
	ASV_6596	0	0	0	0	0	0	0	0	0	11	0	0	0	0	0	0	0	0	7	4	0	0	0	0	0	0	0	0	0	0	0	0	0	0	0	0	0	0	0	0	0	0	0	0	0	0	0	0
	ASV_6599	0	0	0	0	0	0	0	0	0	0	0	0	0	0	0	0	2	0	7	0	0	0	0	0	0	0	0	0	0	0	0	0	0	0	0	0	0	0	0	0	0	0	0	0	0	0	0	0
	ASV_6603	0	0	0	0	0	0	0	0	25	0	0	0	0	0	0	0	0	0	7	0	0	0	0	0	0	0	0	0	0	0	0	0	0	0	0	0	0	0	0	0	0	0	0	0	0	0	0	0
	ASV_6604	0	0	0	0	0	0	0	0	5	0	0	0	0	0	0	0	0	0	7	0	0	0	0	0	0	0	0	0	0	0	0	0	0	0	0	0	0	0	0	0	0	0	0	0	0	0	0	0
	ASV_6605	0	0	0	0	0	0	0	0	0	0	0	0	0	0	0	0	0	4	7	0	0	0	0	0	0	0	0	0	0	0	0	0	0	0	0	0	0	0	0	0	0	0	0	0	0	0	0	0
	ASV_6609	0	0	0	0	0	0	0	0	6	0	0	0	0	0	0	0	0	0	7	0	0	0	0	0	0	0	0	0	0	0	0	0	0	0	0	0	0	0	0	0	0	0	0	0	0	0	0	0
	ASV_6610	4	0	0	0	0	0	0	0	15	0	0	0	0	0	0	0	0	0	7	0	0	0	0	0	0	0	0	5	0	0	0	0	0	0	0	0	0	0	0	0	0	0	0	0	0	0	0	0
	ASV_6611	0	0	0	0	0	0	0	0	6	0	0	0	0	0	0	0	0	0	7	0	0	0	0	0	0	0	0	8	0	0	0	0	0	0	0	0	0	0	0	0	0	0	0	0	0	0	0	0
	ASV_6613	0	0	0	0	0	0	0	0	14	0	0	0	0	0	0	0	0	0	7	0	0	0	0	0	0	0	0	0	0	0	0	0	0	0	0	0	0	0	0	0	0	0	0	0	0	0	0	0
	ASV_6614	0	0	0	0	0	0	0	0	18	0	0	0	0	0	0	0	0	0	7	0	0	0	0	0	0	0	0	0	0	0	0	0	0	0	0	0	0	0	0	0	0	0	0	0	0	0	0	0
	ASV_6616	0	0	0	0	0	0	0	0	0	0	20	0	0	0	0	0	0	0	7	0	0	0	0	0	0	0	0	0	0	0	0	0	0	0	0	0	0	0	0	0	0	0	0	0	0	0	0	0
	ASV_6618	0	0	0	0	0	0	0	0	0	0	0	0	0	0	0	0	0	0	7	0	0	0	0	0	0	0	0	10	0	0	0	0	0	0	0	0	0	0	0	0	0	0	0	0	0	0	0	0
	ASV_6619	0	0	0	0	0	0	0	0	23	0	0	0	0	0	0	0	0	0	7	0	0	0	0	0	0	0	0	6	0	0	0	0	0	0	0	0	0	0	0	0	0	0	0	0	0	0	0	0
	ASV_6620	0	0	0	0	0	0	0	0	16	0	0	0	0	0	0	0	0	0	7	0	0	0	0	0	0	0	0	0	0	0	0	0	0	0	0	0	0	0	0	0	0	0	0	0	0	0	0	0
	ASV_6621	0	0	0	0	0	0	0	0	0	0	0	8	5	0	0	0	0	0	7	0	0	0	0	0	0	0	0	0	0	0	0	0	0	0	0	0	0	0	0	0	0	0	0	0	0	0	0	0
	ASV_6622	0	0	0	0	0	0	0	0	5	0	0	0	0	0	0	0	0	0	7	0	0	0	0	0	0	0	0	0	0	0	0	0	0	0	0	0	0	0	0	0	0	0	0	0	0	0	0	0
	ASV_6623	11	0	0	0	0	0	0	0	14	0	0	0	0	0	0	0	0	0	7	0	0	0	0	0	0	0	0	5	0	0	0	0	0	0	0	0	0	0	0	0	0	0	0	0	0	0	0	0
	ASV_6625	0	0	0	0	0	0	11	0	0	0	0	0	0	0	0	0	0	0	7	0	0	0	0	0	0	0	0	0	0	0	0	0	0	0	0	0	0	0	0	0	0	0	0	0	0	0	0	0
	ASV_6628	0	0	0	0	0	0	0	0	10	0	0	0	0	0	0	0	0	0	7	0	0	0	0	0	0	0	0	0	0	0	0	0	0	0	0	0	0	0	0	0	0	0	0	0	0	0	0	0
	ASV_6631	0	0	0	0	0	0	0	0	0	0	0	0	0	0	0	0	0	0	7	0	0	0	0	4	0	0	0	0	0	0	0	0	0	0	0	0	0	0	0	0	0	0	0	0	0	0	0	0
	ASV_6632	0	0	0	0	0	0	0	0	10	0	0	0	0	0	0	0	0	0	7	0	0	0	0	0	0	6	0	0	0	0	0	0	0	0	0	5	0	0	0	0	0	0	0	0	0	0	0	0
	ASV_6633	0	0	0	0	0	0	0	0	0	0	0	0	0	0	0	0	0	0	7	0	0	0	0	0	0	0	0	11	0	0	0	0	0	0	0	0	0	0	0	0	0	0	0	0	0	0	0	0
	ASV_6635	0	0	0	0	0	5	0	0	0	0	0	0	12	0	5	0	0	0	7	0	0	0	0	0	0	0	0	0	0	0	0	0	0	0	0	0	0	0	0	0	0	0	0	0	0	0	0	0
	ASV_6638	0	0	0	0	7	0	0	0	0	0	0	0	11	0	0	0	0	0	7	0	0	0	0	0	0	0	0	0	0	0	0	0	7	0	0	0	0	0	0	0	0	0	0	0	0	0	0	0
	ASV_6639	0	0	0	0	0	4	0	0	0	0	0	0	0	0	0	0	0	0	7	0	0	0	0	0	0	0	0	0	0	0	0	0	0	0	0	0	0	0	0	0	0	0	0	0	0	0	0	0
	ASV_6640	0	0	0	0	0	0	0	2	17	0	0	0	0	0	0	0	0	0	6	0	0	0	0	0	0	0	0	2	0	0	0	0	0	0	0	0	0	0	0	0	0	0	0	0	0	0	0	0
	ASV_6642	0	0	0	0	0	0	0	0	4	0	0	0	0	0	0	0	0	0	6	0	0	0	0	0	0	0	0	2	0	0	0	0	0	0	0	0	0	0	0	0	0	0	0	0	0	0	0	0
	ASV_6643	0	0	0	0	0	0	3	0	8	0	0	0	0	0	0	0	0	0	6	0	0	0	0	0	0	0	0	4	0	0	0	0	0	0	0	0	0	0	0	0	0	0	0	0	0	0	0	0
	ASV_6645	0	0	0	0	0	0	0	0	5	0	0	0	0	0	0	0	0	0	6	0	0	0	0	0	0	0	0	0	0	0	0	0	0	0	0	0	0	0	0	0	0	0	0	0	0	0	0	0
	ASV_6646	0	0	0	0	0	0	0	0	4	0	0	0	0	0	0	0	0	0	6	0	0	0	0	0	0	0	0	2	0	0	0	0	0	0	0	0	0	0	0	0	0	0	0	0	0	0	0	0
	ASV_6649	0	0	0	0	0	2	0	0	6	0	0	0	0	0	0	0	0	0	6	0	0	0	0	0	0	0	0	4	0	0	0	0	0	0	0	0	0	0	0	0	0	0	0	0	0	0	0	0
	ASV_6650	0	0	0	0	0	0	0	0	28	0	0	0	0	0	0	0	0	0	6	0	0	0	0	0	0	0	0	3	0	0	0	0	0	0	0	0	0	0	0	0	0	0	0	0	0	0	0	0
	ASV_6654	0	0	0	0	0	0	0	0	0	3	0	3	0	0	0	0	0	0	6	0	0	0	0	0	0	0	0	0	0	0	0	0	0	0	0	0	0	0	0	0	0	0	0	0	0	0	0	0
	ASV_6658	0	0	0	0	0	0	0	0	10	0	0	0	0	0	0	0	0	0	6	0	0	0	0	0	0	0	0	0	0	0	0	0	0	0	0	0	0	0	2	0	0	0	0	0	0	0	0	0
	ASV_6661	0	0	0	0	0	0	0	0	11	0	0	0	0	0	0	0	0	0	6	0	0	0	0	0	0	0	0	3	0	0	0	0	0	0	0	0	0	0	0	0	0	0	0	0	0	0	0	0
	ASV_6662	0	0	0	0	0	0	0	0	0	0	15	0	0	0	0	0	0	0	6	8	0	0	0	0	0	0	0	0	0	0	0	0	0	0	0	0	0	0	0	0	0	0	0	0	0	0	0	0
	ASV_6663	0	0	0	0	0	0	0	0	4	0	0	0	0	0	0	0	0	0	6	0	0	0	0	0	0	0	0	0	0	0	0	0	0	0	0	0	0	0	0	0	0	0	0	0	0	0	0	0
	ASV_6666	0	0	0	0	0	0	0	0	4	0	0	0	0	0	0	0	0	0	6	0	0	0	0	0	0	0	0	3	0	0	0	0	0	0	0	0	0	0	0	0	0	0	0	0	0	0	0	0
	ASV_6667	0	0	0	0	0	0	0	0	17	0	0	0	0	0	0	0	0	0	6	0	0	0	0	0	0	0	0	0	0	0	0	0	0	0	0	0	0	0	0	0	0	0	0	0	0	0	0	0
	ASV_6668	0	0	0	0	0	0	0	0	10	0	0	0	0	0	0	0	0	0	6	0	0	0	0	0	0	0	0	0	0	0	0	0	0	0	0	0	0	0	2	0	0	0	0	0	0	0	0	0
	ASV_6670	0	0	0	0	0	0	0	0	8	0	0	0	0	0	0	0	0	0	6	0	0	0	0	0	0	0	0	0	0	0	0	0	0	0	0	0	0	0	0	0	0	0	0	0	0	0	0	0
	ASV_6672	0	0	0	0	0	0	0	0	0	0	0	0	0	0	0	0	0	0	6	0	0	0	0	7	0	0	0	0	0	0	0	0	0	0	0	0	0	0	0	0	0	0	0	0	0	0	0	0
	ASV_6674	0	0	0	12	0	0	0	0	0	0	0	0	0	0	0	0	0	0	6	0	0	0	0	0	0	0	0	0	0	0	0	0	0	0	0	0	0	0	0	0	0	0	0	0	0	0	0	0
	ASV_6676	0	0	0	8	0	0	0	0	0	0	0	0	0	0	0	0	0	0	6	0	0	0	0	0	0	0	0	0	0	0	0	0	0	0	0	0	0	0	0	0	0	0	0	0	0	0	0	0
	ASV_6682	0	0	0	0	0	0	0	0	0	0	14	0	8	0	0	0	0	0	6	0	0	0	0	0	0	0	0	0	0	0	0	0	0	0	0	0	0	0	0	0	0	0	0	0	0	0	0	0
	ASV_6685	0	0	0	0	0	0	3	0	5	0	0	0	0	0	0	0	0	0	6	0	0	0	0	0	0	0	0	0	0	0	0	0	0	0	0	0	0	0	0	0	0	0	0	0	0	0	0	0
	ASV_6686	0	0	0	6	0	0	0	0	9	0	0	0	0	0	0	0	0	0	6	0	0	0	0	0	0	0	0	5	0	0	0	0	0	0	0	0	0	0	0	0	0	0	0	0	0	0	0	0
	ASV_6689	0	0	0	0	0	0	0	0	0	0	0	0	0	0	0	0	0	0	6	11	0	0	0	0	0	0	0	0	0	0	0	0	0	0	0	0	0	0	0	0	0	0	0	0	0	0	0	0
	ASV_6690	0	0	0	0	0	0	0	0	13	0	0	0	0	0	0	0	0	0	6	0	0	0	0	0	0	0	0	0	0	0	0	0	0	0	0	0	0	0	0	0	0	0	0	0	0	0	0	0
	ASV_6691	0	0	0	0	0	0	0	0	0	0	0	0	0	0	0	0	0	0	6	0	0	0	0	0	0	0	0	0	0	0	0	0	0	0	0	0	0	0	2	0	0	0	0	0	0	0	0	0
	ASV_6692	0	0	0	0	0	0	0	0	12	0	0	0	0	0	0	0	0	0	6	0	0	0	0	0	0	0	0	0	0	0	0	0	0	0	0	0	0	0	0	0	0	0	0	0	0	0	0	0
	ASV_6695	0	11	0	0	0	0	0	0	0	0	0	0	0	0	0	0	0	0	6	0	0	0	0	0	0	0	0	0	0	0	0	0	0	0	0	0	0	0	0	0	0	0	0	0	0	0	0	0
	ASV_6696	0	6	0	0	0	0	0	0	0	0	0	0	0	0	0	0	0	0	6	0	0	0	0	0	0	0	0	0	0	0	0	0	0	0	0	0	0	0	0	0	0	0	0	0	0	0	0	0
	ASV_6700	0	0	0	0	0	0	0	0	0	0	0	13	0	0	0	0	0	0	6	0	0	0	0	0	0	0	5	0	0	0	0	4	0	0	0	0	0	0	0	0	0	0	0	0	0	0	0	0
	ASV_6703	0	0	0	0	0	0	0	0	0	0	0	0	0	0	0	0	0	0	6	0	0	0	0	0	0	0	0	8	0	0	0	0	0	0	0	0	0	0	0	0	0	0	0	0	0	0	0	0
	ASV_6704	0	0	0	0	0	0	0	0	40	0	0	0	0	0	0	0	0	0	6	0	0	0	0	0	0	0	0	8	0	0	0	0	0	0	0	0	0	0	0	0	0	0	0	0	0	0	0	0
	ASV_6705	0	0	0	0	0	6	0	0	12	0	0	0	0	0	0	0	0	0	6	0	0	0	0	0	0	0	0	0	0	0	0	0	0	0	0	0	0	0	0	0	0	0	0	0	0	0	0	0
	ASV_6706	0	0	0	0	0	0	0	0	0	0	0	0	0	0	0	13	0	0	6	0	0	0	0	0	0	0	0	0	0	0	0	0	0	0	0	0	0	0	0	0	0	0	0	0	0	0	0	0
	ASV_6707	0	0	0	0	0	0	0	0	10	0	0	0	0	0	0	0	0	0	6	0	0	0	0	0	0	0	0	0	0	0	0	0	0	0	0	0	0	0	0	0	0	0	0	0	0	0	0	0
	ASV_6709	0	0	0	0	0	0	0	0	11	0	0	0	0	0	0	0	0	0	6	0	0	0	0	0	0	0	0	0	0	0	0	0	0	0	0	0	0	0	4	0	0	0	0	0	0	0	0	0
	ASV_6710	6	0	0	0	0	0	0	0	0	7	0	0	0	0	0	0	0	0	6	0	0	0	0	0	0	0	0	0	0	0	0	0	0	0	0	0	0	0	0	0	0	0	0	0	0	0	0	0
	ASV_6715	0	0	0	0	0	0	0	0	3	0	0	0	0	0	0	0	0	0	5	0	0	0	0	0	0	0	0	0	0	0	0	0	0	0	0	0	0	0	0	0	0	0	0	0	0	0	0	0
	ASV_6717	0	0	0	0	0	0	0	0	0	0	0	0	0	0	0	0	0	2	5	0	0	0	0	0	0	0	0	0	0	0	0	0	0	0	0	0	0	0	0	0	0	0	0	0	0	0	0	0
	ASV_6718	0	0	0	0	0	0	0	0	0	0	0	0	0	0	0	0	0	0	5	0	0	0	0	0	0	0	0	2	0	0	0	0	0	0	0	0	0	0	0	0	0	0	0	0	0	0	0	0
	ASV_6719	0	0	0	0	0	0	0	0	0	0	0	0	0	0	0	0	0	0	5	0	0	0	0	0	0	0	0	2	0	0	0	0	0	0	0	0	0	0	0	0	0	0	0	0	0	0	0	0
	ASV_6720	0	0	0	0	3	0	0	0	6	0	0	0	0	0	0	0	0	0	5	0	0	0	0	0	0	0	0	0	0	0	0	0	0	0	0	0	0	0	0	0	0	0	0	0	0	0	0	0
	ASV_6722	0	0	0	0	0	0	0	0	0	0	0	0	0	0	0	0	0	0	5	0	0	0	0	0	0	0	0	0	0	0	0	0	0	0	0	0	0	0	2	0	0	0	0	0	0	0	0	0
	ASV_6724	0	0	0	0	0	0	0	0	13	0	0	0	0	0	0	0	0	0	5	0	0	0	0	0	0	0	0	0	0	0	0	0	0	0	0	0	0	0	0	0	0	0	0	0	0	0	0	0
	ASV_6725	0	0	0	0	2	0	0	0	15	0	0	0	0	0	0	0	0	0	5	0	0	0	0	0	0	0	0	0	0	0	0	0	0	0	0	0	0	0	0	0	0	0	0	0	0	0	0	0
	ASV_6730	0	0	0	0	0	0	0	0	11	0	0	0	0	0	0	0	0	0	5	0	0	0	0	0	0	0	0	0	0	0	0	0	0	0	0	0	0	0	0	0	0	0	0	0	0	0	0	0
	ASV_6731	2	0	0	0	0	0	0	0	15	0	0	0	0	0	0	0	0	0	5	0	0	0	0	0	0	0	0	4	0	0	0	0	0	0	0	0	0	0	0	0	0	0	0	0	0	0	0	0
	ASV_6732	0	0	0	0	0	0	0	0	0	36	0	0	7	0	0	0	0	0	5	0	11	0	0	0	0	0	0	0	0	0	0	0	0	0	0	0	0	0	0	0	0	0	0	0	0	0	0	0
	ASV_6733	0	0	0	0	0	0	2	0	17	0	0	0	0	0	0	0	0	0	5	0	0	0	0	0	0	0	0	0	0	0	0	0	0	0	0	0	0	0	0	0	0	0	0	0	0	0	0	0
	ASV_6737	0	0	0	0	0	0	0	0	18	0	0	0	0	0	0	0	0	0	5	0	0	0	0	0	0	0	0	0	0	0	0	0	0	0	0	0	0	0	0	0	0	0	0	0	0	0	0	0
	ASV_6738	2	0	0	0	0	0	0	0	9	0	0	0	0	0	0	0	0	0	5	0	0	0	0	0	0	0	0	0	0	0	0	0	0	0	0	0	0	0	0	0	0	0	0	0	0	0	0	0
	ASV_6740	0	0	0	0	0	0	0	0	12	0	0	0	0	0	0	0	0	0	5	0	0	0	0	0	0	0	0	0	0	0	0	0	0	0	0	0	0	0	0	0	0	0	0	0	0	0	0	0
	ASV_6741	0	0	0	0	0	0	0	0	14	0	0	0	0	0	0	0	0	0	5	0	0	0	0	0	0	0	0	0	0	0	0	0	0	0	0	0	0	0	4	0	0	0	0	0	0	0	0	0
	ASV_6745	0	0	0	0	0	0	0	0	9	0	0	0	0	0	0	0	0	0	5	0	0	0	0	0	0	0	0	4	0	0	0	0	0	0	0	0	0	0	0	0	0	0	0	0	0	0	0	0
	ASV_6746	0	0	0	0	0	0	0	0	11	0	0	0	0	0	0	0	0	0	5	0	0	0	0	0	0	0	0	0	0	0	0	0	0	0	0	0	0	0	0	0	0	0	0	0	0	0	0	0
	ASV_6748	0	0	0	0	0	0	0	0	0	0	0	0	0	0	0	0	0	0	5	0	0	0	0	0	0	0	0	0	0	0	0	0	0	0	0	0	0	0	0	0	0	0	7	0	0	0	0	0
	ASV_6749	0	0	0	0	0	0	0	0	5	0	0	0	0	0	0	0	0	0	5	0	0	0	0	0	0	0	0	0	0	0	0	0	0	0	0	0	0	0	3	0	0	0	0	0	0	0	0	0
	ASV_6750	0	3	0	0	0	0	0	0	10	0	0	0	0	0	0	0	0	0	5	0	0	0	0	0	0	0	0	0	0	0	0	0	0	0	0	0	0	0	2	0	0	0	0	0	0	0	0	0
	ASV_6751	0	0	0	0	0	0	0	0	9	0	0	0	0	0	0	0	0	0	5	0	0	0	0	0	0	0	0	2	0	0	0	0	0	0	0	0	0	0	0	0	0	0	0	0	0	0	0	0
	ASV_6752	0	0	0	0	0	0	0	0	12	0	0	0	8	0	0	6	0	0	5	0	0	0	0	0	0	0	0	0	0	0	0	0	0	0	0	0	0	0	0	0	0	0	0	0	0	0	0	0
	ASV_6753	0	0	0	0	0	0	0	0	8	0	0	0	0	0	0	0	0	0	5	0	0	0	0	0	0	0	0	5	0	0	0	0	0	0	0	0	0	0	0	0	0	0	0	0	0	0	0	0
	ASV_6754	0	0	0	0	0	0	0	0	7	0	0	0	0	0	0	0	0	0	5	0	0	0	0	0	0	0	0	0	0	0	0	0	0	0	0	0	0	0	0	0	0	0	0	0	0	0	0	0
	ASV_6755	0	0	0	0	0	0	0	0	0	0	0	0	0	0	0	0	0	0	5	0	0	4	0	0	0	0	0	0	0	0	0	0	0	0	0	0	0	0	0	0	0	0	0	0	0	0	0	0
	ASV_6757	0	0	0	0	0	0	0	0	0	0	0	0	13	0	0	0	0	0	5	0	0	0	0	0	0	0	0	0	0	0	0	0	0	0	0	0	0	0	0	0	0	0	0	0	0	0	0	0
	ASV_6758	0	0	0	0	0	0	0	0	6	0	0	0	0	0	0	0	0	0	5	0	0	0	0	0	0	0	0	0	0	0	0	0	0	0	0	0	0	0	0	0	0	0	0	0	0	0	0	0
	ASV_6761	3	0	0	0	0	0	0	0	17	0	0	0	0	0	0	0	0	0	5	0	0	0	0	0	0	0	0	0	0	0	0	0	0	0	0	0	0	0	3	0	0	0	0	0	0	0	0	0
	ASV_6763	0	0	0	0	0	0	0	0	0	0	0	0	0	0	3	0	0	0	5	0	0	0	0	0	0	0	0	0	0	0	0	0	0	0	0	0	0	0	0	0	0	0	0	0	0	0	0	0
	ASV_6766	0	0	0	0	0	0	0	0	22	0	0	0	0	0	0	0	0	0	5	0	0	0	0	0	0	0	0	2	0	0	0	0	0	0	0	0	0	0	0	0	0	0	0	0	0	0	0	0
	ASV_6767	0	0	0	0	0	0	0	0	0	0	0	3	0	0	0	0	0	0	5	0	0	0	0	0	0	0	0	0	0	0	0	0	0	0	0	0	0	0	0	0	0	0	0	0	0	0	0	0
	ASV_6769	0	0	0	0	0	0	0	0	0	0	0	0	0	3	0	0	0	0	5	5	0	0	0	0	0	0	0	0	0	0	0	0	0	0	0	0	0	0	0	0	0	0	0	0	0	0	0	0
	ASV_6770	16	0	0	0	0	0	0	0	0	22	0	0	0	0	0	0	0	0	5	0	0	0	0	0	0	0	0	0	0	7	0	0	0	0	0	0	0	0	0	0	0	0	0	0	0	0	0	0
	ASV_6773	31	0	0	0	0	0	0	0	0	70	7	11	6	0	5	0	0	22	5	8	11	0	0	0	0	0	0	0	0	11	0	0	0	0	0	0	0	0	0	0	0	0	0	0	0	0	0	0
	ASV_6775	8	0	0	0	18	4	0	4	7	8	0	0	15	5	0	0	0	0	5	0	0	0	0	11	0	0	0	0	0	0	0	0	6	0	0	0	0	0	0	0	0	0	0	0	0	0	0	0
	ASV_6776	0	0	0	0	0	0	0	0	0	0	0	0	0	0	0	0	0	0	5	14	0	0	0	0	0	0	0	0	0	0	0	0	0	0	0	0	0	0	0	0	0	0	0	0	0	0	0	0
	ASV_6778	0	0	0	0	0	0	0	0	10	0	0	0	0	0	0	0	0	0	5	0	0	0	0	0	0	0	0	0	0	0	0	0	0	0	0	0	0	0	0	0	0	0	0	0	0	0	0	0
	ASV_6779	13	0	0	0	0	0	0	0	0	23	0	0	0	0	0	0	0	0	5	0	8	0	0	0	0	0	0	0	0	0	0	0	0	0	0	0	0	0	0	0	0	0	0	0	0	0	0	0
	ASV_6780	0	0	0	0	0	0	0	0	0	0	0	0	0	0	0	0	0	0	5	0	0	0	0	0	0	0	0	18	0	0	0	0	0	0	0	0	0	0	0	0	0	0	0	0	0	0	0	0
	ASV_6783	0	0	0	0	0	0	0	0	0	0	0	7	0	0	0	0	0	0	5	0	0	0	0	0	0	0	0	0	0	0	0	0	0	0	0	0	0	0	0	0	0	0	0	0	0	0	0	0
	ASV_6791	0	0	0	4	0	0	0	0	0	0	0	0	0	0	0	0	0	0	5	0	0	0	0	0	0	0	0	0	0	0	0	0	0	0	0	0	0	0	0	0	0	0	0	0	0	0	0	0
	ASV_6794	0	17	0	0	0	0	0	0	0	0	0	0	0	0	0	0	0	0	5	14	0	0	0	0	0	0	0	0	0	0	0	0	0	0	0	0	0	0	0	0	0	0	0	0	0	0	0	0
	ASV_6796	0	0	0	0	0	0	0	0	3	0	0	0	0	0	0	0	0	0	5	0	0	0	0	0	0	0	0	0	0	0	0	0	0	0	0	0	0	0	0	0	0	0	0	0	0	0	0	0
	ASV_6797	0	0	0	0	0	0	0	0	11	0	0	0	0	0	0	0	0	0	5	0	0	0	0	0	0	0	0	12	0	0	0	0	0	0	0	0	0	0	0	0	0	0	0	0	0	0	0	0
	ASV_6798	0	0	0	0	0	0	0	0	0	0	0	0	0	0	0	0	0	0	5	12	0	0	0	0	0	0	0	0	0	0	0	0	0	0	0	0	0	0	0	0	0	0	0	0	0	0	0	0
	ASV_6800	0	0	0	0	0	0	0	0	0	0	0	9	0	0	0	0	0	0	5	0	0	0	0	0	0	0	0	0	0	0	0	0	0	0	0	0	0	0	0	0	0	0	0	0	0	0	0	0
	ASV_6805	0	0	0	0	0	0	0	0	16	0	0	0	0	0	0	0	0	0	4	0	0	0	0	0	0	0	0	0	0	0	0	0	0	0	0	0	0	0	0	0	0	0	0	0	0	0	0	0
	ASV_6806	0	0	0	0	0	0	0	0	4	0	0	0	0	0	0	0	0	0	4	0	0	0	0	0	0	0	0	2	0	0	0	0	0	0	0	0	0	0	0	0	0	0	0	0	0	0	0	0
	ASV_6813	0	4	0	0	0	0	0	0	0	0	0	0	0	0	0	0	0	0	4	0	0	0	0	0	0	0	0	2	0	0	0	0	0	0	0	0	0	0	0	0	0	0	0	0	0	0	0	0
	ASV_6816	0	0	0	0	0	0	0	0	6	0	0	0	0	0	0	0	0	0	4	0	0	0	0	0	0	0	0	0	0	0	0	0	0	0	0	0	0	0	0	0	0	0	0	0	0	0	0	0
	ASV_6820	0	0	0	0	0	0	0	0	11	0	0	0	0	0	0	0	0	0	4	0	0	0	0	0	0	0	0	0	0	0	0	0	0	0	0	0	0	0	3	0	0	0	0	0	0	0	0	0
	ASV_6821	0	0	0	3	0	0	0	0	15	0	0	0	0	0	0	0	0	0	4	0	0	0	0	0	0	0	0	0	0	0	0	0	0	0	0	0	0	0	0	0	0	0	0	0	0	0	0	0
	ASV_6825	0	0	0	0	0	0	0	0	0	0	0	0	0	0	0	0	0	5	4	0	0	0	0	0	0	0	0	0	0	0	0	0	0	0	0	0	0	0	0	0	0	0	0	0	0	0	0	0
	ASV_6827	0	0	0	0	0	0	0	0	0	0	6	0	0	0	0	0	0	0	4	0	7	0	0	12	0	0	0	0	0	0	0	0	0	0	0	0	0	0	0	0	0	0	0	0	0	0	0	0
	ASV_6832	0	0	0	0	0	0	0	0	0	0	0	4	0	0	0	0	0	7	4	2	0	0	0	0	0	0	0	0	0	0	0	0	0	0	0	0	0	0	0	0	0	0	0	0	0	0	0	0
	ASV_6835	0	0	0	0	0	0	0	0	0	0	0	0	0	0	0	0	0	3	4	0	0	0	0	0	0	0	0	0	0	0	0	0	0	0	0	0	0	0	0	0	0	0	0	0	0	0	0	0
	ASV_6836	0	0	0	0	0	0	0	0	0	0	0	0	0	0	0	0	0	0	4	0	0	0	0	0	0	0	0	8	0	0	0	0	0	0	0	0	0	0	0	0	0	0	0	0	0	0	0	0
	ASV_6837	0	0	0	0	3	3	0	0	12	0	0	0	0	0	0	0	0	0	4	0	0	0	0	0	0	0	0	0	0	0	0	0	0	0	0	0	0	0	0	0	0	0	0	0	0	0	0	0
	ASV_6838	0	0	0	0	0	0	0	0	7	0	0	0	0	0	0	0	0	0	4	0	0	0	0	0	0	0	0	0	0	0	0	0	0	0	0	0	0	0	4	0	0	0	0	0	0	0	0	0
	ASV_6839	0	0	0	0	8	0	0	0	0	0	0	0	14	0	0	0	0	0	4	0	0	0	0	0	0	0	0	0	0	0	0	0	0	0	0	0	0	0	0	0	0	0	0	0	0	0	0	0
	ASV_6841	0	0	0	0	0	3	0	0	0	0	0	0	0	17	0	0	0	0	4	0	0	0	0	0	0	0	0	0	0	0	0	0	0	0	0	0	0	0	0	0	0	0	0	0	0	0	0	0
	ASV_6844	0	0	0	0	0	0	0	0	11	0	0	0	0	0	0	0	0	0	4	0	0	0	0	0	0	0	0	2	0	0	0	0	0	0	0	0	0	0	0	0	0	0	0	0	0	0	0	0
	ASV_6848	0	0	0	0	0	0	0	0	8	7	0	0	0	0	0	0	0	0	4	0	0	0	0	0	0	0	0	0	0	0	0	0	0	0	0	0	0	0	0	0	0	0	0	0	0	0	0	0
	ASV_6850	0	0	0	0	0	0	0	0	6	0	0	0	0	0	0	0	0	0	4	0	0	0	0	0	0	0	0	0	0	0	0	0	0	0	0	0	0	0	0	0	0	0	0	0	0	0	0	0
	ASV_6852	0	0	0	0	0	0	0	0	8	0	0	0	0	0	0	0	0	0	4	0	0	0	0	0	0	0	0	0	0	0	0	0	0	0	0	0	0	0	0	0	0	0	0	0	0	0	0	0
	ASV_6853	0	0	0	0	0	0	0	0	0	0	0	0	3	0	0	0	7	0	4	0	0	0	0	0	0	0	0	0	0	0	0	0	0	0	0	0	0	0	0	0	0	0	0	0	0	0	0	0
	ASV_6854	0	0	0	0	0	0	0	0	0	0	0	0	0	0	0	0	0	0	4	5	0	0	0	0	0	0	0	0	2	0	0	0	0	0	0	0	0	0	0	0	0	0	0	0	0	0	0	0
	ASV_6855	0	0	0	0	0	0	0	0	0	0	0	0	0	0	0	0	0	0	4	3	0	0	0	0	0	0	0	0	0	0	0	0	0	0	0	0	0	0	0	0	0	0	0	0	0	0	0	0
	ASV_6857	0	0	0	0	0	0	0	0	10	0	0	0	0	0	0	0	0	0	4	0	0	0	0	0	0	0	0	0	0	0	0	0	0	0	0	0	0	0	0	0	0	0	0	0	0	0	0	0
	ASV_6858	0	0	0	7	0	0	0	0	14	0	0	0	0	0	0	0	0	0	4	0	0	0	0	0	0	0	0	0	0	0	0	0	0	0	0	0	0	0	0	0	0	0	0	0	0	0	0	0
	ASV_6859	0	0	0	0	0	0	0	0	11	0	0	0	0	0	0	0	0	0	4	0	0	0	0	0	0	0	0	0	0	0	0	0	0	0	0	0	0	0	0	0	0	0	0	0	0	0	0	0
	ASV_6860	0	0	0	0	0	0	0	0	15	0	0	0	0	0	0	0	0	0	4	0	0	0	0	0	0	0	0	0	0	0	0	0	0	0	0	0	0	0	0	0	0	0	0	0	0	0	0	0
	ASV_6863	0	0	0	0	0	0	0	0	3	0	0	0	0	0	0	0	0	0	4	0	0	0	0	0	0	0	5	0	0	0	0	0	0	0	0	0	0	0	0	0	5	0	0	0	0	0	0	0
	ASV_6864	0	0	0	0	0	0	0	0	10	0	0	0	0	0	0	0	0	0	4	0	0	0	0	0	0	0	0	6	0	0	0	0	0	0	0	0	0	0	2	0	0	0	0	0	0	0	0	0
	ASV_6865	0	0	0	0	0	0	0	0	8	0	0	0	0	0	0	0	0	0	4	0	0	0	0	0	0	0	0	0	0	0	0	0	0	0	0	0	0	0	0	0	0	0	0	0	0	0	0	0
	ASV_6866	0	0	0	5	0	0	0	0	14	0	0	0	0	0	0	0	0	0	4	0	0	0	0	0	0	0	0	4	0	0	0	0	0	0	0	0	0	0	0	0	0	0	0	0	0	0	0	0
	ASV_6868	0	0	0	0	0	0	0	0	9	0	0	0	0	0	0	0	0	0	4	0	0	0	0	0	0	0	0	0	0	0	0	0	0	0	0	0	0	0	2	0	0	0	0	0	0	0	0	0
	ASV_6869	0	0	0	0	0	0	0	0	22	0	0	0	0	0	0	0	0	0	4	0	0	0	0	0	0	0	0	0	0	0	0	0	0	0	0	0	0	0	0	0	0	0	0	0	0	0	0	0
	ASV_6870	0	0	0	0	0	0	0	0	6	0	0	0	0	0	0	0	0	0	4	0	0	0	0	0	0	0	0	3	0	0	0	0	0	0	0	0	0	0	0	0	0	0	0	0	0	0	0	0
	ASV_6871	0	0	0	0	0	0	0	17	15	0	0	0	0	0	9	0	0	0	4	0	0	0	0	0	0	0	0	0	0	0	0	0	0	0	0	0	0	11	0	0	0	0	0	0	0	0	0	0
	ASV_6872	0	0	0	0	0	0	0	0	6	0	0	0	0	0	0	0	0	0	4	0	0	0	0	0	0	0	0	0	0	0	0	0	0	0	0	0	0	0	0	0	0	0	0	0	0	0	0	0
	ASV_6874	0	0	0	0	8	0	0	0	10	0	0	0	0	0	0	0	0	0	4	0	0	0	0	0	0	0	0	0	0	0	0	0	0	0	0	0	0	0	0	0	0	0	0	0	0	0	0	0
	ASV_6875	0	0	0	0	0	0	0	0	8	0	0	0	0	0	0	0	0	0	4	0	0	0	0	0	0	0	0	6	0	0	0	0	0	0	0	0	0	0	0	0	0	0	0	0	0	0	0	0
	ASV_6876	0	0	0	0	0	0	0	0	10	0	0	0	0	0	0	0	0	0	4	0	0	0	0	0	0	0	0	2	0	0	0	0	0	0	0	0	0	0	0	0	0	0	0	0	0	0	0	0
	ASV_6882	0	0	0	0	0	0	0	0	12	0	0	0	0	0	0	0	0	0	4	0	0	0	0	0	0	0	0	0	0	0	0	0	0	0	0	0	0	0	0	0	0	0	0	0	0	0	0	0
	ASV_6883	0	0	0	0	0	0	0	0	0	0	0	4	0	0	0	0	0	0	4	0	0	0	3	0	0	0	0	0	0	0	0	0	0	0	0	0	0	0	0	0	0	0	0	0	0	0	0	0
	ASV_6888	0	0	0	0	0	0	0	0	0	0	0	0	7	0	0	0	0	0	4	0	0	0	0	0	0	0	0	0	0	0	0	0	0	0	0	0	0	0	0	0	0	0	0	0	0	0	0	0
	ASV_6890	0	0	0	0	4	0	0	0	0	0	0	0	12	0	0	0	0	0	4	0	0	0	0	0	0	0	0	0	0	0	0	0	0	0	0	0	0	0	0	0	0	0	0	0	0	0	0	0
	ASV_6891	0	0	0	0	0	0	0	0	0	0	0	0	0	0	0	0	0	0	4	8	0	0	0	0	0	0	0	0	0	0	0	0	0	0	0	0	0	0	0	0	0	0	0	0	0	0	0	0
	ASV_6892	0	0	0	0	0	0	0	0	9	0	0	0	0	0	0	0	0	0	4	0	0	0	0	0	0	0	0	0	0	0	0	0	0	0	0	0	0	0	0	0	0	0	0	0	0	0	0	0
	ASV_6894	0	3	0	0	0	0	0	0	18	0	0	0	0	0	0	0	0	0	4	0	0	0	0	0	0	0	0	0	0	0	0	0	0	0	0	0	0	0	0	0	0	0	0	0	0	0	0	0
	ASV_6897	14	0	0	0	0	0	0	0	0	15	0	4	0	0	0	0	0	0	4	0	0	0	0	0	0	0	0	0	0	0	0	0	0	0	0	0	0	0	0	0	0	0	0	0	0	0	0	0
	ASV_6899	0	0	0	0	0	0	0	0	0	0	18	0	0	0	0	0	0	0	4	0	0	0	0	0	0	0	0	0	0	0	0	0	0	0	0	0	0	0	0	0	0	0	0	0	0	0	0	0
	ASV_6901	0	0	0	0	6	0	0	0	15	0	0	0	0	0	0	0	0	0	4	0	0	0	0	0	0	0	0	0	0	0	0	0	0	0	0	0	0	0	0	0	0	0	0	0	0	0	0	0
	ASV_6902	13	0	0	0	0	0	0	0	0	0	0	0	0	0	0	0	0	3	4	0	0	0	0	0	0	5	0	0	0	3	0	0	0	0	0	7	0	7	0	0	0	0	0	0	0	0	0	0
	ASV_6904	0	0	0	0	0	0	0	0	10	0	0	0	0	0	0	0	0	0	4	0	0	0	0	0	0	0	0	0	0	0	0	0	0	0	0	0	0	0	0	0	0	0	0	0	0	0	0	0
	ASV_6910	0	0	0	0	0	0	0	0	0	0	0	0	13	0	0	0	0	0	4	0	0	0	0	6	0	0	0	0	0	0	0	0	0	0	0	0	0	0	0	0	0	0	0	0	0	0	0	0
	ASV_6912	0	0	0	0	0	0	0	0	11	0	0	0	0	0	0	0	0	0	4	0	0	0	0	0	0	0	0	3	0	0	0	0	0	0	0	0	0	0	0	0	0	0	0	0	0	0	0	0
	ASV_6916	0	0	0	0	0	0	0	0	18	0	0	0	0	0	0	0	0	0	4	0	0	0	0	0	0	0	0	18	0	0	0	0	0	0	0	0	0	0	0	0	0	0	0	0	0	0	0	0
	ASV_6918	0	0	0	0	2	0	0	0	9	0	0	0	0	0	0	0	0	0	3	0	0	0	0	0	0	0	0	0	0	0	0	0	0	0	0	0	0	0	0	0	0	0	0	0	0	0	0	0
	ASV_6919	0	0	0	0	0	0	0	0	0	0	0	0	3	0	0	0	0	2	3	0	0	0	0	3	0	0	0	0	0	0	0	0	0	0	0	0	0	0	0	0	0	0	0	0	0	0	0	0
	ASV_6922	0	0	0	0	0	0	0	0	8	0	0	0	0	0	0	0	0	0	3	0	0	0	0	0	0	0	0	0	0	0	0	0	0	0	0	0	0	0	0	0	0	0	0	0	0	0	0	0
	ASV_6923	0	0	0	0	4	0	0	0	5	0	0	0	0	0	0	0	0	0	3	0	0	0	0	0	0	0	0	0	0	0	0	0	0	0	0	0	0	0	0	0	0	0	0	0	0	0	0	0
	ASV_6930	0	0	0	0	0	0	0	0	0	0	0	0	0	0	0	0	0	0	3	0	0	0	0	0	0	0	0	3	0	0	0	0	0	0	0	0	0	0	2	0	0	0	0	0	0	0	0	0
	ASV_6932	0	0	0	6	0	0	0	0	0	0	3	0	0	0	0	0	0	0	3	0	0	0	0	0	0	0	0	0	0	0	0	0	0	0	0	0	0	0	0	0	0	0	0	0	0	0	0	0
	ASV_6934	0	0	0	0	0	0	0	0	0	0	0	0	0	0	0	0	0	0	3	0	0	0	0	0	0	0	0	0	0	0	0	0	0	0	0	0	0	0	2	0	0	0	0	0	0	0	0	0
	ASV_6937	0	0	0	0	0	0	0	0	0	0	0	2	0	0	0	0	0	0	3	2	0	0	0	0	0	0	0	0	0	0	0	0	0	0	0	0	0	0	0	0	0	0	4	0	0	0	0	0
	ASV_6940	0	0	0	0	0	0	0	0	0	0	0	0	11	0	0	2	0	0	3	0	0	0	0	0	0	0	0	0	0	0	0	0	0	0	0	0	0	0	0	0	0	0	0	0	0	0	0	0
	ASV_6941	0	0	0	0	0	0	0	0	0	0	0	0	0	4	0	0	0	0	3	0	0	0	0	0	0	0	0	0	0	0	0	0	0	0	0	0	0	0	0	0	0	0	0	0	0	0	0	0
	ASV_6943	0	0	0	0	0	0	0	0	9	0	0	0	0	0	0	0	0	0	3	0	0	0	0	0	0	0	0	0	0	0	0	0	0	0	0	0	0	0	0	0	0	0	0	0	0	0	0	0
	ASV_6945	0	0	0	0	0	0	0	0	0	0	0	6	0	0	0	0	0	2	3	0	0	0	3	0	0	0	0	0	0	0	0	0	0	0	0	0	0	0	0	0	0	0	0	0	0	0	0	0
	ASV_6948	0	0	0	0	0	0	0	0	0	0	0	0	3	0	0	0	0	0	3	0	0	0	0	0	0	0	0	0	0	0	0	0	2	0	0	0	0	0	0	0	0	0	0	0	0	0	0	0
	ASV_6953	0	0	0	0	0	0	0	0	3	0	0	0	0	0	0	0	0	0	3	0	0	0	0	0	0	0	0	0	0	0	0	0	0	0	0	0	0	0	0	0	0	0	0	0	0	0	0	0
	ASV_6955	0	11	0	0	0	0	0	0	0	0	0	0	0	0	0	0	0	0	3	0	0	0	0	0	0	0	0	0	0	0	0	0	0	0	0	0	0	0	0	0	0	0	0	0	0	0	0	0
	ASV_6958	0	0	0	2	0	0	0	0	6	0	0	0	0	0	0	0	0	0	3	0	0	0	0	0	0	0	0	0	0	0	0	0	0	0	0	0	0	0	0	0	0	0	0	0	0	0	0	0
	ASV_6960	0	8	0	0	0	0	0	0	0	0	0	0	0	0	0	0	0	0	3	0	0	0	0	0	0	0	0	0	0	0	0	0	0	0	0	0	0	0	0	0	0	0	0	0	0	0	0	0
	ASV_6962	0	0	0	0	0	0	0	0	19	0	0	0	0	0	0	0	0	0	3	0	0	0	0	0	0	0	0	0	0	0	0	0	0	0	0	0	0	0	0	0	0	0	0	0	0	0	0	0
	ASV_6964	0	0	0	0	0	0	0	0	0	0	0	0	0	0	0	0	0	0	3	2	0	0	0	0	0	0	0	0	0	0	0	0	0	0	0	0	0	0	0	0	0	0	0	0	0	0	0	0
	ASV_6966	0	0	0	0	0	0	0	0	0	0	0	0	0	0	0	0	0	8	3	0	0	0	0	0	0	0	0	0	0	0	0	0	0	0	0	0	0	0	0	0	0	0	0	0	0	0	0	0
	ASV_6968	0	0	0	0	0	0	0	0	11	0	0	0	0	0	0	0	0	0	3	0	0	0	0	0	0	0	0	0	0	0	0	0	0	0	0	0	0	0	0	0	0	0	0	0	0	0	0	0
	ASV_6971	14	0	0	0	0	0	0	0	0	21	0	0	0	0	0	0	0	0	3	0	20	0	0	0	0	0	0	0	0	0	0	0	0	0	0	0	0	0	0	0	0	0	0	0	0	0	0	0
	ASV_6974	0	0	0	0	0	0	0	0	0	0	0	0	0	0	2	0	0	0	3	0	0	0	0	0	0	0	0	0	0	0	0	0	0	0	0	0	0	0	0	0	0	0	0	0	0	0	0	0
	ASV_6975	0	0	0	0	9	0	0	0	0	0	0	0	13	0	0	0	0	0	3	0	0	0	0	5	0	0	0	0	0	0	0	0	0	0	0	0	0	0	0	0	0	0	0	0	0	0	0	0
	ASV_6979	0	0	0	3	0	0	0	0	0	0	0	10	0	0	0	0	4	0	3	0	0	0	0	0	0	0	0	0	0	0	0	0	0	0	0	0	0	0	0	0	0	0	0	0	0	0	0	0
	ASV_6980	0	0	0	3	0	0	0	0	0	0	0	0	0	0	0	0	0	0	3	0	0	0	3	0	0	0	0	0	0	0	0	0	0	0	0	0	0	0	0	0	0	0	0	0	0	0	0	0
	ASV_6984	0	0	0	0	0	0	0	0	0	0	0	0	0	0	0	0	0	0	3	7	0	0	0	0	0	0	0	0	6	0	0	0	0	0	0	0	0	0	0	0	0	0	0	0	0	0	0	0
	ASV_6986	0	0	0	0	0	0	0	0	0	0	0	0	0	9	0	0	0	0	3	0	0	0	0	0	0	0	0	0	0	0	0	0	0	0	0	0	0	0	0	0	0	0	0	0	0	0	0	0
	ASV_6989	0	0	0	0	0	0	0	0	15	0	0	0	0	0	0	0	0	0	3	0	0	0	0	0	0	0	0	4	0	0	0	0	0	0	0	0	0	0	0	0	0	0	0	0	0	0	0	0
	ASV_6991	4	0	0	0	0	0	0	0	0	11	0	0	0	0	0	0	0	0	3	0	0	0	0	0	0	0	0	0	0	0	0	0	0	0	0	0	0	0	0	0	0	0	0	0	0	0	0	0
	ASV_6993	0	0	0	0	0	0	0	0	3	0	0	0	0	0	0	0	0	0	3	0	0	0	0	0	0	0	0	0	0	0	0	0	0	0	0	0	0	0	0	0	0	0	0	0	0	0	0	0
	ASV_6996	0	0	0	2	0	0	0	0	6	0	0	0	0	0	0	0	0	0	3	0	0	0	0	0	0	0	0	0	0	0	0	0	0	0	0	0	0	0	0	0	0	0	0	0	0	0	0	0
	ASV_6999	0	0	0	0	0	0	0	0	0	0	0	3	0	0	0	0	0	0	3	0	0	0	0	0	0	0	0	0	0	0	0	0	0	0	0	0	0	0	0	0	0	0	0	0	0	0	0	0
	ASV_7000	0	0	0	0	0	0	0	0	0	0	0	0	0	0	2	3	0	0	3	0	0	0	0	0	0	0	0	0	0	0	0	0	0	0	0	0	0	0	0	0	0	0	0	0	0	0	0	0
	ASV_7003	0	0	0	0	0	0	0	0	0	0	0	7	0	0	0	0	0	0	3	0	0	0	0	0	0	0	0	0	0	0	0	0	0	0	0	0	0	0	0	0	0	0	0	0	0	0	0	0
	ASV_7004	0	0	0	0	0	0	0	0	0	0	0	0	0	0	0	0	0	0	3	0	0	6	0	0	0	0	0	0	0	0	4	0	0	0	0	0	0	0	0	0	0	0	0	0	0	0	0	0
	ASV_7005	0	0	0	0	0	0	0	0	7	0	0	0	0	0	0	0	0	0	3	0	0	0	0	0	0	0	0	0	0	0	0	0	0	0	0	0	0	0	0	0	0	0	0	0	0	0	0	0
	ASV_7008	0	0	0	0	0	0	0	0	21	0	0	0	0	0	0	0	0	0	3	0	0	0	0	0	0	0	0	6	0	0	0	0	0	0	0	0	0	0	2	0	0	0	0	0	0	0	0	0
	ASV_7010	0	0	0	0	0	0	0	0	5	0	0	0	0	0	0	0	0	0	3	0	0	0	0	0	0	0	0	0	0	0	0	0	0	0	0	0	0	0	3	0	0	0	0	0	0	0	0	0
	ASV_7011	0	0	0	0	0	0	0	0	0	0	0	10	0	0	0	0	0	0	3	3	0	0	0	8	0	0	0	0	0	0	0	0	0	0	0	0	0	0	0	0	0	0	0	0	0	0	0	0
	ASV_7012	0	0	0	0	2	0	0	0	0	0	0	0	2	0	0	0	0	0	3	0	0	0	0	0	0	0	0	0	0	0	0	0	0	0	0	0	0	0	0	0	0	0	0	0	0	0	0	0
	ASV_7013	0	0	0	0	0	0	0	0	0	0	0	0	5	0	0	0	0	0	3	0	0	0	0	4	0	0	0	0	0	0	0	0	0	0	0	0	0	0	0	0	0	0	0	0	0	0	0	0
	ASV_7018	0	0	0	0	0	0	0	0	5	0	0	0	0	0	0	0	5	0	3	0	0	0	0	0	0	0	0	9	0	0	0	0	0	0	0	0	0	0	0	0	0	0	0	0	0	0	0	0
	ASV_7024	0	0	0	0	0	0	0	0	14	0	0	0	0	0	0	0	0	0	3	0	0	0	0	0	0	0	0	0	0	0	0	0	0	0	0	0	0	0	0	0	0	0	0	0	0	0	0	0
	ASV_7026	0	0	0	0	0	0	0	0	0	0	0	0	18	0	7	0	0	0	3	0	0	0	0	0	0	0	0	0	0	0	0	0	0	0	0	0	0	0	0	0	0	0	0	0	0	0	0	0
	ASV_7027	0	0	0	0	0	0	0	0	0	0	0	0	0	0	0	0	0	0	3	11	0	0	0	0	0	0	0	0	0	0	0	0	0	0	0	0	0	0	0	0	0	0	0	0	0	0	0	0
	ASV_7029	7	0	0	0	0	0	0	0	0	0	0	0	0	0	0	0	0	0	3	0	0	0	0	0	0	0	0	0	0	0	0	0	0	0	0	0	0	0	0	0	0	0	0	0	0	0	0	0
	ASV_7030	0	0	0	0	0	0	0	0	8	0	0	0	0	0	0	0	0	0	3	0	0	0	0	0	0	0	0	0	0	0	0	0	0	0	0	0	0	0	0	0	0	0	0	0	0	0	0	0
	ASV_7031	2	0	0	0	0	0	0	0	5	0	0	0	0	0	0	0	0	0	3	0	0	0	0	0	0	0	0	0	0	0	0	0	0	0	0	0	0	0	0	0	0	0	0	0	0	0	0	0
	ASV_7039	0	0	0	0	0	0	0	0	0	0	0	0	5	0	0	0	0	0	3	0	0	0	0	0	0	0	0	0	0	0	0	0	0	0	0	0	0	0	0	0	0	0	0	0	0	0	0	0
	ASV_7043	0	0	0	10	0	0	0	0	0	0	0	0	0	0	0	0	0	0	3	0	0	0	0	0	0	0	0	0	0	0	0	0	0	0	0	0	0	0	0	0	0	0	0	0	0	0	0	0
	ASV_7045	0	0	0	0	0	0	0	0	0	0	0	0	9	0	0	0	0	0	2	0	0	0	0	0	0	0	0	0	0	0	0	0	0	0	0	0	0	0	0	0	0	0	0	0	0	0	0	0
	ASV_7046	0	0	0	2	0	0	0	0	6	0	0	0	0	0	0	0	0	0	2	0	0	0	0	0	0	0	0	0	0	0	0	0	0	0	0	0	0	0	0	0	0	0	0	0	0	0	0	0
	ASV_7048	7	0	0	0	0	0	0	0	0	9	0	0	0	0	0	0	0	2	2	0	0	0	0	0	0	0	0	0	0	0	0	0	0	0	0	0	0	0	0	0	0	0	0	0	0	0	0	0
	ASV_7051	0	0	0	0	0	0	0	0	0	0	0	0	0	0	0	0	0	0	2	2	0	0	0	0	0	0	0	0	0	0	0	0	0	0	0	0	0	0	0	0	0	0	0	0	0	0	0	0
	ASV_7054	0	0	0	0	5	0	0	0	0	0	0	0	7	0	0	0	0	0	2	3	0	0	0	0	0	0	0	0	0	0	0	0	0	0	0	0	0	0	0	0	0	0	0	0	0	0	0	0
	ASV_7056	0	0	0	0	0	0	0	0	0	0	0	0	3	0	0	0	0	0	2	0	0	0	0	0	0	0	0	0	0	0	0	0	0	0	0	0	0	0	0	0	0	0	0	0	0	0	0	0
	ASV_7059	0	0	0	0	0	0	0	0	0	9	0	3	0	0	0	0	0	0	2	0	0	0	0	0	0	0	0	0	0	0	0	0	0	0	0	0	0	0	0	0	0	0	0	0	0	0	0	0
	ASV_7062	0	0	0	0	2	0	0	2	3	0	0	0	0	0	0	0	0	0	2	0	0	0	0	0	0	0	0	0	0	0	0	0	0	0	0	0	0	0	0	0	0	0	0	0	0	0	0	0
	ASV_7063	4	5	0	3	13	0	0	7	0	0	0	0	17	0	0	4	0	3	2	0	9	3	4	24	0	0	0	0	0	0	0	0	8	0	0	3	0	5	0	0	0	0	0	0	3	6	0	8
	ASV_7065	0	0	0	0	0	0	0	0	0	0	0	0	0	0	0	0	0	0	2	0	0	0	0	0	0	0	0	0	0	0	2	0	0	0	0	0	0	0	0	0	0	0	0	0	0	0	0	0
	ASV_7069	0	0	0	0	0	0	0	0	8	0	0	0	0	0	0	0	0	0	2	0	0	0	0	0	0	0	0	0	0	0	0	0	0	0	0	0	0	0	0	0	0	0	0	0	0	0	0	0
	ASV_7071	0	0	0	0	2	0	0	0	0	0	0	2	0	0	0	0	0	0	2	0	0	0	0	0	0	0	0	0	0	0	0	0	3	0	0	0	0	0	0	0	0	0	0	0	0	0	0	0
	ASV_7075	0	0	0	0	0	0	0	0	0	2	0	8	0	0	0	0	0	0	2	0	0	0	0	0	0	0	0	0	0	0	0	0	0	0	0	0	0	0	0	0	0	0	0	0	0	0	0	0
	ASV_7077	0	0	0	0	0	2	0	0	4	0	0	0	0	0	0	0	0	0	2	0	0	0	0	0	0	0	0	0	0	0	0	0	0	0	0	0	0	0	0	0	0	0	0	0	0	0	0	0
	ASV_7080	0	0	0	0	0	0	0	0	4	2	0	0	0	0	0	0	0	0	2	0	0	0	0	0	0	0	0	0	0	0	0	0	0	0	0	0	0	0	0	0	0	0	0	0	0	0	0	0
	ASV_7081	0	0	0	0	0	0	0	0	0	0	0	3	0	0	0	0	0	0	2	0	0	0	0	0	0	0	0	0	0	0	0	0	0	0	0	0	0	0	0	0	0	0	0	0	0	0	0	0
	ASV_7083	0	0	0	0	0	0	2	0	11	0	0	0	0	0	0	0	0	0	2	0	0	0	0	0	0	0	0	0	0	0	0	0	0	0	0	0	0	0	0	0	0	0	0	0	0	0	0	0
	ASV_7084	0	0	0	0	0	0	0	0	0	0	0	0	0	2	0	4	0	0	2	0	0	0	0	0	0	0	0	0	0	0	0	0	0	0	0	0	0	0	0	0	0	0	0	0	0	0	0	0
	ASV_7088	0	0	0	0	0	0	0	4	0	0	0	0	0	0	0	0	0	0	2	0	0	0	0	0	0	0	0	0	0	0	0	0	0	0	0	0	0	0	0	0	0	0	0	0	0	0	0	0
	ASV_7096	0	0	0	0	0	0	0	0	16	0	0	0	0	0	0	0	0	0	2	0	0	0	0	0	0	0	0	0	0	0	0	0	0	0	0	0	0	0	4	0	0	0	0	0	0	0	0	0
	ASV_7098	0	0	0	0	0	0	0	0	0	0	0	0	0	0	0	0	0	0	2	0	0	0	0	0	0	0	0	0	0	0	0	0	0	3	0	0	0	0	0	0	0	0	0	0	0	0	0	0
	ASV_7100	7	0	0	0	0	0	0	0	0	9	4	0	0	0	0	0	0	0	2	0	0	0	0	0	0	0	0	0	0	2	0	0	0	0	0	0	0	0	0	0	0	0	0	0	0	0	0	0
	ASV_7105	0	0	0	0	0	0	0	0	0	0	0	0	0	2	0	0	0	0	2	11	0	0	0	0	0	0	0	0	0	0	0	0	0	0	0	0	0	0	0	0	0	0	0	0	0	0	0	0
	ASV_7106	6	0	0	0	0	0	0	0	0	0	0	0	0	0	0	0	0	0	2	0	4	0	0	0	0	0	0	0	0	0	0	0	0	0	0	0	0	0	0	0	0	0	0	0	0	0	0	0
	ASV_7110	0	0	0	0	0	0	0	0	0	0	0	0	0	0	0	0	0	0	2	0	0	0	4	0	0	0	0	0	0	0	0	2	0	0	0	0	0	3	0	0	0	0	0	0	0	0	0	0
	ASV_7111	0	0	0	0	0	0	0	0	0	0	0	0	0	0	0	0	0	3	2	0	0	0	0	0	0	0	0	0	0	0	0	0	0	0	0	0	0	0	0	0	0	0	0	0	0	0	0	0
	ASV_7112	0	0	0	0	0	0	0	4	0	0	0	0	0	0	0	0	0	12	2	0	0	0	0	0	0	0	0	0	0	0	0	0	0	0	0	0	0	2	0	0	0	0	0	0	0	0	0	0
	ASV_7114	0	0	0	0	0	0	0	0	0	0	0	0	0	0	0	0	0	0	2	0	0	0	0	0	0	0	0	7	0	0	0	0	0	0	0	0	0	0	0	0	0	0	0	0	0	0	0	0
	ASV_7120	0	0	0	0	0	0	0	0	0	0	0	0	0	0	0	0	0	3	2	0	0	0	0	0	0	0	0	0	0	0	0	0	0	0	0	0	0	0	0	0	0	0	0	0	0	0	0	0
	ASV_7126	0	0	0	0	0	0	0	0	0	0	0	0	0	0	0	0	0	0	2	5	0	0	0	0	0	0	0	0	0	0	0	0	0	0	0	0	0	0	0	0	0	0	0	0	0	0	0	0
	ASV_7128	0	0	0	0	0	0	0	0	3	0	0	0	0	0	0	0	0	0	2	0	0	0	0	0	0	0	0	0	0	0	0	0	0	0	0	0	0	0	0	0	0	0	0	0	0	0	0	0
	ASV_7130	0	0	0	0	0	0	0	0	5	0	0	0	0	0	0	0	0	0	2	0	0	0	0	0	0	0	0	0	0	0	0	0	0	0	0	0	0	0	0	0	0	0	0	0	0	0	0	0
	ASV_7135	0	0	0	0	0	0	0	8	0	0	0	0	0	0	0	0	0	16	2	0	0	0	0	0	0	0	0	0	0	0	0	0	0	0	0	0	0	0	0	0	0	0	0	0	0	0	0	0
	ASV_7136	0	0	0	0	0	0	0	0	0	0	0	0	0	0	0	0	0	0	2	13	0	0	0	0	0	0	0	0	0	0	0	0	0	0	0	0	0	0	0	4	0	0	0	0	0	0	0	0
	ASV_7137	0	0	0	4	0	0	0	0	24	0	0	0	0	0	0	0	0	0	2	0	0	0	0	0	0	0	0	0	0	0	0	0	0	0	0	0	0	0	4	0	0	0	0	0	0	0	0	0
	ASV_7139	0	0	0	0	0	0	0	0	0	11	0	0	0	0	0	0	0	3	2	0	0	0	0	0	0	0	0	0	0	0	0	0	0	0	0	0	0	0	0	0	0	0	0	0	0	0	0	0
	ASV_7140	0	0	0	0	0	0	0	0	0	0	0	0	0	0	5	0	0	0	2	0	0	0	0	0	0	0	0	0	0	0	0	0	0	0	0	0	0	0	0	0	0	0	0	0	0	0	0	0
	ASV_7143	0	0	0	0	5	0	0	0	0	0	0	0	7	0	0	0	0	0	2	0	0	0	0	5	0	0	0	0	0	0	0	0	0	0	0	0	0	0	0	0	0	0	0	0	0	0	0	0
	ASV_7146	0	0	0	0	0	0	0	0	6	0	0	0	0	0	0	0	0	0	2	0	0	0	0	0	0	0	0	0	0	0	0	0	0	0	0	0	0	0	0	0	0	0	0	0	0	0	0	0
	ASV_7147	0	0	0	0	0	0	0	0	0	0	0	0	0	0	4	0	3	0	2	0	0	0	0	0	0	0	0	0	0	0	0	0	0	0	0	0	0	0	0	0	0	0	0	0	0	0	0	0
	ASV_7150	0	0	0	0	0	0	0	0	6	0	0	0	0	0	0	0	0	0	2	0	0	0	0	0	0	0	0	0	0	0	0	0	0	0	0	0	0	0	2	0	0	0	0	0	0	0	0	0
	ASV_7152	0	0	0	0	0	0	0	0	2	0	0	0	0	0	0	0	0	0	2	0	0	0	0	0	0	0	0	7	0	0	0	0	0	0	0	0	0	0	0	0	0	0	0	0	0	0	0	0
	ASV_7154	5	0	0	0	4	0	0	2	0	0	0	0	0	0	0	0	0	0	2	0	0	2	0	0	0	0	0	2	0	0	0	0	0	0	0	0	2	0	0	0	0	0	0	0	0	0	0	0
	ASV_7161	0	0	0	0	0	0	0	0	3	0	0	0	0	0	0	0	0	0	2	0	0	0	0	0	0	0	0	0	0	0	0	0	0	0	0	0	0	0	0	0	0	0	0	0	0	0	0	0
	ASV_7164	0	0	0	0	0	0	0	0	12	0	0	0	0	0	0	0	0	0	2	0	0	0	0	0	0	0	0	0	0	0	0	0	0	0	0	0	0	0	0	0	0	0	0	0	0	0	0	0
	ASV_7165	0	0	0	0	0	0	0	0	0	0	0	0	0	0	0	0	0	0	2	3	0	0	0	0	0	0	0	3	0	0	0	0	0	0	0	0	0	0	0	0	0	0	0	0	0	0	0	0
	ASV_7166	3	0	0	0	0	0	3	0	0	7	0	0	0	0	0	0	0	0	2	0	5	0	0	0	0	0	0	0	0	2	0	0	0	0	0	0	0	0	0	0	0	0	0	0	0	2	0	0
	ASV_7168	0	0	0	0	0	0	0	0	0	0	0	0	0	0	0	0	0	0	2	0	0	3	0	0	0	0	0	0	0	0	0	0	0	0	0	0	0	0	0	0	0	0	0	0	0	0	0	0
	ASV_7169	0	0	0	0	0	0	0	0	5	0	0	0	0	0	0	0	0	0	2	0	0	0	0	0	0	0	0	0	0	0	0	0	0	0	0	0	0	0	0	0	0	0	0	0	0	0	0	0
	ASV_7170	0	0	0	0	0	2	0	0	0	0	0	0	0	0	0	0	0	0	2	0	0	0	0	0	0	0	0	0	0	0	0	0	0	0	0	0	0	0	2	0	0	0	0	0	0	0	0	0
	ASV_7173	0	0	0	0	0	0	0	0	0	0	0	0	0	0	0	0	0	0	2	0	0	0	0	0	0	0	0	4	0	0	0	0	0	0	0	0	0	0	0	0	0	0	0	0	0	0	0	0
	ASV_7183	0	0	0	0	0	0	0	0	0	0	0	0	0	0	10	16	0	0	2	0	0	0	0	0	0	0	0	0	0	0	0	0	0	0	0	0	0	0	0	0	0	0	0	0	0	0	0	0
	ASV_7188	0	0	0	0	0	0	0	0	0	0	0	0	0	0	0	0	0	0	2	0	0	0	0	0	0	0	0	0	0	0	0	0	0	0	0	0	0	0	2	0	0	0	0	0	0	0	0	0
	ASV_7189	0	0	0	0	0	0	0	0	2	0	0	0	0	0	0	0	0	0	2	0	0	0	0	0	0	0	0	0	0	0	0	0	0	0	0	0	0	0	0	0	0	0	0	0	0	0	0	0
	ASV_7194	0	18	0	0	0	0	19	0	0	0	0	0	0	0	0	0	0	0	0	0	0	12	0	0	0	0	0	0	0	0	0	0	0	0	0	0	0	0	0	0	0	0	0	0	0	0	0	0
	ASV_7205	0	0	0	0	0	0	0	0	0	0	37	0	0	0	0	0	0	0	0	17	0	0	0	0	0	0	0	0	0	0	0	0	0	0	0	0	0	0	0	0	0	0	0	0	0	0	0	0
	ASV_7209	0	0	0	0	0	0	0	0	0	0	0	0	0	0	0	0	0	0	0	0	0	0	0	0	0	0	0	0	0	0	0	0	0	0	0	0	0	0	0	0	0	0	0	7	0	5	0	0
	ASV_7214	0	0	0	0	0	0	0	0	0	34	23	0	0	0	0	0	0	0	0	0	0	0	0	0	0	0	0	0	0	0	0	0	0	0	0	0	0	0	0	0	0	0	0	0	0	0	0	0
	ASV_7222	0	0	0	0	0	0	0	0	0	0	0	0	0	0	12	0	14	0	0	0	0	0	0	0	0	0	0	0	0	0	0	0	0	0	0	0	0	0	0	0	0	0	0	0	0	0	0	0
	ASV_7226	0	0	0	0	0	0	0	0	0	0	25	0	0	0	0	0	0	9	0	0	0	0	0	0	0	0	0	0	0	0	0	0	0	0	0	0	0	0	0	0	0	0	0	0	0	0	0	0
	ASV_7243	0	0	0	0	0	0	0	0	0	0	0	0	0	0	0	0	0	0	0	0	0	0	0	0	0	0	0	0	0	0	0	0	0	0	0	0	6	8	0	0	0	0	0	0	0	0	0	0
	ASV_7249	0	0	0	0	0	0	0	0	0	0	0	0	0	0	0	0	0	0	0	2	0	0	0	0	0	0	0	0	0	0	0	0	0	0	0	0	0	0	0	0	0	0	0	0	0	0	6	0
	ASV_7254	0	0	0	0	0	0	0	0	0	0	0	0	0	0	0	0	0	0	0	0	12	0	0	0	5	0	0	0	0	0	0	0	0	0	0	0	0	0	0	0	0	0	0	0	0	0	0	0
	ASV_7256	0	0	0	0	22	0	0	0	0	0	0	0	0	0	0	0	0	0	0	0	0	0	0	0	0	0	0	0	0	0	0	0	17	0	0	0	0	0	0	0	0	0	0	0	0	0	0	0
	ASV_7257	0	0	0	0	0	0	0	0	0	7	78	0	0	0	0	0	0	0	0	0	0	0	0	0	0	0	0	0	0	0	0	0	0	0	0	0	0	0	0	0	0	0	0	0	0	0	0	0
	ASV_7261	0	0	0	0	0	0	0	0	0	0	0	0	0	0	0	0	0	0	0	7	0	0	0	0	25	0	0	0	0	0	0	0	0	0	0	0	0	0	0	0	0	0	0	0	0	0	0	0
	ASV_7267	0	0	0	17	0	0	0	9	10	9	11	25	0	0	0	0	0	0	0	0	0	0	0	0	0	0	0	0	0	0	0	0	0	0	0	0	0	11	0	0	0	0	0	14	0	0	0	0
	ASV_7283	0	0	0	0	0	0	0	0	0	0	0	0	0	0	8	0	0	0	0	18	0	0	0	0	8	0	0	0	5	0	0	0	0	0	0	0	0	0	0	0	0	0	0	0	9	0	5	0
	ASV_7284	0	0	0	0	0	0	0	0	0	0	0	0	0	0	0	0	163	0	0	0	0	0	0	0	0	0	45	0	0	0	0	0	0	0	0	0	0	0	0	0	0	0	0	0	0	0	0	0
	ASV_7285	0	0	0	0	0	0	0	0	16	0	15	0	0	0	0	0	0	0	0	0	0	0	0	0	0	0	0	0	0	0	0	0	0	0	0	0	0	0	0	0	0	0	10	0	0	0	0	0
	ASV_7298	0	0	0	0	0	0	0	0	0	0	0	0	0	0	0	0	0	9	0	0	0	0	0	0	0	0	0	0	0	0	0	5	0	0	0	0	0	5	0	0	0	0	0	0	0	0	0	0
	ASV_7303	0	18	0	0	0	0	0	0	0	0	0	0	0	0	0	0	0	0	0	17	0	0	0	0	0	0	0	0	0	0	0	0	0	0	0	0	0	0	0	4	0	0	0	0	0	0	0	0
	ASV_7326	0	0	0	0	0	0	0	0	0	0	0	0	0	0	0	0	0	0	0	0	0	0	0	0	0	0	0	0	0	0	0	0	0	0	0	0	0	0	0	0	0	0	0	0	7	0	4	0
	ASV_7328	0	0	0	0	0	0	8	0	0	0	0	0	0	0	0	0	0	0	0	0	0	0	0	0	0	0	0	0	0	0	0	0	0	0	0	5	0	0	0	0	0	0	0	0	0	0	0	0
	ASV_7343	0	0	0	0	0	9	0	0	0	0	0	0	0	4	0	0	0	0	0	0	0	0	0	0	0	0	0	0	0	0	0	0	0	21	0	0	0	0	0	0	0	0	0	0	0	0	0	0
	ASV_7357	0	0	0	0	0	0	0	0	0	0	0	0	0	0	0	0	0	8	0	0	0	0	4	0	0	0	0	0	0	0	0	0	0	0	0	0	0	0	0	0	0	0	0	0	14	0	0	0
	ASV_7368	0	0	0	0	0	0	0	0	0	0	0	0	0	0	0	0	11	0	0	0	0	0	0	0	0	0	5	0	0	0	0	0	0	0	0	0	0	0	0	0	0	0	0	0	0	0	0	0
	ASV_7369	0	0	0	0	0	0	0	0	0	0	0	0	0	0	0	10	12	0	0	0	0	0	0	0	0	0	0	0	0	0	0	0	0	0	0	0	0	0	0	0	0	0	0	0	0	0	0	0
	ASV_7370	0	0	0	0	0	0	0	14	0	0	0	0	0	0	0	0	0	11	0	0	0	0	0	0	0	0	0	0	0	0	0	0	0	0	0	0	0	0	0	0	0	0	0	0	7	0	0	0
	ASV_7380	0	0	0	0	0	0	0	0	0	0	9	3	0	0	0	0	0	0	0	0	0	0	0	0	0	0	0	0	0	0	0	0	0	0	0	0	0	0	0	0	0	0	0	0	0	0	0	0
	ASV_7387	0	0	0	0	0	0	0	11	0	0	0	0	0	0	0	0	0	0	0	0	0	0	0	0	0	0	0	0	0	0	0	0	0	3	0	0	0	0	0	0	0	0	0	0	0	0	0	0
	ASV_7388	0	0	0	0	0	0	0	8	0	0	0	0	0	0	0	0	0	0	0	0	0	0	0	0	0	0	0	0	0	0	0	0	0	0	0	0	0	0	0	4	0	0	0	0	0	0	0	0
	ASV_7394	0	0	0	0	0	0	0	0	0	0	0	0	0	0	0	0	19	0	0	0	0	0	0	0	0	0	9	0	0	0	0	0	0	0	0	0	0	0	0	0	0	0	0	0	0	0	0	0
	ASV_7401	4	0	0	0	0	0	0	0	0	0	8	0	0	0	0	0	0	0	0	5	6	7	0	0	0	0	0	0	0	0	0	0	0	0	0	0	0	0	0	0	0	0	0	0	0	0	0	0
	ASV_7404	0	0	0	0	0	0	0	0	0	0	0	0	7	0	0	0	0	0	0	0	0	0	0	6	0	0	0	0	0	0	0	0	0	0	0	0	0	0	0	0	0	0	0	0	0	0	0	0
	ASV_7413	0	0	0	0	0	0	0	0	0	0	8	0	0	0	0	0	0	0	0	0	0	8	0	0	0	0	0	0	0	0	0	0	0	0	0	0	0	0	0	0	0	0	0	0	0	0	0	0
	ASV_7427	0	0	0	10	0	0	25	2	0	0	0	0	0	0	0	16	0	0	0	0	0	0	0	0	0	0	0	0	0	0	0	0	0	0	0	0	0	0	0	0	0	0	0	26	0	0	0	0
	ASV_7433	0	0	0	0	0	0	0	0	0	0	0	0	0	0	0	0	0	0	0	0	0	0	0	0	0	0	0	0	0	0	2	0	0	0	0	0	0	0	0	0	0	0	0	3	0	0	6	0
	ASV_7446	0	0	0	0	0	0	0	0	0	0	0	0	0	0	0	0	0	0	0	12	0	0	0	0	0	0	0	0	0	0	0	0	0	0	0	0	0	0	0	0	0	0	0	0	0	4	0	0
	ASV_7457	0	0	0	0	0	0	0	0	0	0	0	0	0	0	0	0	0	0	0	0	0	0	0	0	0	0	0	0	0	0	0	0	0	0	0	0	0	0	0	0	0	0	0	15	18	0	17	0
	ASV_7459	0	0	0	0	0	0	0	0	0	2	0	0	0	0	0	0	0	0	0	0	0	0	4	0	0	0	0	0	0	0	0	0	0	0	0	0	0	0	0	0	0	0	0	0	0	0	0	0
	ASV_7466	0	0	0	0	0	0	8	0	0	0	0	0	0	0	0	0	0	0	0	0	0	0	0	0	0	0	0	0	0	0	0	3	0	0	0	9	0	0	0	0	0	0	0	0	0	0	0	0
	ASV_7479	0	0	0	0	0	0	0	0	0	0	3	0	0	0	0	0	0	0	0	0	0	0	0	0	0	0	0	0	0	0	0	0	0	4	0	0	0	0	0	0	0	0	0	0	0	0	0	0
	ASV_7496	0	0	0	0	0	0	0	0	0	0	0	0	0	0	0	0	0	5	0	0	0	0	0	0	0	0	0	0	0	0	0	0	0	4	0	0	0	0	0	0	0	0	0	0	0	0	0	0
	ASV_7502	0	0	0	0	0	0	5	0	0	0	0	0	0	0	0	0	0	0	0	0	0	0	0	0	0	3	0	0	0	0	0	0	0	0	0	0	0	0	0	0	0	0	0	0	0	0	0	0
	ASV_7527	0	0	0	0	6	0	0	0	0	0	3	0	0	0	0	0	0	0	0	0	0	0	0	0	0	0	0	0	0	0	0	0	0	0	0	0	0	0	0	0	0	0	0	0	0	0	0	0
	ASV_7532	0	0	0	0	0	0	0	0	0	0	0	0	0	0	0	0	0	0	0	0	0	0	0	0	0	0	2	2	0	0	0	0	0	0	0	0	0	0	0	0	0	0	0	0	0	0	0	0
	ASV_7566	0	0	0	0	0	0	0	0	0	0	14	3	0	0	0	0	0	0	0	0	0	0	0	0	0	0	0	0	0	0	0	0	0	0	0	0	0	0	0	0	0	0	0	0	0	0	0	0
	ASV_7573	0	0	0	0	0	0	0	0	0	0	6	0	0	7	0	0	0	0	0	0	0	0	0	0	0	0	0	0	0	0	0	0	0	0	0	0	0	0	0	0	0	0	0	0	0	0	0	0
	ASV_7580	0	0	0	0	0	0	0	0	0	0	0	0	0	0	0	0	0	0	0	0	0	0	0	0	0	0	0	0	0	0	0	0	0	0	0	0	2	4	0	0	0	0	0	0	0	0	0	0
	ASV_7605	0	0	0	0	0	0	4	0	0	0	0	0	0	0	0	0	0	0	0	0	0	0	0	0	0	0	0	0	0	0	0	0	0	0	0	4	2	0	0	0	0	0	0	0	0	0	0	0
	ASV_7620	0	0	0	0	0	0	0	5	0	0	0	0	0	0	0	0	0	0	0	0	0	0	0	0	0	0	0	0	0	0	0	0	0	0	0	0	0	10	0	0	0	0	0	0	0	0	0	0
	ASV_7625	0	0	0	0	0	0	0	0	0	0	0	3	0	0	0	0	0	0	0	0	0	0	0	0	0	0	0	0	0	0	0	2	0	0	0	0	0	0	0	0	0	0	0	0	0	0	0	0
	ASV_7673	0	0	0	5	4	0	0	0	0	0	0	0	0	0	0	0	0	0	0	0	0	0	0	0	0	0	0	0	0	0	0	0	0	0	0	0	0	0	0	0	0	0	0	0	0	0	0	0
	ASV_7676	0	0	0	0	0	0	0	2	0	0	0	0	0	0	0	0	0	0	0	0	0	0	0	0	0	0	0	0	0	0	0	0	0	0	0	0	0	7	0	0	0	0	0	0	0	0	0	0
	ASV_7677	3	0	0	0	0	0	0	0	0	0	0	0	0	0	0	0	0	0	0	0	5	0	0	0	0	0	0	0	0	0	0	0	0	0	0	0	0	0	0	0	0	0	0	0	0	0	0	0
	ASV_7689	0	0	0	0	0	0	0	0	0	0	0	0	0	0	0	0	0	3	0	0	0	0	0	0	0	0	0	0	0	0	0	0	0	0	0	0	0	8	0	0	0	0	0	0	0	0	0	0
	ASV_7697	0	0	0	0	0	0	0	2	0	0	0	0	0	0	0	0	0	0	0	0	0	0	0	0	0	0	0	0	0	0	0	0	0	0	0	0	0	7	0	0	0	0	0	0	0	0	0	0
	ASV_7702	0	0	0	0	0	0	0	0	0	0	0	0	0	0	0	0	0	0	0	0	0	0	0	0	0	0	2	2	0	0	0	0	0	0	0	0	0	0	0	0	0	0	0	0	0	0	0	0
	ASV_7711	0	0	0	0	0	0	0	0	0	0	0	0	0	4	0	0	0	0	0	0	0	0	0	0	0	0	0	0	0	3	0	0	0	14	0	0	0	0	0	0	0	0	0	0	0	0	0	0
	ASV_7716	0	0	0	0	0	0	2	0	0	0	0	0	0	0	0	0	0	0	0	0	0	0	0	0	0	0	0	0	0	0	0	0	0	0	0	6	0	0	0	0	0	0	0	0	0	0	0	0
	ASV_7730	0	0	0	0	0	5	0	0	0	0	0	0	0	0	0	0	0	0	0	0	0	0	0	0	0	0	0	0	0	0	0	0	0	8	0	0	0	2	0	0	0	0	0	0	0	0	0	0
	ASV_7739	0	0	0	0	0	0	0	0	0	0	0	0	0	0	0	0	0	8	0	0	0	0	0	0	0	0	0	0	0	0	0	0	0	0	0	0	3	0	0	0	0	0	0	0	0	0	0	0
	ASV_7751	0	0	0	0	0	0	0	27	0	4	3	3	0	0	0	0	0	57	0	0	0	0	0	0	0	0	0	0	0	0	0	0	0	0	0	0	0	4	0	0	0	0	0	0	0	0	0	0
	ASV_7757	0	0	0	0	0	0	0	0	0	0	0	0	0	0	0	0	0	43	0	0	0	0	0	0	0	0	0	0	0	0	0	0	0	0	0	0	0	0	0	0	22	0	0	0	0	0	0	0
	ASV_7760	0	0	0	0	0	0	0	21	0	0	0	0	0	0	0	0	0	42	0	0	0	0	0	0	0	0	0	0	0	0	0	0	0	0	0	0	0	3	0	0	0	0	0	0	0	0	0	0
	ASV_7773	0	0	0	0	0	0	0	0	0	21	0	0	0	0	0	0	0	29	0	0	0	0	0	0	0	0	0	0	0	0	0	0	0	0	0	0	0	0	0	0	0	0	0	0	0	0	0	0
	ASV_7775	0	0	0	0	0	0	0	0	0	0	0	0	0	0	0	0	0	27	0	0	0	0	0	0	0	0	0	0	0	0	0	0	0	0	0	0	0	18	0	0	0	0	0	0	0	0	0	0
	ASV_7776	0	0	0	0	0	0	0	0	0	0	0	0	0	0	0	0	0	27	0	0	0	0	0	0	0	0	0	0	0	0	0	0	0	0	0	0	0	0	0	0	0	0	0	0	0	0	7	0
	ASV_7778	0	0	0	0	0	0	0	16	0	0	0	0	0	0	0	0	0	26	0	0	0	0	0	0	0	0	0	0	0	0	0	0	0	0	0	0	0	0	0	0	0	0	0	0	0	0	0	0
	ASV_7780	0	0	0	0	0	0	0	0	0	0	0	0	0	0	0	0	0	26	0	0	17	0	0	0	0	0	0	0	12	0	0	0	0	0	0	0	0	0	0	0	0	0	0	0	0	0	0	0
	ASV_7781	0	0	0	0	0	0	0	8	0	0	0	0	0	0	0	0	0	25	0	0	0	0	0	0	0	0	0	0	0	0	0	0	0	0	0	0	0	0	0	0	0	0	0	0	0	0	0	0
	ASV_7785	0	0	0	0	0	0	0	0	0	0	0	0	0	0	0	0	0	24	0	0	0	0	0	0	0	0	0	0	0	0	0	0	0	0	0	0	0	3	0	0	0	0	0	0	0	0	0	0
	ASV_7790	0	0	0	0	0	0	0	0	0	0	0	0	0	0	0	0	0	24	0	29	0	0	0	0	0	0	0	0	0	0	0	0	0	0	0	0	0	0	0	0	0	0	0	0	0	0	0	0
	ASV_7791	0	0	0	0	0	0	0	14	0	0	0	0	0	0	0	0	0	23	0	0	0	0	0	0	0	0	0	0	0	0	0	0	0	0	0	0	0	0	0	0	0	0	0	0	0	0	0	0
	ASV_7796	0	0	0	0	0	0	0	0	0	0	0	0	0	0	0	0	0	22	0	0	0	0	0	0	0	0	0	0	0	0	0	0	0	0	0	0	0	6	0	0	0	0	0	0	0	0	0	0
	ASV_7798	7	0	0	0	0	0	10	7	0	0	0	0	0	0	0	0	0	22	0	0	0	0	0	0	0	0	0	0	0	0	0	0	0	0	0	0	0	0	0	0	0	0	0	0	0	0	0	0
	ASV_7799	0	0	0	0	0	0	0	21	0	0	0	0	0	0	0	0	0	22	0	0	0	0	0	0	0	0	0	0	0	0	0	0	0	0	0	0	0	19	0	0	0	0	0	0	0	0	0	0
	ASV_7800	0	0	0	0	0	0	0	22	0	0	0	0	0	0	0	0	0	22	0	0	0	0	0	0	0	0	0	0	0	0	0	0	0	0	0	0	0	0	0	0	0	0	0	0	0	0	0	0
	ASV_7801	0	0	0	0	0	0	0	18	0	0	0	0	0	0	0	0	0	21	0	0	0	0	0	0	0	0	0	0	0	0	0	0	0	0	0	0	0	0	0	0	0	0	0	0	0	0	0	0
	ASV_7803	0	0	0	0	0	0	0	14	0	0	0	0	0	0	0	0	0	21	0	0	0	0	0	0	0	0	0	0	0	0	0	0	0	0	0	0	0	8	0	0	0	0	0	0	0	0	0	0
	ASV_7804	0	0	0	0	0	0	0	30	0	0	0	0	0	0	0	0	0	21	0	0	0	0	0	0	0	0	0	0	0	0	0	0	0	0	0	0	0	11	0	0	0	0	0	0	0	0	0	0
	ASV_7806	0	0	0	0	0	0	0	7	0	0	0	0	0	0	0	0	0	20	0	0	0	0	0	0	0	0	0	0	0	0	0	0	0	0	0	0	0	0	0	0	0	0	0	0	0	0	0	0
	ASV_7807	0	0	0	0	0	0	0	0	0	0	0	0	0	7	0	0	0	20	0	0	0	0	0	0	0	0	0	0	0	0	0	0	0	0	0	0	0	0	0	0	0	0	0	0	0	0	0	0
	ASV_7808	0	0	0	0	0	0	0	14	0	0	0	0	0	0	0	0	0	20	0	6	0	0	0	0	0	0	0	0	0	0	0	0	0	0	0	0	0	0	0	0	0	0	0	0	0	0	0	0
	ASV_7812	0	0	0	0	0	0	0	0	0	0	0	0	10	0	0	0	0	20	0	0	0	0	0	0	0	0	0	9	0	0	0	0	0	0	0	0	0	0	0	0	0	0	0	0	0	0	0	0
	ASV_7813	0	0	0	0	0	0	0	10	0	0	0	0	0	0	0	0	0	19	0	0	0	0	0	0	0	0	0	0	0	0	0	0	0	0	0	0	0	0	0	0	0	0	0	0	0	0	0	0
	ASV_7814	0	0	0	0	0	0	0	11	0	0	0	0	0	0	0	0	0	19	0	0	0	0	0	0	0	0	0	0	0	0	0	0	0	0	0	0	0	0	0	0	0	0	0	0	0	0	0	0
	ASV_7819	0	0	0	15	0	0	0	11	0	0	0	0	0	0	0	0	0	18	0	0	0	0	0	0	0	0	0	0	0	0	0	3	0	0	0	0	0	0	0	0	0	0	0	0	0	0	0	0
	ASV_7820	0	0	0	0	0	0	0	15	0	0	0	0	0	0	0	0	0	18	0	0	0	0	0	0	0	0	0	0	0	0	0	0	0	0	0	0	0	9	0	0	0	0	0	0	0	0	0	0
	ASV_7821	0	0	0	0	0	0	0	13	0	0	0	0	0	0	0	0	0	18	0	0	0	0	0	0	0	0	0	0	0	0	0	0	0	0	0	0	0	10	0	0	0	0	0	0	0	0	0	0
	ASV_7822	0	0	0	0	0	0	0	10	0	0	0	0	0	0	0	0	0	18	0	0	0	0	0	0	0	0	0	0	0	0	0	0	0	0	0	0	0	0	0	0	0	0	0	0	0	0	0	0
	ASV_7823	0	0	0	0	0	0	0	0	0	0	0	0	3	0	0	0	0	18	0	0	0	0	0	0	0	0	0	0	0	0	0	0	0	0	0	0	0	0	0	0	0	0	0	0	0	0	0	0
	ASV_7825	0	0	0	0	0	0	0	0	0	0	0	0	0	0	0	0	0	18	0	0	0	0	0	0	0	0	0	0	0	0	0	0	0	0	0	0	0	0	0	0	0	0	0	0	0	9	0	0
	ASV_7829	0	0	0	0	0	0	0	8	0	0	0	0	0	0	0	0	0	17	0	0	0	0	0	0	0	0	0	0	0	0	0	0	0	0	0	0	0	0	0	0	0	0	0	0	0	0	0	0
	ASV_7834	0	0	0	0	0	0	0	0	0	0	0	0	20	0	0	0	0	17	0	0	0	0	0	0	0	0	0	0	0	0	0	0	0	0	0	0	0	30	0	0	0	0	0	0	0	0	0	0
	ASV_7837	0	0	0	0	0	0	0	10	0	0	0	0	0	0	0	0	0	16	0	0	0	0	0	0	0	0	0	8	0	0	0	0	0	0	0	0	0	0	0	0	0	0	0	0	0	0	0	0
	ASV_7839	0	0	0	0	0	0	0	10	0	0	0	0	0	0	0	0	0	16	0	0	0	0	0	0	0	0	0	0	0	0	0	0	0	0	0	0	0	0	0	0	0	0	0	0	0	0	0	0
	ASV_7840	0	0	0	0	0	0	0	18	0	0	0	0	0	0	0	0	0	16	0	0	0	0	0	0	0	0	0	0	0	0	0	0	0	0	0	0	0	0	0	0	0	0	0	0	0	0	0	0
	ASV_7842	0	0	0	0	0	0	0	7	0	0	0	0	0	0	0	0	0	16	0	0	0	0	0	0	0	0	0	0	0	0	0	0	0	0	0	0	0	0	0	0	0	0	0	0	0	21	0	0
	ASV_7843	0	0	0	0	0	0	0	9	0	0	0	0	0	0	0	0	0	16	0	0	0	0	0	0	0	0	0	0	0	0	0	0	11	0	0	0	0	20	0	0	0	0	0	0	0	0	0	0
	ASV_7847	0	0	0	0	0	0	0	0	0	0	0	0	14	0	0	0	0	16	0	5	0	0	0	0	0	0	0	0	0	0	0	0	0	0	0	0	0	0	0	0	0	0	0	0	0	0	0	0
	ASV_7850	0	0	0	0	0	0	0	0	0	0	0	0	0	0	0	0	0	16	0	0	0	0	0	0	0	0	0	0	0	0	0	0	6	0	0	0	0	13	0	0	0	0	0	0	0	0	0	0
	ASV_7853	0	16	0	0	0	0	0	0	0	0	0	0	0	0	0	0	0	16	0	0	0	0	0	0	0	0	0	0	0	0	10	0	0	0	0	0	0	0	0	0	0	0	0	0	0	0	0	0
	ASV_7854	0	0	0	0	0	0	0	6	0	0	0	0	0	0	0	0	0	16	0	0	0	0	0	0	0	0	0	0	0	0	0	0	0	0	0	0	0	0	0	0	0	0	0	0	0	0	0	0
	ASV_7857	0	0	0	0	0	0	0	4	0	0	0	0	0	0	0	0	0	15	0	0	0	0	0	0	0	0	0	0	0	0	0	0	0	0	0	0	0	0	0	0	0	0	0	0	0	0	0	0
	ASV_7860	0	0	0	0	0	0	0	11	0	0	0	0	0	0	0	0	0	15	0	0	0	0	0	0	0	0	0	0	0	0	0	0	0	0	0	0	0	3	0	0	0	0	0	0	0	0	0	0
	ASV_7862	0	0	0	0	0	0	0	22	0	0	0	0	0	0	0	0	0	15	0	0	0	0	0	0	0	0	0	0	0	0	0	0	0	0	0	0	0	8	0	0	0	0	0	0	0	0	0	0
	ASV_7863	2	0	0	0	0	0	0	6	0	0	0	0	0	0	0	0	0	15	0	0	0	0	0	0	0	0	0	0	0	0	0	0	0	0	0	0	0	3	0	0	0	0	0	0	0	0	0	0
	ASV_7864	0	0	0	0	0	0	0	0	0	4	0	0	0	0	0	0	0	15	0	0	0	0	0	0	0	0	0	0	0	0	0	0	0	0	0	0	0	0	0	0	0	0	0	0	0	0	0	0
	ASV_7866	0	0	0	0	0	0	0	10	0	0	0	0	0	0	0	0	0	15	0	0	0	0	0	0	0	0	0	0	0	0	0	0	0	0	0	0	0	0	0	0	0	0	0	0	0	0	0	0
	ASV_7867	0	0	0	0	0	0	0	0	0	0	0	0	0	0	0	0	0	15	0	0	0	0	0	0	0	0	0	0	0	0	0	0	0	0	0	0	0	6	0	0	0	0	0	0	0	0	0	0
	ASV_7868	0	0	0	0	0	0	0	0	0	0	0	0	0	0	0	0	0	15	0	0	0	0	0	0	0	0	0	0	0	0	0	0	14	0	0	0	0	0	0	0	0	0	0	0	0	0	0	0
	ASV_7872	0	0	0	0	0	0	0	0	0	0	0	0	17	0	0	0	0	15	0	0	0	0	0	0	0	0	0	0	0	0	0	0	0	0	0	0	0	0	0	0	0	0	0	0	0	0	0	0
	ASV_7874	0	0	0	0	0	0	0	0	0	0	0	0	0	0	0	0	0	15	0	0	0	0	0	0	0	0	0	0	0	0	0	0	0	0	0	0	0	7	0	0	0	0	0	0	0	0	0	0
	ASV_7879	0	0	0	0	0	0	0	0	0	21	0	0	0	0	0	0	0	15	0	0	0	0	4	0	0	0	0	0	0	0	0	0	0	0	0	0	0	0	0	0	0	0	0	0	0	0	0	0
	ASV_7880	0	0	0	0	0	0	0	10	0	0	0	0	0	0	0	0	0	15	0	0	0	0	0	0	0	0	0	0	0	0	0	0	0	0	0	0	0	14	0	0	0	0	0	0	0	0	0	0
	ASV_7881	0	0	0	0	0	0	0	0	0	0	0	0	0	0	0	0	0	15	0	0	0	0	0	0	0	0	0	0	0	0	0	0	0	0	0	0	0	28	0	0	0	0	0	0	0	0	0	0
	ASV_7883	0	0	0	0	0	0	0	0	0	0	0	0	0	0	0	0	0	14	0	4	0	0	0	0	0	0	0	0	0	0	0	0	0	0	0	0	0	0	0	0	0	0	0	0	0	0	0	0
	ASV_7885	0	0	0	0	0	0	0	5	0	0	0	0	0	0	0	0	0	14	0	0	0	0	0	0	0	0	0	0	0	0	0	0	0	0	0	0	0	0	0	0	0	0	0	0	0	0	0	0
	ASV_7887	0	0	0	0	0	0	0	0	0	0	14	0	0	0	0	0	11	14	0	0	0	0	0	0	0	0	0	0	0	0	0	0	0	0	0	0	0	0	0	0	0	0	0	0	0	0	0	0
	ASV_7888	0	0	0	0	0	2	0	0	0	0	0	0	0	0	0	0	0	14	0	0	0	0	0	0	0	0	0	0	0	0	0	0	0	0	0	0	0	0	0	0	0	0	0	0	0	0	0	0
	ASV_7889	0	0	0	0	0	0	0	9	0	0	0	0	0	0	0	0	0	14	0	0	0	0	0	0	0	0	0	0	0	0	0	0	0	0	0	0	0	0	0	0	0	0	0	0	0	0	0	0
	ASV_7890	0	0	0	0	0	0	0	11	0	0	7	0	9	0	0	0	0	14	0	0	0	0	0	0	0	0	0	0	0	0	0	0	0	0	0	0	0	0	0	0	0	0	0	0	0	0	0	0
	ASV_7891	0	0	0	0	0	0	0	10	0	0	0	0	0	0	0	0	0	14	0	0	0	0	0	0	0	0	0	0	0	0	0	0	0	0	0	0	0	0	0	0	0	0	0	0	0	0	0	0
	ASV_7892	0	0	0	0	0	0	0	10	0	8	0	0	0	0	0	0	0	14	0	0	0	0	0	0	0	0	0	0	0	0	0	0	0	0	0	0	0	0	0	0	0	0	0	0	0	0	0	0
	ASV_7894	0	0	0	0	0	0	0	10	0	0	0	0	0	0	0	0	0	14	0	0	0	0	0	0	0	0	0	0	0	0	0	0	0	0	0	0	0	0	0	0	0	0	0	0	0	0	0	0
	ASV_7895	0	0	0	0	0	0	0	10	0	0	0	0	5	0	0	0	0	14	0	0	0	0	0	0	0	0	0	0	0	0	0	0	0	0	0	0	0	0	0	0	0	0	0	0	0	0	0	0
	ASV_7899	0	0	0	0	0	0	0	0	0	0	4	0	0	0	0	0	0	14	0	0	0	0	0	0	0	0	0	0	0	0	0	0	0	0	0	0	0	0	0	0	0	0	0	0	0	0	0	0
	ASV_7900	0	0	0	0	0	0	0	4	0	0	0	0	0	0	0	0	0	14	0	0	0	0	0	0	0	0	0	0	0	0	0	0	0	0	0	0	0	0	0	0	0	0	0	0	0	0	0	0
	ASV_7901	0	0	0	0	0	0	0	0	0	13	0	0	0	0	0	0	0	14	0	0	0	0	0	0	0	0	0	0	0	0	0	0	0	0	0	0	0	0	0	0	0	0	0	0	0	0	0	0
	ASV_7902	0	0	0	0	0	0	0	19	0	0	0	0	0	0	0	0	0	14	0	0	0	0	0	0	0	0	0	0	0	0	0	0	0	0	0	0	0	0	0	0	0	0	0	0	0	0	0	0
	ASV_7904	0	0	0	0	0	0	0	0	0	0	0	0	11	0	0	0	0	14	0	0	0	0	0	14	0	0	0	0	0	0	0	0	0	0	0	0	0	0	0	0	0	0	0	0	0	0	0	0
	ASV_7907	0	0	0	0	0	0	0	13	0	0	0	0	0	0	0	0	0	13	0	0	0	0	0	0	0	0	0	0	0	0	0	0	0	0	0	0	0	0	0	0	0	0	0	0	0	0	0	0
	ASV_7908	0	0	0	0	0	0	0	0	0	0	0	0	0	0	0	0	0	13	0	0	0	0	0	0	0	0	0	0	0	0	0	0	12	0	0	0	0	0	0	0	0	0	0	0	0	0	0	0
	ASV_7911	0	0	0	0	0	0	0	0	0	0	0	0	0	0	0	0	0	13	0	0	0	0	0	0	0	0	0	0	0	0	0	0	0	0	0	0	0	0	0	0	0	0	0	17	0	0	0	0
	ASV_7913	0	0	0	0	0	0	0	0	0	0	0	0	0	0	0	0	0	13	0	0	0	0	0	0	0	0	0	0	0	0	0	0	0	0	0	0	0	11	0	0	0	0	0	0	0	0	0	0
	ASV_7916	0	0	0	0	0	0	6	0	0	0	0	0	0	0	0	0	0	13	0	0	0	0	0	0	0	0	0	0	0	0	0	0	0	0	0	0	0	0	0	0	0	0	0	0	0	0	0	0
	ASV_7918	0	0	0	0	0	0	0	23	0	0	0	0	0	0	0	0	0	13	0	0	0	0	0	0	0	0	0	0	0	0	0	0	0	0	0	0	0	14	0	0	0	0	0	0	0	0	0	0
	ASV_7919	0	0	0	0	0	6	0	0	0	0	0	0	0	0	0	0	0	13	0	0	0	0	0	0	0	0	0	0	0	0	0	0	0	0	0	0	0	0	0	0	0	0	0	0	0	0	0	0
	ASV_7920	0	0	0	0	0	0	0	0	0	19	0	0	0	0	0	0	0	13	0	0	0	0	0	0	0	0	0	0	0	0	0	0	0	0	0	0	0	0	0	0	0	0	0	0	0	0	0	0
	ASV_7924	0	0	0	0	0	0	0	5	0	0	0	0	0	0	0	0	0	12	0	0	0	0	0	0	0	0	0	0	0	0	0	0	0	0	0	0	0	0	0	0	0	0	0	0	0	0	0	0
	ASV_7925	0	0	0	0	0	0	0	19	0	0	0	0	0	0	0	0	0	12	0	0	0	0	0	0	0	0	0	0	0	0	0	0	0	0	0	0	0	11	0	0	0	0	0	0	0	0	0	0
	ASV_7926	0	0	0	0	0	0	0	5	0	0	0	0	0	0	0	0	0	12	0	0	0	0	0	0	0	0	0	0	0	0	0	0	0	0	0	0	0	0	0	0	0	0	0	0	0	0	0	0
	ASV_7927	0	0	0	0	0	0	0	0	7	0	0	0	0	3	0	0	0	12	0	0	0	0	0	0	0	0	0	0	0	0	0	0	0	0	0	0	0	0	0	0	0	0	0	0	0	0	0	0
	ASV_7929	0	0	0	0	0	0	0	0	0	0	0	0	0	0	0	0	0	12	0	0	0	0	0	0	0	0	0	0	0	0	0	0	0	0	0	0	0	0	0	0	0	0	0	8	0	0	14	0
	ASV_7932	0	0	0	0	0	0	0	6	0	0	0	0	0	0	0	0	0	12	0	0	0	0	0	0	0	0	0	0	0	0	0	0	0	0	0	0	0	0	0	0	0	0	0	0	0	0	0	0
	ASV_7933	0	0	0	0	0	0	0	0	0	0	0	0	0	0	0	0	0	12	0	0	0	0	0	0	0	0	0	0	0	0	0	0	0	0	0	0	0	9	0	0	0	0	0	0	0	0	0	0
	ASV_7934	0	0	0	0	0	0	0	7	0	0	0	0	0	0	0	0	0	12	0	0	0	0	0	0	0	0	0	0	0	0	0	0	0	0	0	0	0	0	0	0	0	0	0	0	0	0	0	0
	ASV_7936	0	0	0	0	0	0	0	0	0	0	0	0	0	0	0	0	0	12	0	0	0	0	0	0	0	0	0	0	0	0	0	0	0	0	0	2	0	10	0	0	0	0	0	0	0	0	0	0
	ASV_7938	0	0	0	0	15	0	0	0	0	0	0	0	17	0	0	0	0	12	0	0	0	0	0	0	0	0	0	0	0	0	0	0	0	0	0	0	0	0	0	0	0	0	0	0	0	0	0	0
	ASV_7946	0	0	0	0	0	0	0	7	0	3	0	0	0	0	0	0	0	11	0	0	0	0	0	0	0	0	0	0	0	0	0	0	0	0	0	0	0	4	0	0	0	0	0	0	0	0	0	0
	ASV_7948	0	0	0	0	12	0	0	15	0	0	0	0	0	0	0	0	0	11	0	0	0	0	0	0	0	0	0	0	0	0	0	0	0	0	0	0	0	0	0	0	0	0	0	0	0	0	0	0
	ASV_7951	0	0	0	0	0	0	0	0	0	0	0	0	0	0	0	0	0	11	0	0	0	0	0	0	0	0	0	0	0	0	0	0	0	0	0	0	0	7	0	0	0	0	0	0	0	0	0	0
	ASV_7952	0	0	0	0	0	0	0	2	0	0	0	0	0	0	0	0	0	11	0	0	0	0	0	0	0	0	0	0	0	0	0	0	0	0	0	0	0	0	0	0	0	0	0	0	0	0	0	0
	ASV_7954	0	0	0	0	0	0	0	0	0	0	0	0	0	0	0	0	0	11	0	0	0	0	5	0	0	0	0	0	0	0	0	0	0	0	0	0	0	0	0	0	0	0	0	0	0	0	0	0
	ASV_7957	0	0	0	0	0	0	0	18	0	0	0	0	0	0	0	0	0	11	0	0	0	0	0	0	0	0	0	0	0	0	0	0	0	0	0	0	0	0	0	0	0	0	0	0	0	0	0	0
	ASV_7963	0	0	0	0	0	0	10	0	0	0	0	0	0	0	0	0	0	11	0	0	0	0	0	0	0	0	0	0	0	0	0	0	0	0	0	0	0	6	0	0	0	0	0	0	0	0	0	0
	ASV_7969	0	0	0	0	0	0	0	4	0	0	0	0	2	0	0	0	0	10	0	0	0	0	0	0	0	0	0	0	0	0	0	0	0	0	0	0	0	3	0	0	0	0	0	0	0	0	0	0
	ASV_7978	0	0	0	0	0	0	0	11	0	0	0	0	0	0	0	0	0	10	0	0	0	0	0	0	0	0	0	0	0	0	0	0	0	0	0	0	0	0	0	0	0	0	0	0	0	0	0	0
	ASV_7979	0	0	0	0	0	0	0	10	0	0	0	0	0	0	0	0	8	10	0	0	0	0	0	0	0	0	0	0	0	0	0	0	0	0	0	0	0	0	0	0	0	0	0	0	0	0	0	0
	ASV_7983	0	0	0	0	0	0	0	0	0	0	7	0	0	0	0	0	0	10	0	0	0	0	0	0	0	0	0	0	0	0	0	0	0	3	0	0	0	0	0	0	0	0	0	0	0	0	0	0
	ASV_7988	0	0	0	0	0	0	0	12	0	0	0	0	0	0	0	0	0	10	0	0	0	0	0	0	0	0	0	0	0	0	0	0	0	0	0	0	0	0	0	0	0	0	0	0	0	0	0	0
	ASV_7989	27	0	0	0	0	0	0	0	0	19	0	0	0	0	0	0	0	10	0	0	0	0	0	0	0	0	0	0	0	0	0	0	0	0	0	0	0	0	0	0	0	0	0	0	0	0	0	0
	ASV_7990	10	0	0	0	0	0	0	0	0	9	0	0	0	0	0	0	0	10	0	0	5	0	0	0	0	0	0	0	0	0	0	0	0	0	0	0	0	0	0	0	0	0	0	0	0	0	0	0
	ASV_7991	0	0	0	0	0	0	0	9	0	0	0	0	0	0	0	0	0	10	0	0	0	0	0	0	0	0	0	0	0	0	0	0	0	0	0	0	0	0	0	0	0	0	0	0	0	0	0	0
	ASV_7992	0	0	0	0	0	0	0	5	0	0	0	0	0	0	0	0	0	10	0	0	0	0	0	0	0	0	0	0	0	0	0	0	0	0	0	0	0	10	0	0	0	0	0	0	0	0	0	0
	ASV_7995	0	0	0	0	0	0	0	0	0	0	0	0	0	0	0	0	0	10	0	0	0	0	0	0	0	0	0	0	0	0	0	0	0	0	0	0	0	11	0	0	0	0	0	0	0	0	0	0
	ASV_8000	0	0	0	0	0	0	0	0	0	0	0	0	0	0	0	0	0	10	0	0	0	0	0	0	5	0	0	0	0	0	0	0	0	0	0	0	0	0	0	0	0	0	0	0	0	0	0	0
	ASV_8001	0	0	0	0	0	26	0	0	0	0	0	0	0	21	0	0	0	10	0	0	0	0	0	0	0	0	0	0	0	0	0	0	0	0	0	0	0	0	0	0	0	0	0	0	0	0	0	0
	ASV_8003	0	10	0	0	0	0	0	0	0	0	0	0	0	0	0	0	0	10	0	0	10	0	0	0	0	0	0	0	0	0	0	0	0	0	0	0	0	15	0	0	0	0	0	0	0	0	0	0
	ASV_8006	0	0	0	0	0	0	0	0	0	0	0	0	0	0	0	0	0	10	0	0	0	0	0	0	0	0	0	5	0	0	0	0	0	0	0	0	0	0	0	0	0	0	0	0	0	0	0	0
	ASV_8007	0	33	0	21	0	0	0	0	0	0	0	0	0	0	0	0	0	10	0	0	0	0	0	0	0	0	0	0	0	0	0	0	0	0	0	0	0	0	0	0	0	0	0	0	0	0	0	0
	ASV_8010	0	0	0	0	0	0	0	5	0	0	0	0	0	0	0	0	0	9	0	0	0	0	0	0	0	0	0	0	0	0	0	0	0	0	0	0	0	0	0	0	0	0	0	0	0	0	0	0
	ASV_8012	0	0	0	0	0	0	0	9	0	0	0	0	0	0	0	0	0	9	0	0	0	0	0	0	0	0	0	0	0	0	0	0	0	0	0	0	0	16	0	0	0	0	0	0	0	0	0	0
	ASV_8014	0	0	0	0	0	0	0	4	0	2	0	0	3	0	0	0	0	9	0	0	0	0	0	0	0	0	0	0	0	0	0	0	0	0	0	0	0	0	0	0	0	0	0	0	0	0	0	0
	ASV_8015	0	0	0	0	0	0	0	14	0	0	0	0	0	0	0	0	0	9	0	0	0	0	0	0	0	0	0	0	0	0	0	0	0	0	0	0	0	0	0	0	0	0	0	0	0	0	0	0
	ASV_8021	0	7	0	0	0	0	0	0	0	0	0	0	0	0	0	0	0	9	0	0	0	6	0	0	0	0	0	0	0	0	3	0	0	0	0	0	0	0	0	0	0	0	0	0	0	0	0	0
	ASV_8023	0	0	0	0	0	0	0	0	0	0	0	0	3	0	0	0	0	9	0	0	0	0	0	0	0	0	0	0	0	0	0	0	0	0	0	0	0	0	0	0	0	0	0	0	0	0	0	0
	ASV_8024	0	0	0	0	0	0	0	8	0	0	0	0	0	0	0	0	0	9	0	0	0	0	0	0	0	0	0	0	0	0	0	0	0	0	0	0	0	0	0	0	0	0	0	0	0	0	0	0
	ASV_8025	0	0	0	0	0	0	0	0	0	0	0	0	0	0	0	0	0	9	0	0	0	0	3	0	0	0	0	0	0	0	0	15	0	0	0	0	0	0	0	0	0	0	0	0	0	0	0	0
	ASV_8026	6	0	0	0	0	0	0	0	0	0	0	0	0	0	0	0	0	9	0	0	0	0	0	0	0	0	0	0	0	0	0	0	0	0	0	0	0	0	0	0	0	0	0	0	0	0	0	0
	ASV_8027	0	0	0	0	0	0	0	0	0	0	0	0	0	0	0	0	0	9	0	0	0	0	0	0	0	0	0	0	0	0	0	0	0	0	0	0	0	9	0	0	0	0	0	0	0	0	0	0
	ASV_8029	0	0	0	0	0	0	0	0	0	0	0	0	0	0	0	0	0	9	0	0	0	4	0	0	0	0	0	0	0	0	0	0	0	0	0	0	0	5	0	0	0	0	0	0	0	0	0	0
	ASV_8031	0	0	0	0	0	15	0	0	0	0	0	0	0	0	0	0	0	9	0	0	0	0	0	0	0	0	0	0	0	0	0	0	0	0	0	0	0	0	0	0	0	0	0	0	0	0	0	0
	ASV_8038	0	0	0	0	0	0	0	0	0	0	0	0	7	0	0	0	0	9	0	0	0	0	0	0	0	0	0	0	0	0	0	0	0	0	0	0	0	0	0	0	0	0	0	0	0	0	0	0
	ASV_8044	0	0	0	0	0	0	0	0	0	35	0	0	7	0	0	0	0	9	0	0	0	0	0	0	0	0	0	0	0	4	0	0	0	0	0	0	0	0	0	0	0	0	0	0	0	0	0	0
	ASV_8045	5	0	0	0	0	0	0	0	0	8	0	0	0	0	0	0	0	9	0	0	0	0	0	0	0	0	0	0	0	0	0	0	0	0	0	0	0	0	0	0	0	0	0	0	0	0	0	0
	ASV_8047	0	9	0	0	0	0	0	0	0	0	0	0	0	0	0	0	0	9	0	7	0	0	0	0	0	0	0	0	0	0	0	0	0	0	0	0	0	0	0	0	0	0	0	0	0	0	0	0
	ASV_8048	11	0	0	0	0	0	0	0	0	10	0	0	0	0	0	0	0	9	0	0	0	0	0	0	0	0	0	0	0	0	0	0	0	0	0	0	0	0	0	0	0	0	0	0	10	0	0	0
	ASV_8049	0	0	0	0	0	0	0	5	0	0	0	0	0	0	0	0	0	9	0	0	0	0	0	0	0	0	0	0	0	0	0	0	0	0	0	0	0	0	0	0	0	0	0	0	0	0	0	0
	ASV_8051	0	0	0	0	0	0	0	9	0	0	0	0	0	0	0	0	0	8	0	0	0	0	0	0	0	0	0	0	0	0	0	0	0	0	0	0	0	0	0	0	0	0	0	0	0	0	0	0
	ASV_8053	0	0	0	0	0	0	0	0	0	0	0	0	0	0	0	2	0	8	0	0	0	0	0	0	0	0	0	0	0	0	0	0	0	0	0	0	0	0	0	0	0	0	0	0	0	0	0	0
	ASV_8054	10	0	0	0	0	0	0	3	0	26	0	0	2	0	0	0	0	8	0	6	8	0	0	0	0	0	0	0	0	4	2	0	3	0	0	0	0	9	0	0	0	0	0	0	0	0	0	0
	ASV_8056	0	0	0	0	0	0	0	2	0	0	2	0	0	0	0	0	0	8	0	0	0	0	0	0	0	0	0	0	0	0	0	0	0	0	0	0	0	0	0	0	0	0	0	0	0	0	0	0
	ASV_8058	0	0	0	0	0	0	0	8	0	0	0	0	0	0	0	0	0	8	0	0	0	0	0	0	0	0	0	0	0	0	0	0	0	0	0	0	0	0	0	0	0	0	0	0	0	0	0	0
	ASV_8060	13	0	0	0	0	0	0	0	0	7	0	0	0	0	0	4	0	8	0	0	17	0	3	4	0	0	0	0	0	2	0	0	0	0	0	0	0	0	0	0	0	0	0	0	0	5	0	0
	ASV_8064	0	0	0	0	0	0	0	0	0	13	0	0	0	0	0	0	0	8	0	0	0	0	0	0	0	0	0	0	0	0	0	0	0	0	0	0	0	0	0	0	0	0	0	0	0	0	0	0
	ASV_8068	0	0	0	0	0	0	0	0	0	0	0	0	0	0	0	0	0	8	0	0	0	0	0	0	0	0	0	0	0	0	0	0	8	0	0	5	0	0	0	0	0	0	0	0	0	0	0	0
	ASV_8070	0	0	0	0	0	0	0	0	0	0	0	0	0	0	0	0	0	8	0	0	0	0	0	0	0	0	0	0	4	0	0	0	0	0	0	0	0	0	0	0	0	0	0	0	5	0	0	0
	ASV_8072	0	0	0	0	0	0	0	12	0	0	0	0	0	0	0	0	0	8	0	0	0	0	0	0	0	0	0	0	0	0	0	0	0	0	0	0	0	0	0	0	0	0	0	0	0	0	0	0
	ASV_8074	0	0	0	0	0	0	0	4	0	0	0	0	0	0	0	0	0	8	0	0	0	0	0	0	0	0	0	0	0	0	0	0	0	0	0	0	0	0	0	0	0	0	0	0	0	0	0	0
	ASV_8075	0	0	0	0	0	0	0	5	0	0	0	0	0	0	0	0	0	8	0	0	0	0	0	0	0	0	0	0	0	0	0	0	0	0	0	0	0	0	0	0	0	0	0	0	0	0	0	0
	ASV_8076	0	0	0	0	0	0	0	5	0	0	0	0	0	0	0	0	0	8	0	0	0	0	0	0	0	0	0	0	0	0	0	0	0	0	0	0	0	0	0	0	0	0	0	0	0	0	0	0
	ASV_8077	0	0	0	0	0	0	0	0	0	0	0	0	0	0	0	0	0	8	0	0	0	0	0	0	0	0	0	0	0	0	0	0	0	0	0	0	0	10	0	0	0	0	0	0	0	0	0	0
	ASV_8084	10	0	0	0	0	0	0	0	0	10	0	0	0	0	0	0	0	8	0	0	7	0	0	0	0	0	0	0	0	0	0	0	0	0	0	0	0	0	0	0	0	0	0	0	0	0	0	0
	ASV_8085	0	0	0	0	0	0	0	0	0	0	0	0	0	0	0	0	0	8	0	0	6	0	0	0	0	0	0	0	0	0	0	0	0	0	0	0	0	0	0	0	0	0	0	0	0	0	0	0
	ASV_8088	0	0	0	0	0	0	0	0	0	0	0	0	0	0	0	0	0	8	0	0	0	0	0	0	0	0	0	0	0	0	0	0	0	0	0	0	0	11	0	0	0	0	0	0	0	0	0	0
	ASV_8094	0	11	0	0	0	0	0	0	0	0	0	0	0	7	0	0	0	8	0	0	0	0	0	0	0	0	0	0	0	0	0	0	0	0	0	0	0	0	0	0	0	0	0	0	0	0	0	0
	ASV_8097	0	0	0	0	0	0	0	0	0	0	0	0	5	0	0	0	0	8	0	0	0	0	0	0	0	0	0	0	0	0	0	0	0	0	0	0	0	0	0	0	0	0	0	0	0	0	0	0
	ASV_8105	0	0	0	0	12	0	0	0	0	0	0	0	0	0	0	0	0	8	0	0	0	0	0	0	0	0	0	0	0	0	0	0	0	0	0	0	0	0	0	0	0	0	0	0	0	0	0	0
	ASV_8106	0	0	0	0	0	0	0	7	0	0	0	0	0	0	0	0	0	8	0	0	0	0	0	0	0	0	0	0	0	0	0	0	0	0	0	0	0	0	0	0	0	0	0	0	0	0	0	0
	ASV_8107	0	0	0	0	0	0	0	0	0	0	0	0	0	0	0	0	6	8	0	0	0	0	0	0	0	0	0	0	0	0	0	0	0	0	0	0	0	0	0	0	0	0	0	0	0	0	0	0
	ASV_8109	0	0	0	0	0	0	0	6	0	0	0	0	0	0	0	0	0	8	0	0	0	0	0	0	0	0	0	0	0	0	0	0	0	0	0	0	0	0	0	0	0	0	0	0	0	0	0	0
	ASV_8110	0	0	0	0	6	0	0	0	0	0	0	0	0	0	0	0	0	8	0	0	0	0	0	0	0	0	0	0	0	0	0	0	0	0	0	0	0	0	0	0	0	0	0	0	0	0	0	0
	ASV_8113	0	0	0	0	0	0	0	0	0	0	0	0	0	0	0	0	0	7	0	3	0	0	0	0	0	0	0	0	0	0	0	0	0	0	3	0	0	0	0	0	0	0	0	0	0	0	0	0
	ASV_8115	0	0	0	0	0	3	0	0	0	0	0	0	0	0	0	0	0	7	0	0	0	0	0	0	0	0	0	0	0	0	0	0	0	0	0	0	0	0	0	0	0	0	0	0	0	0	0	0
	ASV_8118	0	0	0	0	0	0	0	3	0	0	0	0	0	0	0	0	0	7	0	0	0	0	0	0	0	0	0	0	0	0	0	0	0	0	0	0	0	0	0	0	0	0	0	0	0	0	0	0
	ASV_8119	0	0	0	0	0	0	0	3	0	0	3	0	0	0	0	0	0	7	0	0	0	0	0	0	0	0	0	0	0	0	0	0	0	0	0	0	0	4	0	0	0	0	0	0	0	0	0	0
	ASV_8120	0	0	0	0	0	0	0	13	0	0	0	0	0	0	0	0	0	7	0	0	0	0	0	0	0	0	0	0	0	0	0	0	0	0	0	0	0	5	0	0	0	0	0	0	0	0	0	0
	ASV_8123	0	0	0	0	0	0	0	7	0	0	0	0	0	0	0	0	0	7	0	0	0	0	0	0	0	0	0	0	0	0	0	0	0	0	0	0	0	8	0	0	0	0	0	0	0	0	0	0
	ASV_8124	0	0	0	0	0	0	0	0	0	0	0	0	6	0	9	8	0	7	0	0	0	0	12	6	0	0	0	6	0	0	0	0	0	0	0	0	0	0	0	0	0	0	8	10	0	0	0	0
	ASV_8130	0	0	0	0	0	0	0	11	0	0	0	0	0	0	0	0	0	7	0	0	0	0	0	3	0	0	0	0	0	0	0	0	0	0	0	0	0	0	0	0	0	0	0	0	0	0	0	0
	ASV_8131	0	0	0	0	0	0	0	5	0	0	0	0	0	0	0	0	0	7	0	0	0	0	0	0	0	0	0	0	0	0	0	0	0	0	0	0	0	10	0	0	0	0	0	0	0	0	0	0
	ASV_8133	0	0	0	0	0	0	0	3	0	0	0	0	0	0	0	0	0	7	0	0	0	0	0	0	0	0	0	0	0	0	0	0	0	0	0	0	0	0	0	0	0	0	0	0	0	0	0	0
	ASV_8135	0	0	0	0	0	0	0	0	0	0	0	2	0	0	0	0	0	7	0	0	0	0	0	0	0	0	0	0	0	0	0	0	0	0	0	0	0	0	0	0	0	0	0	0	0	0	0	0
	ASV_8137	0	0	0	0	0	0	0	0	0	0	0	3	0	0	0	0	0	7	0	0	0	0	0	0	0	0	0	0	0	0	0	0	0	0	0	0	0	0	0	0	0	0	0	0	0	0	0	0
	ASV_8139	0	8	0	6	12	0	0	7	0	0	0	0	0	0	10	0	0	7	0	0	0	0	0	7	6	0	0	0	0	0	0	5	0	0	0	0	0	0	0	0	0	0	0	0	3	6	0	5
	ASV_8143	0	0	0	0	0	0	0	0	0	0	0	0	0	0	0	0	0	7	0	0	0	0	0	0	0	0	0	0	0	0	0	0	0	0	0	0	0	3	0	0	0	0	0	0	0	0	0	0
	ASV_8146	0	0	0	0	5	0	0	0	0	0	0	0	0	0	0	0	0	7	0	0	0	0	0	0	0	0	0	0	0	0	0	0	0	0	0	0	0	0	0	0	0	0	0	0	0	0	0	0
	ASV_8148	0	0	0	0	0	0	0	0	0	0	0	0	0	0	0	6	0	7	0	0	0	0	0	0	0	0	0	0	0	0	0	0	0	0	0	0	0	0	0	0	0	0	0	0	0	0	0	0
	ASV_8152	0	0	0	0	0	0	0	0	0	0	0	0	0	0	0	0	0	7	0	0	0	6	0	0	0	0	0	0	0	0	0	0	0	0	0	0	0	0	0	0	0	0	0	0	0	0	0	0
	ASV_8159	0	0	0	0	0	0	0	0	0	0	0	0	0	0	0	0	0	7	0	0	0	0	5	0	0	0	0	0	0	0	0	0	0	0	0	0	0	0	0	0	0	0	0	0	0	0	0	0
	ASV_8162	0	0	0	5	3	0	0	0	0	0	0	0	7	0	0	0	0	7	0	0	0	0	7	0	0	0	0	0	4	0	0	5	5	0	0	0	0	0	0	0	0	0	0	0	0	15	0	0
	ASV_8163	0	0	0	0	0	0	0	0	0	0	0	0	0	0	0	0	0	7	0	0	0	0	0	0	0	0	0	0	0	0	0	0	0	0	0	0	0	5	0	0	0	0	0	0	0	0	0	0
	ASV_8165	0	0	0	0	0	0	0	0	0	0	0	0	0	0	0	0	0	7	0	0	0	0	0	0	0	0	0	0	0	0	0	0	0	0	0	0	0	0	0	0	0	0	0	0	0	5	0	0
	ASV_8167	0	0	0	0	0	0	0	0	0	0	0	0	0	0	0	0	0	6	0	0	0	0	0	0	0	0	0	0	0	0	0	0	0	0	0	0	0	2	0	0	0	0	0	0	0	0	0	0
	ASV_8168	0	0	0	0	0	0	0	11	0	0	0	0	0	0	0	0	0	6	0	0	0	0	0	0	0	0	0	0	0	0	0	0	0	0	0	0	0	10	0	0	0	0	0	0	0	0	0	0
	ASV_8169	0	0	0	0	0	0	0	4	0	0	0	0	0	0	0	0	0	6	0	0	0	0	0	0	0	0	0	0	0	0	0	0	0	0	0	0	0	7	0	0	0	0	0	0	0	0	0	0
	ASV_8170	0	0	0	0	0	0	0	4	0	0	0	0	0	0	0	0	0	6	0	0	0	0	0	0	0	0	0	0	0	0	0	0	0	0	0	0	0	9	0	0	0	0	0	0	0	0	0	0
	ASV_8171	0	0	0	0	0	0	0	6	0	0	0	0	0	0	0	0	0	6	0	0	0	0	0	0	0	0	0	0	0	0	0	0	0	0	0	0	0	0	0	0	0	0	0	0	0	0	0	0
	ASV_8173	0	0	0	0	0	0	0	0	0	0	0	0	0	0	0	0	0	6	0	0	0	0	0	0	0	0	0	0	0	3	0	0	0	0	0	0	0	0	0	0	0	0	0	0	0	0	0	0
	ASV_8174	0	0	0	0	0	0	0	19	0	0	0	0	0	0	0	0	0	6	0	0	0	0	0	0	0	0	0	0	0	0	0	0	0	0	0	0	0	0	0	0	0	0	0	0	0	0	0	0
	ASV_8179	0	0	0	0	0	0	0	7	0	0	0	0	0	0	0	0	0	6	0	0	0	0	0	0	0	0	0	0	0	0	0	0	0	0	0	0	0	0	0	0	0	0	0	0	0	0	0	0
	ASV_8180	0	0	0	0	0	0	0	5	0	0	0	0	0	0	0	0	0	6	0	0	0	0	0	0	0	0	0	0	0	0	0	0	0	0	0	0	0	3	0	0	0	0	0	0	0	0	0	0
	ASV_8182	0	0	0	0	0	0	0	0	0	0	0	0	0	0	0	0	0	6	0	4	0	0	0	0	0	0	0	0	0	0	0	0	0	0	0	0	0	0	0	0	0	0	0	0	0	0	0	0
	ASV_8183	0	0	0	0	0	0	0	4	0	0	0	5	0	0	0	0	0	6	0	0	0	0	0	0	0	0	0	0	0	0	0	0	0	0	0	0	0	0	0	0	0	0	0	0	0	0	0	0
	ASV_8185	0	0	0	0	0	0	0	2	0	2	0	0	0	0	0	0	0	6	0	0	0	0	0	0	0	0	0	0	0	0	0	0	0	0	0	0	0	0	0	0	0	0	0	0	0	0	0	0
	ASV_8187	0	0	0	0	0	0	0	0	0	0	0	0	0	0	0	0	0	6	0	0	0	0	0	0	0	0	0	0	0	0	0	0	0	0	0	0	0	0	0	0	0	0	0	0	0	3	0	0
	ASV_8189	0	0	0	0	0	0	0	0	0	0	0	0	0	0	0	0	0	6	0	0	0	0	0	0	0	0	0	0	0	0	0	0	0	0	3	0	0	4	0	0	0	0	0	0	0	0	0	0
	ASV_8191	0	0	0	0	0	0	0	4	0	0	0	0	0	0	0	0	0	6	0	0	0	0	0	0	0	0	0	0	0	0	0	0	0	0	0	0	0	0	0	0	0	0	0	0	0	0	0	0
	ASV_8193	0	0	0	0	0	0	0	7	0	0	0	0	0	0	0	0	0	6	0	0	0	0	0	0	0	0	0	0	0	0	0	0	0	0	0	0	0	7	0	3	0	0	0	0	0	0	0	0
	ASV_8194	0	0	0	5	0	0	0	0	0	0	0	0	0	0	0	0	0	6	0	0	0	0	0	0	0	0	0	0	0	0	0	0	0	0	0	0	0	0	0	0	0	0	0	0	0	0	0	0
	ASV_8195	0	0	0	0	0	0	0	11	0	0	0	0	0	0	0	0	0	6	0	0	0	0	0	0	0	0	0	0	0	0	0	0	0	0	0	0	0	0	0	0	0	0	0	0	0	0	0	0
	ASV_8196	3	0	0	14	16	0	6	0	0	0	0	17	7	0	0	0	0	6	0	7	9	0	8	8	0	0	0	0	0	0	0	0	7	0	0	0	0	3	0	0	0	0	6	4	0	4	0	0
	ASV_8197	0	0	0	0	0	0	0	4	0	0	0	0	0	0	0	0	0	6	0	0	0	0	0	0	0	0	0	0	0	0	0	0	0	0	0	0	0	5	0	0	0	0	0	0	0	0	0	0
	ASV_8199	0	0	0	0	0	0	0	4	0	0	0	0	0	0	0	0	0	6	0	4	0	0	0	0	0	0	0	0	0	0	0	0	0	0	0	0	0	0	0	0	0	0	0	0	0	0	0	0
	ASV_8200	0	0	0	0	0	0	0	0	0	0	2	0	0	0	0	0	0	6	0	0	0	0	0	0	0	0	0	0	0	0	0	0	0	0	0	0	0	0	0	0	0	0	0	0	0	0	0	0
	ASV_8204	0	0	0	0	0	0	0	0	0	0	0	3	0	0	0	0	0	6	0	0	0	0	0	0	0	0	0	0	0	0	0	0	0	0	0	0	0	0	0	0	0	0	0	0	0	0	0	0
	ASV_8206	0	0	0	0	0	0	0	11	0	0	0	0	0	0	0	0	0	6	0	0	0	0	0	0	0	0	0	0	0	0	0	0	0	0	0	0	0	2	0	0	0	0	0	0	0	0	0	0
	ASV_8207	0	0	0	0	0	0	0	0	0	0	0	0	0	0	0	0	0	6	0	0	0	0	0	0	0	0	0	0	0	0	0	0	0	0	0	0	0	12	0	0	0	0	0	0	0	0	0	0
	ASV_8215	0	0	0	0	0	0	0	0	0	0	3	0	0	0	0	0	0	6	0	0	0	0	0	0	0	0	0	0	0	0	0	0	0	0	0	0	0	0	0	0	0	0	0	0	0	0	0	0
	ASV_8221	10	0	0	0	0	0	0	0	0	14	0	0	0	0	8	0	0	6	0	0	7	0	0	0	0	0	0	0	0	0	0	0	0	0	0	0	0	0	0	0	0	0	0	0	0	0	0	0
	ASV_8224	0	0	0	0	0	0	0	0	0	0	0	0	0	0	0	0	0	6	0	0	3	0	0	0	0	0	0	0	0	0	0	0	0	0	0	0	0	0	0	0	0	0	0	0	0	0	0	0
	ASV_8225	0	0	0	0	5	0	0	6	0	0	0	3	10	3	0	0	0	6	0	0	0	0	0	0	0	0	0	0	0	0	5	5	7	0	0	0	0	0	0	4	0	0	0	0	0	0	0	0
	ASV_8229	0	0	0	0	0	0	0	0	0	0	0	0	0	0	0	0	0	6	0	0	0	0	0	0	0	0	0	0	0	0	0	0	0	0	0	0	0	13	0	0	0	0	0	0	0	0	0	0
	ASV_8230	0	0	0	0	0	0	0	0	0	0	0	0	0	0	0	0	0	6	0	0	0	0	0	0	0	3	0	0	0	0	0	0	0	0	0	0	0	0	0	0	0	0	0	0	0	0	0	0
	ASV_8233	0	0	0	0	0	0	0	0	0	0	0	0	0	0	0	0	0	6	0	0	0	0	0	0	0	0	0	0	0	0	0	0	3	0	0	0	0	0	0	0	0	0	0	0	0	0	0	0
	ASV_8234	0	0	0	0	0	0	0	0	0	0	0	0	0	0	0	0	0	6	0	0	0	0	0	0	0	0	0	0	0	0	0	0	0	0	0	0	0	4	0	0	0	0	0	0	0	0	0	0
	ASV_8236	0	0	0	0	0	0	0	6	0	0	0	0	0	0	0	0	0	6	0	0	0	0	0	0	0	0	0	0	0	0	0	0	0	0	0	0	0	0	0	0	0	0	0	0	0	0	0	0
	ASV_8237	0	0	0	0	0	0	0	6	0	0	0	0	0	0	0	0	0	5	0	0	0	0	0	0	0	0	0	0	0	0	0	0	0	0	0	0	0	0	0	0	0	0	0	0	0	0	0	0
	ASV_8239	0	0	0	0	0	0	0	5	0	0	0	2	0	0	0	0	0	5	0	0	0	0	0	0	0	0	0	0	0	0	0	0	0	0	0	0	0	2	0	0	0	0	0	0	0	0	0	0
	ASV_8241	0	0	0	0	0	0	0	2	0	0	0	0	0	0	0	0	0	5	0	0	0	0	0	0	0	0	0	0	0	0	0	0	0	0	0	0	0	0	0	0	0	0	0	0	0	0	0	0
	ASV_8242	0	0	0	0	0	0	0	2	0	0	0	0	0	0	0	0	0	5	0	0	0	0	0	0	0	0	0	0	0	0	0	0	0	0	0	0	0	0	0	0	0	0	0	0	0	0	0	0
	ASV_8245	0	0	0	0	0	0	0	0	0	0	0	0	3	0	0	0	0	5	0	4	0	0	0	0	0	0	0	0	0	0	0	0	0	0	0	0	0	0	0	0	0	0	0	0	0	0	0	0
	ASV_8246	0	0	0	0	0	0	0	0	0	0	0	0	0	0	0	0	0	5	0	0	0	0	0	0	0	0	0	0	0	0	0	0	0	0	0	0	0	0	0	0	0	0	0	0	5	0	0	0
	ASV_8248	0	0	0	0	0	0	0	8	0	0	0	6	0	0	0	0	0	5	0	0	0	0	0	0	0	0	0	0	0	0	0	0	0	0	0	0	0	0	0	0	0	0	0	0	0	0	0	0
	ASV_8250	0	0	0	0	0	0	0	3	0	0	0	0	0	0	0	0	0	5	0	0	0	0	0	0	0	0	0	0	0	0	0	0	0	0	0	0	0	0	0	0	0	0	0	0	0	0	0	0
	ASV_8252	0	0	0	0	0	0	0	0	0	0	0	0	0	0	0	0	0	5	0	0	0	0	0	0	0	0	0	0	0	0	4	0	0	0	0	0	0	0	0	0	0	0	0	0	0	0	0	0
	ASV_8253	0	0	0	0	0	0	0	7	0	0	0	0	0	0	0	0	0	5	0	0	0	0	0	0	0	0	0	0	0	0	0	0	0	0	0	0	0	0	0	0	0	0	0	0	0	0	0	0
	ASV_8254	0	0	0	0	0	0	0	13	0	0	0	0	0	0	0	0	0	5	0	0	0	0	0	0	0	0	0	0	0	0	0	0	0	0	0	0	0	0	0	0	0	0	0	0	0	0	0	0
	ASV_8256	0	0	0	0	0	0	0	3	0	0	0	0	0	3	0	0	0	5	0	0	0	0	0	0	0	0	0	0	0	0	0	0	0	0	0	0	0	0	0	0	0	0	0	0	0	0	0	0
	ASV_8258	0	0	0	0	0	0	0	0	0	0	0	0	0	0	0	0	0	5	0	0	0	0	0	0	0	0	0	0	0	0	0	0	0	0	0	0	0	8	0	0	0	0	0	0	0	0	0	0
	ASV_8259	0	0	0	0	0	0	0	3	0	0	0	0	0	0	0	0	0	5	0	0	0	0	0	0	0	0	0	0	0	0	0	0	0	3	0	0	0	7	0	0	0	0	0	0	0	0	0	0
	ASV_8261	0	0	0	0	0	0	0	4	0	0	0	0	0	0	0	0	0	5	0	0	0	0	0	0	0	0	0	0	0	0	0	0	0	0	0	0	0	10	0	0	0	0	0	0	0	0	0	0
	ASV_8262	0	0	0	0	0	0	0	0	0	0	0	0	0	0	13	0	0	5	0	0	0	0	0	0	0	0	0	0	0	0	0	0	0	0	0	0	0	0	0	0	0	0	0	0	0	0	0	0
	ASV_8263	0	0	0	0	0	0	0	11	0	0	0	0	0	0	0	0	0	5	0	0	0	0	0	0	0	0	0	0	0	0	0	0	0	0	0	0	0	0	0	0	0	0	0	0	0	0	0	0
	ASV_8265	0	0	0	0	0	0	0	0	0	0	0	0	0	0	0	0	0	5	0	0	0	0	0	0	0	0	0	0	0	0	0	0	0	0	0	0	0	0	0	0	0	0	0	0	0	3	0	0
	ASV_8266	0	0	0	0	0	0	0	14	0	0	0	0	0	0	0	0	0	5	0	0	0	0	0	0	0	0	0	0	0	0	0	0	0	0	0	0	0	0	0	0	0	0	0	0	0	0	0	0
	ASV_8267	0	0	0	0	0	0	0	0	0	0	0	2	0	0	0	0	0	5	0	0	0	0	0	0	0	0	0	0	0	0	0	0	0	0	0	0	0	0	0	0	0	0	0	0	0	0	0	0
	ASV_8268	0	0	0	0	6	0	0	7	0	0	0	0	0	0	0	0	0	5	0	0	0	0	0	0	0	0	0	0	0	0	0	0	0	0	0	0	0	0	0	0	0	0	0	0	0	0	0	0
	ASV_8270	0	0	0	0	0	0	0	0	0	18	0	0	0	0	0	0	0	5	0	0	4	0	0	0	0	0	0	0	0	0	0	0	0	0	0	0	0	0	0	0	0	0	0	0	0	0	0	0
	ASV_8274	0	0	0	0	0	0	0	6	0	0	0	0	0	0	0	0	0	5	0	0	0	0	0	0	0	0	0	0	0	0	0	0	0	0	0	0	0	0	0	0	0	0	0	0	0	0	0	0
	ASV_8277	0	0	0	0	0	0	0	6	0	0	0	0	0	0	0	0	0	5	0	0	0	0	0	0	0	0	0	0	0	0	0	0	0	0	0	0	0	4	0	0	0	0	0	0	0	0	0	0
	ASV_8280	0	0	0	0	0	0	0	5	0	0	0	0	0	0	0	0	0	5	0	0	0	0	0	0	0	0	0	0	0	0	0	0	0	0	0	0	0	7	0	0	0	0	0	0	0	0	0	0
	ASV_8282	0	0	0	0	0	0	0	0	0	0	0	0	0	0	0	0	0	5	0	0	0	0	0	0	0	0	0	0	0	0	0	0	0	0	0	0	0	7	0	0	0	0	0	0	0	0	0	0
	ASV_8283	0	0	0	0	0	0	0	0	0	0	0	0	0	0	0	0	0	5	0	0	0	0	0	0	0	0	0	0	0	0	0	0	0	0	0	0	0	3	0	0	0	0	0	0	0	0	0	0
	ASV_8284	0	0	0	0	0	0	0	0	0	0	0	0	0	3	0	0	0	5	0	0	0	0	0	0	0	0	0	0	0	0	0	0	0	0	0	0	0	0	0	0	0	0	0	0	0	0	0	0
	ASV_8285	0	0	0	0	0	0	0	6	0	0	0	0	0	0	0	0	0	5	0	0	0	0	0	0	0	0	0	0	0	0	0	0	0	0	0	0	0	0	0	0	0	0	0	0	0	0	0	0
	ASV_8293	0	0	0	0	0	0	0	5	0	0	0	0	0	0	0	0	0	5	0	0	0	0	0	0	0	0	0	0	0	0	0	0	0	0	0	0	0	12	0	0	0	0	0	0	0	0	0	0
	ASV_8294	0	0	0	0	0	0	0	0	0	0	0	0	0	0	4	0	0	5	0	0	0	0	0	0	0	0	0	0	0	0	0	0	0	0	0	0	0	0	0	0	0	0	0	0	0	0	0	0
	ASV_8296	0	0	0	0	0	0	0	0	0	0	0	0	0	0	3	0	0	5	0	0	0	0	0	0	0	0	0	0	0	0	0	0	0	0	0	0	0	0	0	0	0	0	0	0	0	0	0	0
	ASV_8297	0	0	0	0	0	0	0	0	0	0	0	0	0	0	0	0	0	5	0	0	0	0	0	0	0	0	0	0	0	0	0	0	0	0	0	0	0	12	0	0	0	0	0	0	0	0	0	0
	ASV_8298	0	0	0	0	0	0	0	0	0	0	0	0	0	0	0	0	0	5	0	0	0	0	0	0	0	0	0	0	0	0	0	0	0	0	0	0	0	5	0	0	0	0	0	0	0	0	0	0
	ASV_8300	10	0	0	0	0	0	0	0	0	0	0	0	0	0	0	0	0	5	0	13	0	4	0	0	0	0	9	0	5	0	0	0	0	0	0	0	0	10	0	0	5	0	0	5	0	0	0	0
	ASV_8304	0	0	0	0	0	0	0	0	0	0	0	0	0	0	0	0	0	5	0	0	0	0	0	0	0	0	0	0	0	0	0	0	0	0	0	0	0	5	0	0	0	0	0	0	0	0	0	0
	ASV_8310	0	0	0	0	13	0	0	0	0	0	0	0	11	0	0	0	0	5	0	0	0	0	0	0	0	0	0	0	0	0	0	0	0	0	0	0	0	0	0	0	0	0	0	0	0	0	0	0
	ASV_8311	0	0	0	0	0	0	0	14	0	0	0	0	0	0	0	0	0	5	0	0	0	0	0	0	0	0	0	0	0	0	0	0	0	0	0	0	0	0	0	0	0	0	0	0	0	0	0	0
	ASV_8312	0	0	0	0	3	0	0	12	0	0	0	0	0	0	0	0	0	5	0	0	0	0	0	0	0	0	0	0	0	0	0	0	0	0	0	0	0	0	0	0	0	0	0	0	0	0	0	0
	ASV_8313	0	0	0	0	0	0	0	8	0	0	0	0	0	0	0	0	0	5	0	0	0	0	0	0	0	0	0	0	0	0	0	0	0	0	0	0	0	0	0	0	0	0	0	0	0	0	0	0
	ASV_8321	0	0	0	0	0	0	0	0	0	0	0	0	0	0	0	0	0	5	0	0	0	0	0	0	0	0	0	0	0	0	0	0	0	3	0	0	0	0	0	0	0	0	0	0	0	0	0	0
	ASV_8322	0	0	0	0	0	0	0	2	0	0	0	0	0	0	0	0	0	4	0	0	0	0	0	0	0	0	0	0	0	0	0	0	0	0	0	0	0	0	0	0	0	0	0	0	0	0	0	0
	ASV_8324	0	0	0	0	0	0	0	0	0	0	0	0	0	0	0	0	0	4	0	0	0	0	0	0	0	0	0	0	0	0	0	0	0	0	0	0	0	7	0	0	0	0	0	0	0	0	0	0
	ASV_8326	0	0	0	0	0	0	0	0	0	0	0	0	0	0	0	0	0	4	0	7	0	0	0	0	0	0	0	0	0	0	0	0	0	0	0	0	0	0	0	2	0	0	0	0	0	0	0	0
	ASV_8330	0	0	0	0	0	0	0	4	0	0	0	0	0	0	0	0	0	4	0	0	0	0	0	0	0	0	0	0	0	0	0	0	0	0	0	0	0	0	0	0	0	0	0	0	0	0	0	0
	ASV_8333	0	0	0	0	0	0	0	0	0	0	0	0	4	0	0	0	0	4	0	0	0	0	0	0	0	0	0	0	0	0	0	0	0	0	0	0	0	0	0	0	0	0	0	0	0	0	0	0
	ASV_8334	0	0	0	0	0	0	0	0	0	0	0	0	0	0	0	0	0	4	0	0	0	0	0	0	0	0	0	0	0	0	0	0	0	0	0	3	0	9	0	0	0	0	0	0	0	0	0	0
	ASV_8335	0	0	0	0	0	0	0	0	0	0	0	0	0	0	0	0	0	4	0	0	0	0	0	0	0	0	0	0	0	0	0	3	0	0	0	0	0	11	0	0	0	0	0	0	0	0	0	0
	ASV_8338	0	0	0	0	0	0	0	0	0	0	0	0	0	0	0	0	0	4	0	0	0	0	0	0	0	0	0	0	0	0	0	0	0	0	0	2	0	0	0	0	0	0	0	0	0	0	0	0
	ASV_8341	0	0	0	0	0	0	0	6	0	0	0	0	0	0	0	0	0	4	0	0	0	0	0	0	0	0	0	0	0	0	0	0	0	0	0	0	0	0	0	0	0	0	0	0	0	0	5	0
	ASV_8344	0	0	0	0	0	0	0	0	0	0	0	0	0	0	0	0	0	4	0	0	0	0	0	0	0	0	0	0	0	0	0	0	0	0	0	0	0	2	0	0	0	0	0	0	0	0	0	0
	ASV_8345	0	0	0	0	0	0	0	6	0	0	0	0	0	0	0	0	0	4	0	0	0	0	0	0	0	0	0	0	0	0	0	0	0	0	0	0	0	0	0	0	0	0	0	0	0	0	0	0
	ASV_8347	0	0	0	0	0	0	0	0	0	11	5	0	0	0	0	0	0	4	0	4	0	0	0	0	0	0	0	0	0	0	0	0	0	0	0	0	0	0	0	0	0	0	0	0	0	0	0	0
	ASV_8348	0	0	0	0	0	0	0	3	0	0	0	0	0	0	0	0	0	4	0	0	0	0	0	0	0	0	0	0	0	0	0	0	0	0	0	0	0	0	0	0	0	0	0	0	0	0	0	0
	ASV_8349	0	2	0	0	0	0	2	12	0	0	0	0	0	0	0	0	0	4	0	0	0	0	0	0	0	0	0	0	0	0	0	0	0	0	0	0	0	0	0	0	0	0	0	0	0	0	0	0
	ASV_8353	0	0	0	0	0	0	0	8	0	0	0	0	0	0	0	0	0	4	0	0	0	0	0	0	0	0	0	0	0	0	0	0	0	0	0	0	0	2	0	0	0	0	0	0	0	0	0	0
	ASV_8355	0	0	0	0	0	0	2	11	0	0	0	0	0	0	0	0	0	4	0	0	0	0	0	0	0	0	0	0	0	0	0	0	0	0	0	0	0	0	0	0	0	0	0	0	0	0	0	0
	ASV_8357	0	0	0	0	0	0	0	0	0	0	0	0	0	0	0	0	0	4	0	10	0	0	0	0	0	0	0	0	2	0	0	0	0	0	0	0	0	0	0	0	0	0	0	0	0	0	0	0
	ASV_8362	0	0	0	0	0	0	0	3	0	0	0	0	0	0	0	0	0	4	0	0	0	0	0	0	0	0	0	0	0	0	0	0	0	0	0	0	0	0	0	0	0	0	0	0	0	0	0	0
	ASV_8365	0	0	0	0	0	0	0	3	0	0	0	0	0	0	0	0	0	4	0	0	0	0	0	0	0	0	0	0	0	0	0	0	0	0	0	0	0	0	0	0	0	0	0	0	0	0	0	0
	ASV_8368	0	5	0	0	0	0	0	0	0	0	0	0	0	0	0	0	0	4	0	0	0	0	0	0	0	0	0	0	0	0	0	0	0	0	0	0	0	0	0	0	0	0	0	0	0	0	0	0
	ASV_8371	0	0	0	0	0	0	0	10	0	0	0	0	0	0	0	0	0	4	0	0	0	0	0	0	0	0	0	0	0	0	0	0	0	0	0	0	0	0	0	0	0	0	0	0	0	0	0	0
	ASV_8375	0	0	0	0	0	0	0	2	0	0	0	0	0	0	0	0	0	4	0	0	0	0	0	0	0	0	0	0	0	0	0	0	0	0	0	0	0	0	0	0	0	0	0	0	0	0	0	0
	ASV_8379	0	0	0	0	0	0	0	4	0	0	0	0	0	0	0	0	0	4	0	0	0	0	0	0	0	0	0	0	0	0	0	7	0	0	0	0	0	9	0	0	0	0	0	0	0	0	0	0
	ASV_8380	0	0	0	3	0	0	0	0	0	4	0	4	0	0	0	0	0	4	0	0	0	0	0	0	0	0	0	0	0	0	0	0	0	0	0	0	0	0	0	0	0	0	0	0	0	0	0	0
	ASV_8383	0	0	0	0	0	0	0	4	0	0	0	0	0	0	0	0	0	4	0	0	0	0	0	0	0	0	0	0	0	0	0	0	0	0	0	0	0	0	0	0	0	0	0	0	0	0	0	0
	ASV_8384	0	0	0	0	0	0	0	0	0	0	0	0	8	0	0	0	0	4	0	0	0	0	0	0	0	0	0	0	0	0	0	0	0	0	0	0	0	0	0	0	0	0	0	0	0	0	0	0
	ASV_8385	0	0	0	0	0	0	0	9	0	0	0	0	0	0	0	0	0	4	0	0	0	0	0	0	0	0	0	0	0	0	0	0	0	0	0	0	0	0	0	0	0	0	0	0	0	0	0	0
	ASV_8387	0	0	0	0	0	0	0	11	0	0	0	0	0	0	0	0	0	4	0	0	0	0	0	0	0	0	0	0	0	0	0	2	0	0	0	0	0	3	0	0	0	0	0	0	0	0	0	0
	ASV_8389	0	12	0	0	0	0	0	0	0	2	0	0	0	0	0	0	0	4	0	3	0	0	0	0	0	0	0	0	0	0	0	0	0	0	0	0	0	0	0	0	0	0	0	0	0	0	0	0
	ASV_8391	0	0	0	0	0	0	0	8	0	0	0	0	0	0	0	0	0	4	0	0	0	0	0	0	0	0	0	0	0	0	0	0	0	0	0	0	0	0	0	0	0	0	0	0	0	0	0	0
	ASV_8393	0	0	0	0	0	0	0	0	0	0	0	0	0	0	0	0	0	4	0	0	0	0	0	0	0	0	0	0	0	0	0	0	0	0	0	0	0	4	0	0	0	0	0	0	0	0	0	0
	ASV_8399	0	0	0	0	0	0	0	0	0	0	0	0	0	0	0	0	4	4	0	0	0	0	0	5	0	0	0	0	0	0	0	0	0	0	0	0	0	0	0	0	0	0	0	0	0	0	0	0
	ASV_8401	0	0	0	0	0	0	0	6	0	0	0	0	0	0	0	0	0	4	0	0	0	0	0	0	0	0	0	0	0	0	0	0	0	0	0	0	0	0	0	0	0	0	0	0	0	0	0	0
	ASV_8405	0	0	0	0	0	0	0	5	0	0	0	0	0	0	0	0	0	4	0	0	0	0	0	0	0	0	0	0	0	0	0	0	0	0	0	0	0	0	0	0	0	0	0	0	0	0	0	0
	ASV_8407	0	0	0	0	0	0	0	13	0	0	0	0	0	0	0	0	0	4	0	0	0	0	0	0	0	0	0	0	0	0	0	0	0	0	0	0	0	0	0	0	0	0	0	0	0	0	0	0
	ASV_8410	0	0	0	0	6	0	0	0	0	0	0	0	0	0	0	0	0	4	0	0	0	0	0	10	0	0	0	0	0	0	0	0	0	0	0	0	0	0	0	0	0	0	0	0	0	0	0	0
	ASV_8415	0	0	0	0	0	0	0	0	0	0	0	0	0	0	0	0	0	4	0	0	0	0	0	0	0	0	0	0	0	0	0	0	4	0	0	0	0	5	0	0	0	0	0	0	0	0	0	0
	ASV_8416	0	0	0	0	0	0	0	4	0	0	0	0	0	0	0	0	0	4	0	0	0	0	0	0	0	0	0	0	0	0	0	0	0	0	0	0	0	5	0	0	0	0	0	0	0	0	0	0
	ASV_8418	0	0	0	0	0	0	0	6	0	0	0	0	0	0	0	0	0	4	0	0	0	0	0	0	0	0	0	0	0	0	0	0	0	0	0	0	0	10	0	0	0	0	0	0	0	0	0	0
	ASV_8419	0	0	0	0	0	0	0	0	0	16	0	0	0	0	0	6	0	4	0	0	0	0	0	0	0	0	0	0	0	0	0	0	0	0	0	0	0	0	0	0	0	0	0	0	0	0	0	0
	ASV_8421	0	0	0	0	0	0	0	0	0	0	0	0	0	0	0	0	0	4	0	0	0	0	0	0	0	0	0	0	0	0	0	2	0	0	0	0	0	0	0	0	0	0	0	0	0	0	0	0
	ASV_8428	0	0	0	0	0	0	0	18	0	0	0	0	0	0	0	0	0	4	0	0	0	0	0	0	0	0	0	0	0	0	0	0	0	0	0	0	0	0	0	0	0	0	0	0	0	0	0	0
	ASV_8430	0	0	0	0	13	0	0	0	0	0	0	0	10	0	0	0	0	4	0	0	0	0	0	0	0	0	0	0	0	0	0	0	0	0	0	0	0	0	0	0	0	0	0	0	0	0	0	0
	ASV_8433	0	0	0	0	0	0	0	3	0	0	0	0	0	0	0	0	0	4	0	0	0	0	0	0	0	0	0	0	0	0	0	0	0	0	0	2	0	3	0	0	0	0	0	0	0	0	0	0
	ASV_8437	0	0	0	0	3	0	0	0	0	0	0	0	8	0	0	0	0	4	0	0	0	0	0	0	0	0	0	0	0	0	0	0	0	0	0	0	0	0	0	0	0	0	0	0	0	0	0	0
	ASV_8447	0	0	0	0	0	0	0	0	0	0	0	0	0	0	6	0	0	4	0	11	0	0	0	0	7	0	0	0	0	0	0	0	0	0	0	0	0	0	0	0	0	0	0	0	0	0	0	0
	ASV_8448	0	6	0	0	0	0	0	0	0	0	0	0	0	0	0	0	0	4	0	0	0	6	0	0	0	0	0	0	0	0	0	0	0	0	0	0	0	0	0	0	0	0	0	0	0	0	0	0
	ASV_8450	0	0	0	0	0	0	0	0	0	0	0	0	0	0	0	0	0	3	0	0	0	0	0	0	0	0	0	0	0	0	0	0	0	0	0	0	0	6	0	0	0	0	0	0	0	0	0	0
	ASV_8460	0	0	0	0	0	0	0	4	0	0	0	0	0	0	0	0	0	3	0	0	0	0	0	0	0	0	0	0	0	0	0	0	0	0	0	0	0	0	0	0	0	0	0	0	0	0	0	0
	ASV_8461	0	0	0	0	2	0	0	12	0	0	0	0	0	0	0	0	0	3	0	0	0	0	0	0	0	0	0	0	0	0	0	0	0	0	0	0	0	2	0	0	0	0	0	0	0	0	0	0
	ASV_8464	0	0	0	0	0	0	0	7	0	0	0	0	0	0	0	0	0	3	0	0	0	0	0	0	0	0	0	0	0	0	0	0	0	0	0	0	0	0	0	0	0	0	0	0	0	0	0	0
	ASV_8467	0	0	0	3	0	0	0	0	0	0	0	0	0	0	0	0	0	3	0	0	0	0	0	0	0	0	0	0	0	0	0	0	0	0	0	0	0	0	0	0	0	0	0	0	0	0	0	0
	ASV_8468	0	0	0	0	0	0	0	0	0	0	16	0	0	0	0	0	0	3	0	0	0	0	0	0	0	0	0	0	0	0	0	0	0	0	0	0	0	0	0	0	0	0	0	0	0	0	0	0
	ASV_8471	0	0	0	0	0	0	0	2	0	0	0	0	0	0	0	0	0	3	0	0	0	0	0	0	0	0	0	0	0	0	0	0	0	0	0	0	0	0	0	0	0	0	0	0	0	0	0	0
	ASV_8474	0	0	0	0	0	0	0	15	0	0	0	0	0	0	0	0	0	3	0	0	0	0	0	0	0	0	0	0	0	0	0	0	0	0	0	0	0	0	0	0	0	0	0	0	0	0	0	0
	ASV_8478	0	0	0	0	0	0	0	0	0	0	0	3	0	0	0	0	0	3	0	0	0	0	0	0	0	0	0	0	0	0	0	0	0	0	0	0	0	0	0	0	0	0	0	0	0	0	0	0
	ASV_8479	0	0	0	0	0	0	0	0	0	0	0	0	0	0	0	0	0	3	0	3	0	0	0	0	0	0	0	0	0	0	0	0	0	0	0	0	0	0	0	0	0	0	0	0	0	0	0	0
	ASV_8480	0	0	0	0	0	0	4	4	0	0	0	0	0	0	0	0	0	3	0	0	0	0	0	0	0	0	0	0	0	0	0	0	0	0	0	0	0	0	0	0	0	0	0	0	0	0	0	0
	ASV_8487	0	0	0	0	0	0	0	0	0	0	3	0	0	0	0	3	0	3	0	0	0	0	0	0	0	0	0	0	0	0	0	0	0	0	0	0	0	0	0	0	0	0	0	0	0	0	0	0
	ASV_8488	0	0	0	0	0	0	0	0	0	0	0	0	0	0	0	0	0	3	0	0	0	0	0	0	0	0	0	0	0	0	0	0	0	0	0	0	0	3	0	0	0	0	0	0	0	0	0	0
	ASV_8490	0	0	0	0	0	0	0	3	0	0	0	0	0	0	0	0	0	3	0	0	0	0	0	0	0	0	0	0	0	0	0	0	0	0	0	0	0	0	0	0	0	0	0	0	0	0	0	0
	ASV_8493	0	0	0	0	0	0	0	0	0	0	0	0	0	0	0	0	0	3	0	0	0	0	0	0	0	0	0	0	0	0	0	0	0	0	0	0	0	4	0	0	0	0	0	0	0	0	0	0
	ASV_8500	0	0	0	0	0	0	0	8	0	0	0	0	0	0	0	0	0	3	0	0	0	0	0	0	0	0	0	0	0	0	0	0	0	0	0	0	0	0	0	0	0	0	0	0	0	0	0	0
	ASV_8501	0	0	0	0	0	0	0	0	0	0	0	0	10	0	0	0	0	3	0	0	0	0	0	0	0	0	0	0	0	0	0	0	3	0	0	0	0	0	0	0	0	0	0	0	0	0	0	0
	ASV_8502	0	0	0	0	0	0	0	2	0	0	0	0	0	0	0	0	0	3	0	0	0	0	0	0	2	0	0	0	0	0	0	0	0	0	0	0	0	2	0	0	0	0	0	0	0	0	0	0
	ASV_8504	0	0	0	0	0	0	0	10	0	0	0	0	0	0	0	0	0	3	0	0	0	0	0	0	0	0	0	0	0	0	0	0	0	0	0	3	0	7	0	0	0	0	0	0	0	0	0	0
	ASV_8506	0	0	0	0	0	0	0	7	0	0	0	0	0	0	0	0	0	3	0	0	0	0	0	0	0	0	0	0	0	0	0	0	0	0	0	0	0	0	0	0	0	0	0	0	0	0	0	0
	ASV_8508	0	0	0	0	0	0	0	0	0	0	0	2	0	0	0	0	0	3	0	0	0	0	0	0	0	0	0	0	0	0	0	0	0	0	0	0	0	0	0	0	0	0	0	0	0	0	0	0
	ASV_8509	0	0	0	0	0	0	0	2	0	0	0	0	0	0	0	0	0	3	0	0	0	0	0	0	0	0	0	0	0	0	0	0	0	0	0	0	0	0	0	0	0	0	0	0	0	0	0	0
	ASV_8512	0	0	0	0	0	0	0	0	0	0	0	0	0	0	0	0	0	3	0	0	0	0	0	0	0	0	0	0	0	0	0	0	0	0	0	0	0	2	0	0	0	0	0	0	0	0	0	0
	ASV_8516	0	0	0	0	0	0	0	0	0	0	0	0	10	0	0	0	0	3	0	0	0	0	0	3	0	0	0	0	0	0	0	0	3	0	0	0	0	0	0	0	0	0	0	0	0	0	0	0
	ASV_8521	3	0	0	0	0	0	0	3	0	0	0	0	0	0	0	0	0	3	0	0	0	0	0	0	0	0	0	0	0	0	0	0	0	0	0	0	0	0	0	0	0	0	0	0	0	0	0	0
	ASV_8522	0	0	0	0	0	0	0	0	0	0	0	0	0	0	0	0	0	3	0	0	0	0	0	0	0	0	0	0	0	0	0	0	0	0	0	0	0	4	0	0	0	0	0	0	0	0	0	0
	ASV_8525	0	0	0	0	0	0	0	5	0	0	0	0	0	0	0	0	0	3	0	0	0	0	0	0	0	0	0	0	0	0	0	0	0	0	0	0	0	0	0	0	0	0	0	0	0	0	0	0
	ASV_8533	0	0	0	0	0	0	0	0	0	0	0	0	0	0	0	0	0	3	0	0	0	0	5	0	0	0	0	0	0	0	0	0	0	0	0	0	0	0	0	0	0	0	0	0	0	0	0	0
	ASV_8535	5	0	0	0	0	0	0	0	0	7	0	0	0	0	0	0	0	3	0	0	4	0	0	0	0	0	0	0	0	0	0	0	0	0	0	0	0	0	0	0	0	0	0	0	0	0	0	0
	ASV_8536	0	0	0	0	0	0	0	0	0	0	0	0	0	0	0	0	0	3	0	0	0	0	0	0	0	0	0	0	0	0	0	0	0	0	0	0	0	5	0	0	0	0	0	0	0	0	0	0
	ASV_8537	3	0	0	0	0	0	0	0	0	4	0	0	0	0	0	0	0	3	0	2	0	0	0	0	0	0	0	0	0	0	0	0	0	0	0	0	0	0	0	0	0	0	0	0	0	0	0	0
	ASV_8538	0	0	0	0	0	0	0	0	0	8	0	0	0	0	0	0	0	3	0	0	0	0	0	0	0	0	0	0	0	0	0	0	0	0	0	0	0	0	0	0	0	0	0	0	0	0	0	0
	ASV_8540	0	0	0	0	0	0	0	0	0	0	0	0	0	0	9	0	0	3	0	0	0	0	0	0	0	0	0	0	0	0	0	0	0	0	0	0	0	0	0	0	0	0	0	0	0	0	0	0
	ASV_8542	0	0	0	0	0	0	0	3	0	0	0	0	0	0	0	0	0	3	0	0	0	0	0	0	0	0	0	0	0	0	0	0	0	0	0	0	0	9	0	0	0	0	0	0	0	0	0	0
	ASV_8550	0	0	0	0	0	0	0	0	0	0	0	0	0	0	0	0	0	3	0	0	3	0	2	0	0	0	0	0	0	0	0	0	0	0	0	0	0	0	0	0	0	0	0	0	0	0	0	0
	ASV_8553	0	0	0	0	0	0	0	0	0	0	0	0	2	0	0	0	0	3	0	0	0	0	0	0	0	0	0	0	0	0	0	0	0	0	0	0	0	0	0	0	0	0	0	0	0	0	0	0
	ASV_8555	0	0	0	0	0	0	0	0	0	0	5	0	0	4	0	0	0	3	0	0	0	0	0	0	0	0	0	0	0	0	0	0	0	0	0	0	0	0	0	0	0	0	0	0	0	0	0	0
	ASV_8560	0	0	0	0	0	0	0	0	0	0	0	7	0	0	0	0	0	3	0	0	0	0	0	0	0	0	0	0	0	0	0	0	0	0	0	0	0	0	0	0	0	0	0	0	0	0	0	0
	ASV_8561	0	0	0	4	0	0	0	0	0	0	0	0	0	0	0	0	0	3	0	0	0	0	0	0	0	0	0	0	0	0	0	0	0	0	0	0	0	0	0	0	0	0	0	0	0	0	0	0
	ASV_8562	0	0	0	0	0	0	0	0	0	0	0	10	0	0	0	0	0	3	0	2	0	0	0	0	0	0	0	0	0	0	0	0	0	0	0	0	0	0	0	0	0	0	0	0	0	0	0	0
	ASV_8567	0	0	0	12	0	0	0	0	0	0	0	8	0	0	0	0	0	3	0	0	0	0	0	0	0	0	0	0	0	0	0	0	0	0	0	0	0	0	0	0	0	0	0	0	0	0	0	0
	ASV_8570	0	0	0	0	0	0	0	6	0	0	0	0	0	0	0	0	0	3	0	0	0	0	0	0	0	0	0	0	0	0	0	0	0	0	0	0	0	0	0	0	0	0	0	0	0	0	0	0
	ASV_8571	0	0	0	0	0	0	0	4	0	0	0	0	0	0	0	0	0	3	0	0	0	0	0	0	0	0	0	0	0	0	0	0	0	0	0	0	0	0	0	0	0	0	0	0	0	0	0	0
	ASV_8572	0	0	0	0	0	0	0	0	0	0	0	0	0	0	0	0	0	3	0	0	0	0	0	0	0	0	0	0	0	0	0	0	4	0	0	0	0	7	0	0	0	0	0	0	0	0	0	0
	ASV_8578	0	0	0	0	0	0	0	3	0	0	0	0	0	0	0	0	0	3	0	0	0	0	0	0	0	0	0	0	0	3	0	0	0	0	0	0	0	17	0	0	0	0	0	0	0	0	0	0
	ASV_8583	0	0	0	0	0	0	0	0	0	0	0	0	0	0	8	0	0	3	0	0	0	0	0	0	0	0	0	0	0	0	0	0	0	0	0	0	0	0	0	0	0	0	0	0	0	0	0	0
	ASV_8588	0	0	0	0	0	0	0	0	0	0	0	0	0	0	0	0	0	2	0	0	0	0	0	0	0	0	0	0	0	0	0	0	0	0	0	0	0	3	0	0	0	0	0	0	0	0	0	0
	ASV_8597	0	0	0	0	0	0	0	0	0	7	0	0	0	0	0	0	0	2	0	0	2	0	0	0	0	0	0	0	0	0	0	0	0	0	0	0	0	0	0	0	0	0	0	0	0	0	0	0
	ASV_8605	4	0	0	0	0	0	0	0	0	4	0	0	0	0	0	0	0	2	0	0	0	0	0	0	0	0	0	0	0	0	0	0	0	0	0	0	0	0	0	0	0	0	0	0	0	0	0	0
	ASV_8607	0	0	0	0	0	0	0	0	0	0	0	0	0	0	0	14	0	2	0	0	0	0	0	0	0	4	0	0	0	0	0	0	0	0	0	0	0	0	0	0	0	0	0	11	0	0	0	0
	ASV_8609	0	0	0	0	0	0	0	0	0	0	0	0	0	0	0	0	0	2	0	0	0	0	0	0	0	0	0	0	0	0	0	0	0	0	0	0	0	2	0	0	0	0	0	0	0	0	0	0
	ASV_8610	0	0	0	0	0	0	0	0	0	0	0	0	0	0	2	0	0	2	0	6	0	0	0	0	0	0	0	0	0	0	0	0	0	0	0	0	0	0	0	0	0	0	0	0	0	0	0	0
	ASV_8611	0	0	0	0	0	0	0	0	0	0	0	0	0	0	0	0	0	2	0	0	0	0	0	0	0	0	0	0	0	0	0	3	0	0	0	0	0	4	0	0	0	0	0	0	0	0	0	0
	ASV_8612	0	0	0	0	4	0	0	0	0	2	0	0	0	0	0	6	0	2	0	0	0	0	0	0	0	0	0	0	0	0	0	0	0	0	0	0	0	0	0	0	0	0	0	0	0	0	0	0
	ASV_8614	0	0	0	0	0	0	0	0	0	0	0	0	0	0	0	0	0	2	0	4	0	0	0	0	0	0	0	0	0	0	0	0	0	0	0	0	0	0	0	0	0	0	0	0	0	0	0	0
	ASV_8615	0	0	0	0	0	0	0	5	0	0	0	0	0	0	0	0	0	2	0	0	0	0	0	0	0	0	0	0	0	0	0	3	0	0	0	0	0	7	0	0	0	0	0	0	0	0	0	0
	ASV_8620	0	0	0	0	0	0	0	4	0	0	0	0	0	0	0	0	0	2	0	0	0	0	0	0	0	0	0	0	0	0	0	0	0	0	0	0	0	8	0	0	0	0	0	0	0	0	0	0
	ASV_8621	0	0	0	0	0	0	0	2	0	0	3	0	0	0	0	0	0	2	0	0	0	0	0	0	0	0	0	0	0	0	0	0	0	0	0	0	0	0	0	0	0	0	0	0	0	0	0	0
	ASV_8624	0	0	0	0	0	0	0	3	0	0	0	0	0	0	0	0	0	2	0	3	0	0	0	0	0	0	0	0	0	0	0	0	0	0	0	0	0	2	0	0	0	0	0	0	0	0	0	0
	ASV_8626	0	0	0	0	0	0	0	0	0	0	0	0	0	0	7	0	0	2	0	0	0	0	0	0	0	0	0	0	0	0	0	0	0	0	0	0	0	0	0	0	0	0	0	0	0	0	0	0
	ASV_8630	0	0	0	0	0	0	0	3	0	0	0	0	0	0	0	0	0	2	0	0	0	0	0	0	0	0	0	0	0	0	0	0	0	0	0	0	0	0	0	0	0	0	0	0	0	0	0	0
	ASV_8631	0	0	0	0	0	0	0	0	0	0	0	0	0	0	0	0	0	2	0	0	0	0	0	0	0	0	0	0	0	0	0	0	0	0	0	0	0	6	0	0	0	0	0	0	0	0	0	0
	ASV_8633	0	0	0	0	0	0	0	0	0	0	0	0	0	0	0	0	0	2	0	0	0	0	0	0	0	0	0	0	0	2	0	0	0	0	0	0	0	7	0	0	0	0	0	0	0	0	0	0
	ASV_8638	0	0	0	0	0	0	0	4	0	0	0	0	0	0	0	0	0	2	0	0	0	0	0	0	0	0	0	0	0	0	0	0	0	0	0	0	0	8	0	0	0	0	0	0	0	0	0	0
	ASV_8639	0	0	0	2	0	0	0	5	0	0	0	0	0	0	0	0	0	2	0	0	0	0	0	0	0	0	0	0	0	0	0	0	0	0	0	0	0	0	0	0	0	0	0	0	0	0	0	0
	ASV_8640	0	0	0	0	0	0	0	2	0	0	0	0	0	0	0	0	0	2	0	0	0	0	0	0	0	0	0	0	0	2	0	0	0	0	0	0	0	0	0	0	0	0	0	0	0	0	0	0
	ASV_8642	0	0	0	0	0	0	0	0	0	0	13	0	0	0	0	0	0	2	0	0	0	0	0	0	0	0	0	0	0	0	0	0	0	0	0	0	0	0	0	0	0	0	0	0	0	0	0	0
	ASV_8644	0	0	0	0	0	0	0	0	0	18	3	0	5	0	0	0	0	2	0	0	0	0	0	0	0	0	0	0	0	0	0	0	0	0	0	0	0	0	0	0	0	0	0	0	0	0	0	0
	ASV_8648	0	0	0	0	0	0	0	3	0	0	0	0	0	0	0	0	0	2	0	0	0	0	0	0	0	0	0	0	0	0	0	0	0	0	0	0	0	2	0	0	0	0	0	0	0	0	0	0
	ASV_8650	0	0	0	0	0	0	0	0	0	0	0	2	0	2	0	0	0	2	0	0	0	0	0	0	0	0	0	0	0	0	0	0	0	0	0	0	0	0	0	0	0	0	0	0	0	0	0	0
	ASV_8651	0	0	0	0	0	0	0	0	0	0	0	0	3	0	7	0	0	2	0	0	0	0	0	0	0	0	0	0	0	0	0	0	0	0	0	0	0	0	0	0	0	0	0	0	0	0	0	0
	ASV_8653	0	0	0	0	0	0	0	0	0	0	0	0	0	0	0	0	0	2	0	0	0	0	0	0	0	0	0	0	0	0	0	0	0	2	0	0	0	0	0	0	0	0	0	0	0	0	0	0
	ASV_8654	0	0	0	0	0	0	23	13	0	0	0	0	0	0	0	0	0	2	0	0	0	0	0	0	0	0	0	0	0	0	0	0	0	0	0	0	0	0	0	0	0	0	3	0	0	0	0	0
	ASV_8656	0	0	0	0	0	0	0	2	0	0	0	0	0	0	0	0	0	2	0	0	0	0	0	0	0	0	0	0	0	0	0	0	0	0	0	0	0	0	0	0	0	0	0	0	0	0	0	0
	ASV_8658	0	0	0	0	0	0	0	0	0	0	2	0	0	0	0	0	0	2	0	0	0	0	0	0	0	0	0	0	0	0	0	0	0	0	0	0	0	0	0	0	0	0	0	0	0	0	0	0
	ASV_8662	0	0	0	0	0	0	0	0	0	0	0	0	0	0	0	4	0	2	0	0	0	0	0	0	0	0	0	0	0	0	0	0	0	0	0	0	0	0	0	0	0	0	0	0	0	0	0	0
	ASV_8669	0	0	0	0	0	0	0	0	0	4	0	0	0	0	0	0	0	2	0	0	6	0	0	0	0	0	0	0	0	0	0	0	0	0	0	0	0	0	0	0	0	0	0	0	0	0	0	0
	ASV_8670	0	0	0	0	0	0	0	3	0	0	0	0	0	0	0	0	0	2	0	0	0	0	0	0	0	0	0	0	0	0	0	0	0	0	0	0	0	2	0	0	0	0	0	0	0	0	0	0
	ASV_8671	0	0	0	0	0	0	0	2	0	0	0	0	0	0	0	0	0	2	0	0	0	0	0	0	0	0	0	0	0	0	0	0	0	0	0	0	0	0	0	0	0	0	0	0	0	0	0	0
	ASV_8675	0	0	0	0	0	0	0	0	0	0	0	0	0	0	0	0	0	2	0	0	0	0	0	0	0	0	0	0	0	0	3	0	0	0	0	0	0	0	0	0	0	0	0	0	0	0	0	0
	ASV_8676	0	3	0	0	0	0	0	0	0	0	0	0	0	0	0	0	0	2	0	0	0	0	0	0	0	0	0	0	0	0	0	0	0	0	0	0	0	0	0	0	0	0	0	0	0	0	0	0
	ASV_8677	0	0	0	0	0	0	0	0	0	0	0	0	0	0	7	0	0	2	0	0	0	0	0	0	0	0	0	0	0	0	0	0	0	0	0	0	0	0	0	0	0	0	0	0	0	0	0	0
	ASV_8679	0	0	0	0	0	0	0	0	0	0	0	0	0	0	0	0	0	2	0	0	0	0	0	0	0	0	0	0	0	0	0	0	0	0	0	0	0	3	0	0	0	0	0	0	0	0	0	0
	ASV_8681	0	0	0	0	0	0	0	0	0	3	0	0	7	0	0	0	0	2	0	0	0	0	0	0	0	0	0	0	0	0	0	0	0	0	0	0	0	0	0	0	0	0	0	0	0	0	0	0
	ASV_8683	0	0	0	0	0	0	0	0	0	0	0	0	0	0	0	0	0	2	0	0	0	0	0	0	0	0	0	0	0	0	0	0	0	0	3	0	0	8	0	0	0	0	0	0	0	0	0	0
	ASV_8684	0	0	0	0	0	0	0	10	0	0	0	0	0	0	0	0	0	2	0	0	0	0	0	0	0	0	0	0	0	0	0	0	0	0	0	0	0	0	0	0	0	0	0	0	0	0	0	0
	ASV_8685	0	0	0	0	0	0	0	0	0	0	0	0	0	0	0	0	0	2	0	0	0	0	0	0	0	0	0	0	0	0	0	0	0	0	0	0	0	4	0	0	0	0	0	0	0	0	0	0
	ASV_8686	0	0	0	0	0	0	0	0	0	0	0	0	8	0	0	0	0	2	0	0	0	0	0	4	0	0	0	0	0	0	0	0	2	0	0	0	0	0	0	0	0	0	0	0	0	0	0	0
	ASV_8687	0	0	0	0	0	0	0	0	0	0	0	0	0	0	0	0	0	2	0	2	0	0	0	0	0	0	0	0	0	0	0	0	0	0	0	0	0	0	0	0	0	0	0	0	0	0	0	0
	ASV_8688	0	0	0	0	0	0	0	5	0	0	0	0	0	0	0	0	0	2	0	0	0	0	0	0	0	0	0	0	0	0	0	0	0	0	0	0	0	2	0	0	0	0	0	0	0	0	0	0
	ASV_8690	0	0	0	0	0	0	0	0	0	0	0	0	0	4	0	0	0	2	0	0	0	0	0	0	0	0	0	0	0	0	0	5	0	0	0	0	0	0	0	0	0	0	0	0	0	0	0	0
	ASV_8691	0	0	0	4	0	0	0	0	0	0	0	7	2	0	0	0	0	2	0	0	0	0	0	0	0	0	0	0	0	0	0	0	0	0	0	0	0	0	0	0	0	0	0	0	0	0	0	0
	ASV_8692	0	0	0	0	0	0	0	6	0	0	0	0	0	0	0	0	0	2	0	0	0	0	0	0	0	0	0	0	0	0	0	0	0	0	0	0	0	0	0	0	0	0	0	0	0	0	0	0
	ASV_8699	0	0	0	0	0	0	0	0	0	0	0	0	2	0	0	0	0	2	0	4	0	0	0	0	0	0	0	0	0	0	0	0	0	0	0	0	0	0	0	0	0	0	0	0	0	0	0	0
	ASV_8710	0	0	0	0	0	3	0	0	0	0	0	0	2	3	0	0	0	2	0	0	0	0	0	0	0	0	0	0	0	0	0	0	0	0	0	0	0	0	0	0	0	0	0	0	0	0	0	0
	ASV_8711	0	0	0	0	0	6	0	0	0	0	0	0	0	7	0	0	0	2	0	4	0	0	0	0	0	0	0	0	0	0	0	0	0	0	0	0	0	0	0	0	0	0	0	0	0	0	0	0
	ASV_8713	17	0	0	0	5	0	0	0	0	4	0	0	12	0	0	0	0	2	0	0	4	0	0	0	0	0	0	0	0	0	0	0	0	0	0	0	0	0	0	0	0	0	0	0	0	0	0	0
	ASV_8717	0	0	0	0	0	0	0	0	0	0	0	0	0	0	0	0	0	0	0	437	0	0	0	0	0	0	0	0	0	0	0	0	0	0	0	0	0	0	0	0	0	0	0	0	405	0	0	0
	ASV_8726	0	0	0	0	0	0	0	0	0	0	0	0	0	0	0	0	0	0	0	35	0	0	0	0	0	0	0	0	0	0	0	0	0	0	0	0	0	0	0	0	0	0	0	0	42	0	0	0
	ASV_8734	0	0	0	0	0	0	0	0	0	0	0	0	0	0	0	0	0	0	0	0	0	0	0	0	0	0	0	0	0	0	0	0	0	0	0	0	0	0	0	0	0	0	0	0	33	10	4	0
	ASV_8735	0	0	0	0	0	0	0	0	0	0	0	0	0	0	0	0	0	0	0	0	0	0	0	0	0	0	7	0	0	0	0	0	0	0	0	0	0	0	0	0	0	0	0	22	32	0	0	0
	ASV_8737	0	0	0	0	0	0	0	21	0	0	0	0	0	0	0	0	0	0	0	0	0	0	0	0	0	0	0	0	0	0	0	0	0	0	0	0	0	0	0	0	0	0	23	31	30	0	0	0
	ASV_8748	0	0	0	0	0	0	0	0	0	0	0	0	0	0	0	0	0	0	0	0	0	0	0	0	0	0	0	0	0	0	0	0	0	0	0	0	0	0	0	0	0	0	0	2	24	0	3	0
	ASV_8751	0	0	0	0	0	0	0	0	0	0	0	0	0	0	0	0	0	0	0	0	0	0	0	0	0	0	0	0	0	0	0	0	0	0	0	0	0	0	0	0	16	0	0	14	24	19	0	0
	ASV_8752	0	0	0	0	0	0	0	0	0	0	0	0	0	0	0	0	0	0	0	0	0	0	0	0	0	0	0	0	0	0	0	0	0	0	0	0	0	0	0	0	0	0	0	0	23	0	0	12
	ASV_8754	0	0	0	0	0	0	0	0	0	0	0	0	0	0	0	0	0	0	0	0	0	0	0	0	0	0	0	0	0	0	0	0	0	0	0	0	0	0	0	0	0	0	0	0	23	19	0	0
	ASV_8755	0	0	0	0	0	0	0	0	0	0	0	0	0	0	0	0	0	0	0	0	0	0	0	0	0	0	0	0	0	0	0	0	11	0	0	0	0	0	0	0	0	0	18	27	23	24	0	19
	ASV_8758	0	0	0	0	0	0	0	0	0	0	0	0	0	0	0	0	0	0	0	0	0	0	0	0	0	0	0	0	0	0	0	0	0	0	0	0	0	0	0	0	13	0	0	0	22	0	0	0
	ASV_8773	0	0	0	0	0	0	0	0	0	0	0	0	0	0	0	0	0	0	0	0	0	0	0	0	0	0	0	0	0	0	0	0	0	0	0	0	0	0	0	0	0	0	0	8	19	0	0	0
	ASV_8775	0	0	0	17	0	0	0	0	0	0	0	9	0	0	0	0	0	0	0	0	0	0	0	0	0	0	0	0	0	0	0	0	0	0	0	0	0	0	0	0	0	0	18	0	19	0	0	7
	ASV_8781	0	0	0	0	0	0	0	0	0	0	0	0	0	0	0	0	0	0	0	0	0	0	0	0	0	0	0	0	0	0	0	0	0	0	0	0	0	0	0	0	0	0	4	0	18	6	0	0
	ASV_8793	0	0	0	0	0	0	0	0	0	0	0	0	0	0	0	0	0	0	0	0	0	0	0	0	0	0	0	0	0	0	0	0	0	0	0	0	0	0	0	0	0	0	11	0	17	13	0	0
	ASV_8797	0	0	0	0	0	0	0	0	0	21	0	0	0	0	0	0	0	0	0	11	0	0	0	9	0	0	0	0	0	0	0	0	0	0	0	0	0	0	0	0	0	0	0	0	17	0	0	0
	ASV_8799	0	0	0	0	0	0	0	0	0	0	0	0	0	0	0	0	0	0	0	0	0	0	0	0	0	0	0	0	0	0	0	0	0	0	0	0	0	0	0	0	0	0	0	0	16	0	7	0
	ASV_8801	0	0	0	0	0	0	0	0	0	0	0	0	0	0	0	0	0	0	0	0	0	0	0	0	0	0	0	0	0	0	0	0	0	0	0	0	0	0	0	0	0	0	0	5	16	0	0	0
	ASV_8803	0	0	0	0	0	0	0	0	0	0	0	0	0	0	0	0	0	0	0	0	0	0	0	0	0	0	0	0	0	0	0	0	0	0	0	0	0	0	0	0	0	0	5	12	16	0	0	0
	ASV_8811	0	0	0	0	0	0	0	0	0	0	0	0	0	0	0	0	0	0	0	0	0	0	0	0	0	0	0	0	0	0	0	0	0	0	0	0	0	0	0	0	0	0	0	0	15	7	0	0
	ASV_8815	10	0	0	0	0	0	0	0	0	0	0	0	0	0	0	0	0	0	0	0	0	0	0	11	0	0	0	0	0	0	0	0	0	0	0	0	0	0	0	0	0	0	0	0	15	0	0	0
	ASV_8818	0	0	0	0	0	0	0	0	0	0	0	0	0	0	10	0	0	0	0	0	0	0	0	0	0	0	0	0	0	0	0	0	0	0	0	0	0	0	0	0	0	0	0	0	15	0	0	0
	ASV_8824	0	0	0	0	0	0	0	0	0	0	0	0	0	0	0	0	0	0	0	0	0	0	0	0	0	0	0	0	0	0	0	0	0	0	0	0	0	0	0	0	0	0	0	2	14	0	0	0
	ASV_8833	0	0	0	0	0	0	0	0	0	0	0	0	0	0	0	0	0	0	0	0	0	0	0	0	0	0	0	0	0	0	0	0	0	0	0	0	0	0	0	0	0	0	0	37	14	0	0	0
	ASV_8834	0	0	0	0	0	0	0	0	0	0	0	0	0	0	0	0	0	0	0	0	0	0	0	0	0	0	0	0	0	0	0	0	0	0	0	0	0	12	0	0	0	0	0	0	14	0	0	0
	ASV_8835	0	0	0	0	0	0	0	0	0	0	0	0	0	0	0	0	0	0	0	0	0	0	0	0	0	0	0	0	0	0	0	0	0	0	0	0	0	0	0	0	0	0	0	4	13	0	3	0
	ASV_8846	0	0	0	0	0	0	0	0	0	0	0	0	0	0	0	0	0	0	0	0	0	0	0	0	0	0	0	0	0	0	0	0	0	0	0	0	0	0	0	0	0	0	15	0	13	0	0	0
	ASV_8862	0	0	0	0	0	0	0	0	0	0	0	0	0	0	0	0	0	0	0	0	0	0	0	0	0	0	0	0	0	0	0	0	0	0	0	0	0	0	0	0	0	0	0	0	12	0	0	19
	ASV_8867	0	0	0	0	0	0	0	0	0	0	0	0	0	0	0	0	0	0	0	0	0	0	0	0	0	0	0	0	0	0	0	0	0	0	0	0	0	0	0	0	0	0	0	0	12	0	0	11
	ASV_8869	0	0	0	0	0	0	0	0	0	0	0	0	0	0	0	0	0	0	0	0	0	0	0	0	0	0	0	0	0	0	0	0	0	0	0	0	0	0	0	0	0	0	0	15	12	0	0	0
	ASV_8878	0	0	0	0	0	5	0	0	0	0	0	0	0	0	0	0	0	0	0	0	0	0	0	0	0	0	0	0	0	0	0	0	0	0	0	0	0	0	0	0	0	0	0	0	11	0	0	0
	ASV_8891	0	0	0	8	0	0	0	0	0	0	0	0	0	0	0	0	0	0	0	0	0	0	9	0	0	0	0	0	0	0	0	0	0	0	0	0	0	0	0	0	0	0	0	0	11	0	0	0
	ASV_8892	0	0	0	0	0	0	0	0	0	0	0	0	0	0	0	0	0	0	0	0	0	0	0	0	0	0	0	0	0	0	0	0	0	0	0	0	0	0	0	0	0	0	0	0	10	0	2	0
	ASV_8896	0	0	0	0	0	0	0	0	0	0	0	0	0	0	0	0	0	0	0	0	0	0	0	0	0	0	0	0	0	0	0	0	0	0	0	21	0	0	0	0	0	0	0	0	10	34	0	0
	ASV_8903	0	0	0	0	0	0	18	0	0	0	0	0	0	0	0	0	0	0	0	0	0	0	0	0	0	0	7	0	0	0	0	0	0	0	0	0	0	0	0	0	0	0	0	0	10	0	0	0
	ASV_8907	0	10	0	0	0	0	0	0	0	0	0	0	0	0	0	0	0	0	0	0	0	0	0	0	0	0	0	0	0	0	0	0	0	0	0	0	0	0	0	0	0	0	0	0	10	0	0	0
	ASV_8912	0	0	0	10	0	0	0	0	12	0	0	0	0	0	0	0	0	0	0	0	14	0	0	0	0	0	0	0	0	0	0	0	0	0	0	0	0	0	0	0	0	0	0	0	10	0	0	0
	ASV_8925	0	0	0	0	0	0	0	0	0	0	0	0	0	0	0	0	0	0	0	0	0	0	0	0	0	0	0	0	0	0	0	0	0	0	0	0	0	0	0	0	0	0	17	0	9	0	0	0
	ASV_8933	0	0	0	0	0	0	0	0	0	0	0	0	0	0	0	0	0	0	0	0	0	0	0	0	0	0	0	0	0	0	0	0	0	0	0	0	0	0	0	0	0	0	9	0	9	0	0	0
	ASV_8952	0	0	0	0	0	11	0	0	0	0	0	0	0	8	0	0	0	0	0	0	0	0	0	0	0	0	0	0	0	0	0	0	0	6	0	0	0	0	0	0	0	0	0	0	8	0	0	0
	ASV_8954	0	0	0	0	0	0	0	0	0	0	0	0	0	0	0	0	0	0	0	0	0	0	0	0	0	0	0	0	0	0	0	0	0	0	0	0	0	0	0	0	0	0	0	5	8	0	0	0
	ASV_8962	0	0	0	0	0	0	0	0	0	0	0	0	0	0	0	0	0	0	0	0	0	0	0	0	0	0	0	0	0	0	0	0	0	0	0	0	0	0	0	0	0	0	16	0	8	0	0	0
	ASV_8967	0	0	0	0	0	0	0	18	0	22	0	0	0	43	0	0	22	0	0	0	0	0	0	0	0	0	4	0	0	0	0	0	0	0	0	6	2	0	0	0	0	0	0	6	8	10	0	0
	ASV_8971	0	0	0	0	0	0	0	0	0	0	0	0	0	0	0	0	0	0	0	0	0	0	0	0	0	0	0	0	0	0	0	0	0	0	0	0	0	0	0	0	0	0	0	0	8	0	31	0
	ASV_8993	0	0	0	0	0	0	0	0	0	0	0	0	0	0	0	0	0	0	0	0	0	0	0	0	0	0	0	0	0	0	0	0	0	0	0	0	0	0	0	0	0	0	0	0	7	0	0	6
	ASV_9000	0	0	0	0	0	0	0	0	0	0	0	0	0	0	0	0	0	0	0	0	0	0	0	0	0	0	0	0	0	0	0	0	0	0	0	0	0	0	0	0	0	0	0	4	7	0	0	0
	ASV_9004	0	0	0	0	0	0	0	0	0	0	0	0	0	0	0	0	0	0	0	0	6	0	0	0	4	0	6	0	0	0	0	0	0	0	0	0	0	0	0	0	0	0	0	0	7	0	0	0
	ASV_9009	0	0	0	0	0	0	0	0	0	0	0	0	0	0	0	0	0	0	0	0	0	0	0	0	0	0	0	0	0	0	0	0	0	0	0	0	0	0	0	0	0	0	0	0	7	3	0	0
	ASV_9011	0	0	0	0	0	0	0	0	0	0	0	0	0	0	0	10	0	0	0	0	0	0	0	0	0	0	0	0	0	0	0	0	0	0	0	0	0	0	0	0	0	0	0	0	7	0	0	0
	ASV_9025	0	0	0	0	0	0	0	0	0	0	0	0	0	0	0	0	0	0	0	0	13	0	0	0	0	0	0	0	0	0	0	0	0	0	0	0	0	0	0	0	0	0	0	0	7	0	0	0
	ASV_9029	0	0	0	0	0	0	0	0	0	0	0	0	0	0	0	0	12	0	0	0	0	0	0	0	0	0	0	0	0	0	0	0	0	0	0	0	0	0	0	0	0	0	0	0	7	10	0	0
	ASV_9039	0	0	0	0	0	0	0	0	0	0	0	0	0	0	0	0	0	0	0	0	0	0	0	0	0	0	0	0	0	0	0	0	0	0	0	0	0	0	0	0	0	0	0	0	6	5	0	0
	ASV_9042	0	0	0	0	0	0	0	0	0	0	0	0	0	0	0	0	0	0	0	0	0	0	0	0	0	0	0	0	0	0	0	0	0	0	0	0	0	0	0	0	0	0	0	0	6	3	0	0
	ASV_9045	0	0	0	0	0	0	0	0	0	0	0	0	0	0	0	0	0	0	0	0	0	0	0	0	0	0	0	0	0	0	0	0	3	0	0	0	0	0	0	0	0	0	0	0	6	0	0	0
	ASV_9049	0	0	0	0	0	0	0	0	0	0	0	0	0	0	0	10	5	0	0	0	0	0	0	0	0	0	0	0	0	0	0	0	0	0	0	0	0	0	0	0	0	0	0	0	6	0	0	0
	ASV_9050	0	0	0	0	0	0	0	0	0	0	0	0	0	0	0	0	0	0	0	0	0	0	0	0	0	0	0	0	0	0	0	0	2	0	0	0	0	0	0	0	0	0	0	0	6	0	0	0
	ASV_9071	0	0	0	0	0	0	0	0	0	0	0	0	0	0	0	0	0	0	0	0	0	0	0	0	0	0	0	0	0	0	0	0	0	0	0	0	0	0	0	0	0	0	0	2	6	0	0	5
	ASV_9075	0	0	0	0	0	0	0	0	0	0	0	14	0	0	0	0	0	0	0	0	0	0	0	0	0	0	0	0	0	0	0	4	0	0	0	0	0	0	0	0	0	0	0	0	6	0	0	0
	ASV_9091	0	0	0	0	0	0	0	0	0	0	0	0	0	0	0	0	0	0	0	0	0	0	0	0	0	0	0	0	0	0	0	0	0	0	0	0	0	0	0	0	0	0	0	12	5	0	0	0
	ASV_9094	0	0	0	0	0	0	0	0	0	0	0	0	0	0	0	0	0	0	0	0	0	0	0	0	0	0	0	0	0	0	0	0	0	0	0	0	0	0	0	0	0	0	2	0	5	0	0	0
	ASV_9100	0	0	0	0	0	0	0	0	0	0	0	0	0	0	0	0	0	0	0	0	0	0	0	0	0	0	0	0	0	0	0	0	0	0	0	0	0	0	0	0	0	0	0	0	5	0	3	0
	ASV_9109	0	0	0	0	0	0	0	0	0	0	0	0	0	0	0	0	0	0	0	0	0	0	0	0	0	0	0	0	0	0	0	0	0	0	0	0	0	0	0	0	8	0	0	0	5	0	0	0
	ASV_9115	0	0	0	0	0	0	0	0	0	0	0	0	0	0	0	0	0	0	0	0	0	0	0	0	0	0	0	0	0	0	0	0	0	0	0	0	0	0	0	0	0	0	0	2	5	0	0	0
	ASV_9116	0	0	0	0	0	0	0	0	0	0	0	0	0	0	0	0	0	0	0	0	0	0	0	0	0	0	0	0	0	0	0	0	0	0	0	0	0	0	0	0	0	0	0	0	5	0	8	0
	ASV_9123	0	0	0	0	0	0	0	0	0	0	0	0	0	0	0	0	5	0	0	0	0	3	0	0	0	0	0	0	0	0	0	0	0	0	0	0	0	0	0	0	0	0	0	0	5	0	0	0
	ASV_9129	0	0	0	0	0	0	0	0	0	0	0	0	0	0	0	0	0	0	0	0	0	0	0	0	0	0	3	0	0	0	0	0	0	0	0	0	0	0	0	0	0	0	0	0	5	0	0	0
	ASV_9131	0	4	0	0	0	0	0	0	0	0	0	0	0	0	0	0	0	0	0	0	0	0	0	0	0	0	0	0	0	0	0	0	0	0	0	0	0	0	0	0	0	0	0	0	5	0	0	0
	ASV_9140	0	0	0	0	0	0	0	0	0	0	0	0	0	0	0	0	0	0	0	3	0	0	0	0	0	0	0	0	0	0	0	0	0	0	0	0	0	0	0	0	0	0	0	0	5	0	0	0
	ASV_9145	0	0	0	0	0	0	0	0	0	0	0	0	0	0	0	0	0	0	0	0	4	0	0	4	0	0	0	0	0	0	0	0	0	0	0	0	0	0	0	0	0	0	0	0	5	0	0	0
	ASV_9154	0	0	0	0	0	0	0	0	0	0	0	0	0	0	0	0	0	0	0	0	0	0	0	0	0	0	0	0	0	0	0	0	0	0	0	0	0	0	0	0	11	0	0	0	5	0	9	0
	ASV_9157	0	0	0	0	0	0	0	0	0	18	0	5	0	0	0	0	0	0	0	0	0	0	0	0	0	0	0	0	0	0	0	0	0	0	0	0	0	0	0	0	0	0	0	0	5	0	0	0
	ASV_9166	0	0	0	0	0	0	0	0	8	0	0	0	0	0	0	0	0	0	0	0	0	0	0	0	0	0	0	0	0	0	0	0	0	0	0	0	0	0	0	0	0	0	0	0	5	0	0	0
	ASV_9175	0	0	0	0	0	0	0	0	0	0	0	0	0	0	0	0	0	0	0	0	0	0	0	0	0	0	0	0	0	0	0	0	0	0	0	0	0	0	0	0	0	0	0	0	4	0	0	2
	ASV_9191	0	0	0	0	0	0	0	0	0	0	0	0	0	0	0	0	0	0	0	0	0	0	0	0	0	0	0	0	0	0	0	0	0	0	0	0	0	0	0	0	0	0	0	0	4	3	0	0
	ASV_9193	0	0	0	0	0	0	0	0	0	0	0	0	0	0	0	0	0	0	0	13	0	0	0	0	0	0	0	0	0	0	0	0	0	0	0	0	0	0	0	0	0	0	0	0	4	0	0	0
	ASV_9198	0	0	0	0	0	0	0	0	0	0	0	0	0	0	0	0	0	0	0	0	0	0	0	0	0	0	0	0	0	0	0	0	0	0	0	0	0	0	0	0	5	0	0	0	4	6	0	0
	ASV_9209	0	0	0	0	0	0	0	0	0	0	0	0	0	0	0	0	0	0	0	0	0	0	0	0	0	0	0	0	0	0	0	0	0	0	0	0	0	0	0	0	0	0	5	0	4	0	0	0
	ASV_9210	0	0	0	0	0	0	0	0	0	0	0	0	0	0	0	0	0	0	0	0	0	0	0	0	0	0	0	0	0	0	0	0	0	0	0	0	0	0	0	0	0	0	0	0	4	0	4	0
	ASV_9215	0	0	0	0	0	0	0	0	0	0	0	0	0	0	0	0	0	0	0	0	0	0	0	0	0	0	0	0	0	0	0	0	0	0	0	0	0	0	0	0	0	0	4	0	4	0	0	0
	ASV_9231	0	0	0	0	5	0	0	0	0	0	4	6	14	0	0	0	0	0	0	0	0	0	3	6	0	0	0	0	0	0	0	0	0	0	2	0	0	0	0	0	0	0	0	0	4	0	0	0
	ASV_9249	0	0	0	0	0	0	0	0	0	0	0	0	0	0	0	0	0	0	0	0	0	0	0	0	0	0	0	0	0	0	0	0	0	0	0	0	0	0	0	0	0	0	0	0	4	0	7	0
	ASV_9266	3	3	0	5	0	0	0	0	0	0	0	0	0	0	0	0	5	0	0	0	0	0	5	0	0	0	2	0	0	0	0	2	0	0	0	0	0	0	0	0	0	0	0	0	4	0	0	0
	ASV_9269	0	0	0	0	0	0	0	0	0	0	0	0	0	0	0	0	0	0	0	0	0	0	0	0	0	0	0	0	0	3	0	0	0	0	0	0	0	0	0	0	0	0	0	0	4	0	0	0
	ASV_9271	0	0	0	0	0	0	0	0	0	0	0	0	0	0	0	0	0	0	0	0	0	0	0	0	0	0	0	0	0	0	0	0	0	0	0	0	0	0	0	0	0	0	5	0	4	0	0	0
	ASV_9301	0	0	0	0	0	0	0	0	0	0	0	0	0	0	0	0	0	0	0	0	0	0	0	0	0	0	0	0	0	0	0	0	0	0	0	0	0	0	0	0	0	0	0	0	3	4	0	0
	ASV_9305	0	0	0	0	0	0	0	0	0	0	0	0	0	0	0	0	0	0	0	0	0	0	0	0	0	0	0	0	0	0	0	0	0	0	0	0	0	0	0	0	0	0	0	0	3	2	0	0
	ASV_9309	0	0	0	0	0	0	0	0	0	0	0	0	0	0	0	0	0	0	0	0	0	0	0	0	0	3	0	0	0	0	0	0	0	0	0	0	0	0	0	0	0	0	0	3	3	0	0	0
	ASV_9330	0	0	0	12	0	2	0	0	0	0	0	0	0	0	0	0	0	0	0	0	0	0	0	0	0	0	0	0	0	0	0	2	0	0	0	0	0	0	0	0	0	0	0	0	3	0	0	0
	ASV_9331	0	0	0	0	0	0	0	0	0	0	0	0	0	0	0	0	0	0	0	0	0	0	0	0	0	0	0	0	0	0	0	0	0	0	0	0	0	0	0	0	7	0	0	0	3	0	0	0
	ASV_9332	0	0	0	0	0	0	0	0	0	0	0	0	0	0	0	0	0	0	0	0	0	0	0	0	0	0	0	0	0	0	0	0	2	0	0	0	0	0	0	0	0	0	0	0	3	0	0	2
	ASV_9336	0	0	0	0	0	0	0	0	0	0	0	0	0	0	0	0	0	0	0	0	0	0	0	0	0	0	0	0	0	0	0	0	0	0	0	0	0	0	0	0	0	0	0	0	3	5	0	0
	ASV_9345	0	0	0	0	0	0	0	0	0	0	0	0	0	0	0	0	0	0	0	0	0	0	0	0	0	0	0	0	0	0	0	0	0	0	0	0	0	0	0	0	0	0	0	0	3	3	0	0
	ASV_9346	0	0	0	0	0	0	0	0	0	0	0	0	0	0	0	0	0	0	0	0	0	0	0	0	0	0	0	0	0	0	0	0	0	0	0	0	0	0	0	0	0	0	0	0	3	0	2	0
	ASV_9347	2	0	0	0	0	0	0	0	0	0	0	0	0	0	0	0	0	0	0	0	0	0	0	0	0	0	0	0	0	0	0	0	0	0	0	0	0	0	0	0	0	0	0	0	3	0	0	0
	ASV_9350	0	0	0	0	0	0	0	0	0	0	0	0	0	0	0	0	0	0	0	0	0	0	0	0	0	0	0	0	0	0	0	0	0	0	0	0	0	0	0	0	0	0	6	0	3	0	0	0
	ASV_9363	0	0	0	0	0	0	0	0	0	0	0	0	0	0	0	0	0	0	0	0	0	0	0	0	0	0	0	0	0	0	0	0	0	0	0	0	0	0	0	0	0	0	2	0	3	0	0	0
	ASV_9367	0	0	0	0	0	0	0	0	0	0	0	0	0	0	0	0	0	0	0	0	0	0	9	0	0	0	0	0	0	0	0	0	0	0	0	0	0	0	0	0	0	0	0	0	3	0	0	0
	ASV_9377	0	0	0	0	0	0	0	0	0	0	0	0	0	0	0	0	0	0	0	0	0	0	0	0	0	0	0	0	0	0	0	0	0	0	0	0	0	0	0	0	0	0	0	3	3	0	0	3
	ASV_9386	0	0	0	0	0	0	0	0	0	0	0	0	0	0	0	3	0	0	0	0	0	0	0	0	0	0	0	0	0	0	0	0	0	0	0	0	0	0	0	0	0	0	0	0	3	0	0	0
	ASV_9395	0	0	0	0	0	0	0	0	0	0	0	0	0	0	0	0	0	0	0	0	0	0	0	0	0	0	0	0	0	0	0	0	0	0	0	0	0	0	0	0	0	0	0	0	3	0	6	0
	ASV_9401	0	0	0	0	0	2	0	0	0	0	0	0	0	0	0	0	0	0	0	0	0	0	0	0	0	0	0	0	0	0	0	0	0	0	0	9	0	0	0	0	0	0	0	0	3	0	0	0
	ASV_9405	0	0	0	0	7	0	0	0	0	0	0	0	5	0	0	0	0	0	0	0	0	0	0	0	0	0	0	0	0	0	0	0	0	0	0	0	0	0	0	0	0	0	5	0	3	4	0	3
	ASV_9406	0	0	0	0	0	0	0	0	0	0	0	0	0	0	0	0	0	0	0	0	0	0	0	0	0	0	0	0	0	0	0	0	0	0	0	0	0	0	0	0	0	0	0	0	3	13	0	0
	ASV_9416	0	0	0	0	0	0	0	0	0	0	0	0	0	0	0	0	0	0	0	0	0	0	0	0	0	0	0	0	0	0	0	0	0	0	0	0	0	0	0	0	0	0	0	0	3	7	0	0
	ASV_9421	0	0	0	0	0	0	0	0	0	0	0	0	0	0	0	0	0	0	0	0	0	0	0	0	0	0	0	0	0	0	0	0	0	0	0	0	0	0	0	0	0	0	0	0	3	0	0	10
[truncated: 4,767 more rows]
[truncated: 6 more columns]

## Sheet: Table S4
	Table S4 The absolute abundance and taxonomic information of ASVs for intestinal microbiota analysis.
	ASV_num	C3_11	C3_12	C3_21	C3_22	C3_31	C3_32	C3_41	C3_42	M3_11	M3_12	M3_21	M3_22	M3_31	M3_32	M3_41	M3_42	N3_11	N3_12	N3_21	N3_22	N3_31	N3_32	N3_41	N3_42	C9_11	C9_12	C9_21	C9_22	C9_31	C9_32	C9_41	C9_42	M9_11	M9_12	M9_21	M9_22	M9_31	M9_32	M9_41	M9_42	N9_11	N9_12	N9_21	N9_22	N9_31	N9_32	N9_41	N9_42
	ASV_1	913	1093	1889	441	507	1312	56	893	2133	748	278	873	295	41	1498	788	4602	625	2483	11894	1982	13441	5254	11155	36106	34591	43813	42850	36930	44915	47515	44616	20870	3068	26299	53583	48180	49144	50859	20040	11859	2047	17578	18844	9157	4956	7594	21359
	ASV_2	1374	90	124	152	412	71	1133	692	848	3557	356	291	339	645	223	205	93	718	386	564	2311	15	13	12	0	0	27	259	601	110	0	107	147	301	67	30	267	67	70	1400	238	973	3963	1239	2487	376	1719	453
	ASV_3	0	0	0	0	0	0	46	34	0	42	0	0	0	34	59	0	49	0	122	0	0	0	0	0	27	0	26	0	0	0	22	0	0	0	0	0	0	0	20	0	200	123	2752	416	172	178	248	149
	ASV_4	9	12	0	0	0	0	5	5	24	5	0	0	0	0	98	133	9	0	0	25	0	0	0	11	11	4	8	18	0	5	0	0	0	0	0	0	12	0	6	0	107	72	1304	101	82	123	73	94
	ASV_5	0	0	0	0	0	0	0	0	0	0	0	0	0	0	0	0	0	0	0	0	0	0	0	0	0	0	0	0	0	0	0	0	0	0	0	0	0	0	0	0	153	3159	791	471	282	239	585	155
	ASV_6	0	0	0	11	0	0	0	0	0	0	0	0	0	0	9	0	0	0	0	0	0	0	0	0	0	0	0	0	0	0	0	0	0	0	0	0	0	0	0	0	34	37	654	43	43	44	49	38
	ASV_7	0	0	0	0	0	0	0	0	0	0	0	0	0	0	0	0	0	0	0	0	0	0	0	0	0	0	0	0	0	0	0	0	0	0	0	0	0	0	0	0	36	27	507	52	71	69	45	38
	ASV_8	203	42	37	57	0	57	74	88	200	344	82	68	56	75	65	57	62	113	66	119	489	17	0	24	0	0	0	77	86	18	0	0	22	25	21	0	56	0	10	121	82	76	503	175	105	66	275	58
	ASV_9	0	0	0	0	0	0	9	3	0	0	0	0	0	0	0	0	0	0	0	0	0	0	0	0	8	0	0	0	0	0	0	0	0	0	4	0	0	0	0	0	26	21	429	41	38	56	68	23
	ASV_10	918	977	966	1040	987	2249	784	1978	490	615	518	1025	868	450	589	1467	638	984	528	1127	553	625	1080	1101	245	627	270	352	389	357	275	359	541	356	1190	110	157	140	137	1633	525	730	386	197	206	1186	95	327
	ASV_11	146	178	181	608	219	2675	488	177	147	127	208	113	691	246	724	1804	295	131	106	47	92	32	173	32	193	414	23	17	108	78	21	74	311	171	2099	23	51	33	212	131	853	2805	302	496	73	73	67	74
	ASV_14	948	607	786	938	1004	744	451	762	747	844	1146	830	791	468	1008	985	612	586	1446	579	700	456	474	451	399	218	168	206	279	155	249	172	301	215	311	66	98	175	172	636	417	164	265	348	329	469	242	233
	ASV_15	0	0	0	0	0	0	0	0	0	0	0	0	0	0	73	0	13	0	0	0	0	0	0	0	0	0	0	0	0	0	0	0	0	0	0	0	0	0	0	0	11	7	256	24	19	14	16	10
	ASV_16	1071	633	508	628	609	483	510	572	272	585	417	342	503	341	1158	509	619	339	424	484	262	250	325	338	353	125	164	115	304	165	123	108	220	200	285	52	68	78	158	317	490	161	255	761	255	735	277	176
	ASV_17	793	707	3095	1014	793	402	6499	829	599	193	135	1196	406	4541	254	0	1419	127	165	2284	125	9262	1917	1403	1268	818	3253	1378	62	61	966	566	171	2715	0	678	42	26	78	79	183	343	251	220	1154	669	3352	276
	ASV_18	707	634	710	609	538	274	472	807	557	636	548	797	653	707	670	378	545	682	584	732	612	710	505	566	362	166	217	307	311	246	209	252	282	312	107	65	124	88	151	531	459	86	248	192	286	519	72	324
	ASV_19	102	87	165	280	137	1019	245	99	118	84	119	66	268	120	268	545	114	53	53	33	127	30	60	9	50	154	7	0	40	40	0	49	126	81	578	20	43	21	99	53	319	1338	217	272	43	46	44	55
	ASV_21	256	203	203	205	285	146	151	233	184	238	196	152	180	85	149	129	75	126	145	142	189	88	74	86	99	44	56	66	70	53	69	40	79	108	99	19	43	45	53	145	309	210	200	400	287	417	236	275
	ASV_22	297	229	300	327	282	153	2267	254	274	82	66	78	118	584	101	52	53	92	161	67	86	47	55	56	28	0	13	32	40	37	34	33	62	474	0	0	11	38	30	65	202	119	197	302	234	258	148	188
	ASV_23	80	88	78	105	96	31	114	84	40	63	45	82	126	68	47	58	77	56	64	125	45	56	66	88	28	20	31	24	32	19	29	36	34	43	29	6	0	0	13	46	129	21	197	52	44	93	33	44
	ASV_24	0	0	0	0	0	0	0	0	0	0	0	0	0	0	0	0	0	0	0	0	0	0	0	0	0	0	0	0	0	0	0	0	0	0	0	0	0	0	0	0	30	43	191	21	22	24	11	26
	ASV_25	564	563	669	783	590	304	302	1530	509	589	602	908	807	484	1365	489	806	1474	592	1253	714	669	1561	849	756	191	325	458	446	368	323	294	695	356	182	87	165	142	309	1427	196	140	188	491	303	974	101	268
	ASV_27	92	92	127	239	85	799	199	81	69	65	49	62	191	75	201	568	131	48	93	0	53	0	47	0	52	146	0	0	42	42	8	45	133	85	605	0	0	33	84	54	368	1557	182	255	52	54	46	53
	ASV_28	494	653	331	328	570	295	240	572	246	330	268	269	289	243	306	229	174	340	562	294	279	156	208	339	129	96	98	110	215	221	169	108	192	146	139	51	94	133	69	439	115	189	170	127	64	419	82	307
	ASV_29	455	307	323	416	339	582	306	241	138	514	276	266	524	343	389	791	513	251	365	307	144	267	336	224	98	201	182	51	186	112	68	88	158	157	475	67	34	58	52	224	244	496	165	101	375	174	90	131
	ASV_30	0	0	0	9	4	4	22	7	0	7	0	2	17	11	6	0	8	14	0	0	0	0	0	0	0	0	0	0	4	0	0	3	7	32	0	0	0	0	0	11	694	229	159	133	116	367	1057	215
	ASV_33	10	0	0	0	0	0	0	8	37	17	5	7	0	0	0	0	0	15	0	0	40	0	0	0	0	0	0	12	8	0	0	0	0	0	0	0	10	0	0	22	0	7	153	54	196	19	129	7
	ASV_34	0	0	0	11	0	0	16	6	0	0	0	11	11	32	0	0	0	16	0	0	8	0	10	0	0	0	0	0	4	5	0	0	12	15	0	0	0	0	0	7	485	262	152	168	137	425	665	216
	ASV_35	385	277	308	290	373	218	4208	329	376	93	31	23	17	922	23	10	25	49	19	49	105	13	0	0	0	0	0	0	37	0	0	15	9	497	6	9	0	0	11	90	0	43	149	14	36	40	75	0
	ASV_37	0	0	0	0	0	0	33	0	0	0	0	29	0	30	0	0	0	33	0	0	0	0	0	0	0	0	0	0	0	0	0	0	0	18	0	0	0	0	0	0	383	144	140	131	106	188	492	124
	ASV_39	160	156	179	164	154	404	133	113	35	140	72	159	222	76	154	674	422	69	75	126	47	230	101	102	33	124	105	21	115	61	26	68	94	55	356	51	14	15	22	83	242	339	133	41	180	63	40	43
	ASV_40	0	3	0	12	7	0	5	0	0	0	9	5	21	17	7	3	7	7	6	0	3	0	3	0	0	0	0	0	0	0	0	0	6	4	0	0	0	0	0	0	426	125	133	117	81	178	545	158
	ASV_41	0	30	0	22	0	31	0	0	0	0	0	0	0	26	0	35	18	0	0	0	0	0	0	0	0	0	0	0	0	0	0	0	0	0	0	0	0	0	0	0	381	133	132	127	99	204	478	155
	ASV_42	0	0	0	0	20	0	0	0	0	11	0	0	0	0	0	0	0	0	0	0	0	0	0	0	0	0	0	0	15	0	0	0	0	0	7	0	0	0	0	0	396	145	131	83	43	242	666	126
	ASV_44	3	0	0	0	0	0	0	0	0	0	0	0	0	0	11	0	0	0	0	0	0	0	0	0	3	0	0	0	0	0	0	0	0	0	0	0	0	0	0	0	23	16	127	19	0	22	14	8
	ASV_45	439	398	302	377	372	180	304	339	357	451	226	252	367	216	170	124	127	233	319	233	341	140	169	209	58	57	46	104	108	109	71	82	117	114	117	26	54	57	41	169	80	44	124	142	160	269	64	159
	ASV_46	0	30	29	41	64	0	77	21	0	0	93	0	39	42	33	0	0	26	58	0	0	0	0	0	0	0	0	0	0	0	0	0	0	0	0	0	0	0	0	0	147	127	123	352	150	179	121	96
	ASV_48	224	198	245	193	302	128	197	267	208	122	174	197	228	154	241	114	256	262	183	235	168	196	210	196	155	35	118	93	171	120	68	127	178	179	52	30	54	66	77	353	175	98	120	92	187	249	45	89
	ASV_49	0	25	0	20	15	0	5	13	0	4	28	0	12	11	10	7	8	22	8	0	2	0	10	12	0	0	0	0	0	0	0	0	0	0	2	0	0	0	2	3	733	144	111	100	141	263	691	173
	ASV_50	254	167	166	225	142	420	133	119	51	569	135	191	298	129	213	703	374	108	115	195	97	258	98	107	42	141	80	22	172	63	17	61	118	76	381	41	25	17	23	82	160	139	110	14	123	91	17	23
	ASV_52	89	79	104	130	136	77	71	79	88	49	103	88	106	40	132	63	90	54	98	26	63	27	52	12	65	25	23	13	13	18	0	31	54	35	38	11	7	10	34	35	60	86	107	118	105	75	100	86
	ASV_53	0	0	0	0	0	0	3	4	0	3	0	0	0	5	0	0	0	0	0	0	0	0	0	0	0	0	0	0	0	0	0	0	0	0	0	0	0	0	0	4	244	152	105	89	79	177	359	97
	ASV_54	306	338	322	313	328	353	172	307	202	250	196	250	311	226	403	337	234	222	298	208	214	145	137	190	127	168	70	82	157	134	45	130	199	180	803	34	61	78	89	210	191	29	100	107	70	202	24	126
	ASV_55	805	841	1065	223	986	129	351	1121	179	518	379	1129	143	211	647	729	1514	584	469	1484	137	1698	299	1241	192	146	748	206	605	319	323	369	145	306	67	228	75	144	68	829	76	41	100	52	556	686	94	306
	ASV_56	129	103	75	660	74	406	190	126	91	69	55	67	504	73	117	289	80	72	48	126	46	67	732	95	76	126	25	74	63	40	57	29	280	62	199	12	32	32	33	94	237	294	99	74	49	134	20	66
	ASV_57	28	34	0	22	0	71	263	0	0	60	65	48	88	628	58	83	35	83	56	0	90	0	0	0	0	33	0	0	25	26	0	0	45	143	52	0	0	15	15	0	0	53	98	0	32	26	0	0
	ASV_58	106	153	183	219	185	132	76	151	127	225	148	240	265	145	291	179	101	202	1710	91	251	104	110	108	107	34	32	51	42	44	271	53	84	29	44	24	28	137	44	99	110	55	98	44	81	122	58	107
	ASV_59	38	37	0	45	47	40	19	40	34	0	22	0	0	0	0	38	0	0	0	0	0	0	28	0	0	23	14	30	0	0	0	0	0	0	49	0	11	0	0	0	46	86	98	58	71	0	32	71
	ASV_60	553	656	490	370	614	333	316	487	557	372	329	308	261	204	321	383	260	289	514	307	397	195	253	332	160	94	91	173	137	151	130	81	151	95	168	45	80	90	94	347	113	82	96	135	74	202	94	253
	ASV_61	80	120	156	154	107	1133	216	112	60	86	29	120	171	100	102	548	261	80	84	80	61	193	96	60	27	108	79	21	76	53	20	43	70	28	447	35	17	29	16	227	151	662	95	20	97	79	5	60
	ASV_62	0	0	18	0	0	0	30	21	0	0	0	0	0	33	0	0	0	44	12	0	0	0	0	0	0	0	0	0	0	0	9	0	0	30	0	0	0	0	0	0	432	115	93	117	82	198	755	141
	ASV_64	0	0	0	16	31	0	38	0	0	0	38	0	29	0	28	0	32	0	0	0	0	0	0	0	0	0	0	0	0	0	0	0	20	0	0	0	0	0	0	0	0	42	88	0	26	0	0	0
	ASV_65	307	261	293	214	305	125	250	381	163	306	268	268	213	437	218	157	142	319	463	346	172	141	138	208	137	62	69	68	121	86	105	86	92	144	57	15	49	77	63	284	154	94	86	129	189	222	43	140
	ASV_66	0	28	0	0	12	0	0	0	0	14	10	0	8	0	0	0	0	0	13	0	0	0	0	0	0	0	0	0	0	14	0	0	0	0	0	0	0	0	0	0	0	28	86	21	13	22	29	39
	ASV_67	162	106	225	109	129	0	94	62	91	152	97	186	111	78	69	0	0	67	137	129	85	297	104	92	55	40	32	31	47	45	41	63	45	23	45	0	16	22	0	61	65	0	81	0	69	40	25	68
	ASV_68	26	64	0	32	78	0	31	39	43	31	45	0	35	22	38	0	22	25	14	28	0	25	36	24	20	0	0	0	17	25	0	0	31	0	0	0	0	0	0	27	85	52	79	306	107	132	60	65
	ASV_69	73	230	320	181	109	122	126	92	218	77	78	166	147	94	72	66	77	92	116	63	0	96	88	112	0	26	35	91	34	80	48	104	59	36	48	14	46	38	0	57	0	0	79	113	110	108	63	113
	ASV_70	0	20	0	0	12	0	18	9	12	0	9	7	0	24	0	0	0	0	12	0	45	0	0	0	0	0	0	0	0	0	0	0	0	0	0	0	0	0	0	0	19	7	78	10	16	17	7	16
	ASV_71	0	0	0	0	0	0	0	0	0	0	0	0	0	0	0	0	0	0	0	0	0	0	0	0	0	0	0	0	0	0	0	0	0	0	0	0	0	0	0	0	0	394	78	52	34	41	68	0
	ASV_72	6	0	0	10	6	0	8	4	0	8	0	2	10	4	0	10	3	3	27	7	0	4	10	0	2	0	0	0	2	2	3	3	6	7	0	0	0	0	0	0	51	2	77	8	0	5	0	5
	ASV_73	186	128	154	220	200	135	78	118	253	161	196	128	184	56	204	201	170	124	511	192	303	77	131	86	78	58	63	95	86	37	110	47	85	36	87	26	66	80	36	117	63	64	77	130	89	121	34	78
	ASV_74	84	81	124	173	99	403	108	176	94	69	123	96	158	97	170	233	140	129	161	79	76	85	60	40	37	73	39	20	45	46	58	75	83	47	176	24	29	34	47	164	156	221	76	35	69	119	0	77
	ASV_75	22	2	0	0	19	0	7	9	9	69	10	8	7	14	7	0	4	19	4	21	60	0	0	0	0	0	0	10	16	0	0	0	0	0	2	0	4	0	0	7	22	17	75	88	17	41	53	96
	ASV_76	75	53	65	87	140	93	29	51	54	104	98	67	115	53	546	97	68	48	121	33	43	22	43	37	101	17	18	19	13	0	0	19	20	0	17	0	0	15	42	0	97	43	75	37	8	18	7	24
	ASV_77	39	32	24	91	25	388	41	24	25	29	0	26	101	34	80	274	42	24	59	6	42	0	38	0	21	83	11	9	13	13	7	21	52	20	241	0	12	12	16	18	102	134	74	33	13	15	8	9
	ASV_79	92	77	106	225	119	100	36	118	56	58	75	102	192	44	139	121	268	108	59	104	48	73	277	68	66	58	71	54	42	66	54	47	191	42	66	21	0	35	0	70	71	47	73	23	30	60	27	0
	ASV_80	0	0	0	0	0	0	0	0	0	0	0	0	0	0	0	0	0	0	0	0	0	0	0	0	0	0	0	0	0	0	0	0	0	0	0	0	0	0	0	0	119	0	73	0	71	130	132	63
	ASV_81	90	94	155	202	80	257	89	187	63	86	32	95	169	63	101	214	71	193	71	88	121	109	244	103	47	80	39	60	53	37	56	57	116	41	129	0	26	27	30	133	92	87	72	43	97	114	69	70
	ASV_82	236	217	192	130	190	124	45	241	142	186	141	189	152	54	265	150	145	159	231	252	111	140	105	147	103	45	46	62	121	98	69	54	62	47	45	26	24	37	47	131	173	101	70	88	75	188	194	136
	ASV_83	238	169	235	177	311	119	0	175	181	220	318	144	174	0	139	109	110	155	252	156	257	83	113	115	0	43	65	69	85	45	33	47	73	81	39	0	33	38	52	162	106	40	69	81	0	167	0	93
	ASV_84	0	0	0	0	0	0	0	0	0	0	0	0	0	0	0	0	0	0	0	0	0	0	0	0	0	0	0	0	0	0	0	0	0	0	0	0	0	0	0	0	0	0	68	0	0	6	13	0
	ASV_85	0	0	0	0	0	0	0	0	0	0	0	0	0	0	0	0	0	0	0	0	10	0	0	0	0	0	0	0	0	0	0	0	0	0	0	0	0	0	0	0	0	0	68	0	0	0	7	0
	ASV_86	0	0	0	0	0	0	0	0	0	0	0	0	0	0	0	0	0	0	0	0	0	0	0	0	0	0	0	0	0	0	0	0	0	0	0	0	0	0	0	0	24	9	66	14	12	0	28	13
	ASV_87	59	0	0	43	79	0	0	67	96	51	40	51	40	37	0	0	50	58	29	49	71	47	53	23	37	0	0	39	0	0	25	0	29	0	0	0	53	0	0	0	42	113	66	30	63	112	0	54
	ASV_88	178	177	170	167	188	85	251	97	132	263	128	140	204	630	234	94	100	119	465	159	165	63	91	109	63	58	34	45	63	40	89	33	70	100	47	0	19	49	22	68	118	66	65	51	183	66	12	77
	ASV_89	418	442	371	652	390	197	195	302	237	664	336	369	517	281	332	276	429	330	356	293	398	151	240	208	92	63	73	100	163	165	49	71	221	83	69	37	50	22	47	161	92	98	64	103	151	120	33	130
	ASV_90	0	0	0	0	0	0	65	0	0	0	0	63	0	101	52	0	0	92	77	0	0	0	0	0	0	0	0	0	0	0	0	0	0	0	0	0	0	0	0	0	0	0	64	48	0	0	0	46
	ASV_91	0	0	0	0	0	0	0	0	0	0	0	0	0	0	0	0	0	0	0	0	0	0	0	0	0	0	0	0	0	0	0	0	0	0	0	0	0	0	0	0	141	46	63	43	32	126	237	32
	ASV_92	0	0	0	0	0	0	6	9	0	0	0	0	0	9	0	8	0	25	0	0	0	0	0	0	0	0	0	0	0	0	0	0	0	0	0	0	0	0	0	7	202	45	63	44	43	130	378	78
	ASV_93	175	162	163	144	338	110	183	196	216	161	254	137	142	112	150	91	69	163	184	135	212	126	84	117	90	37	38	104	58	62	57	54	80	72	44	20	52	27	38	80	83	42	63	259	83	99	68	99
	ASV_96	384	502	481	234	624	101	200	607	135	168	158	367	80	79	169	188	462	292	278	246	61	413	128	272	77	55	218	72	206	122	107	138	103	102	52	106	45	86	35	549	79	30	62	350	240	305	40	292
	ASV_97	65	65	105	72	66	50	41	82	109	63	47	101	82	57	52	28	46	51	60	75	85	83	54	41	46	0	31	50	33	18	0	34	34	26	0	12	11	10	17	71	222	78	62	77	72	148	264	91
	ASV_98	178	147	129	169	217	74	120	108	117	180	198	135	158	311	134	92	110	122	295	105	119	52	71	67	40	21	28	32	69	41	47	29	47	72	25	22	28	33	0	60	60	28	60	46	122	96	44	45
	ASV_99	0	0	6	0	0	0	0	0	9	15	0	8	13	0	1148	171	49	0	8	0	21	0	0	0	0	0	9	0	0	0	0	0	0	0	0	0	0	0	0	0	22	0	59	23	0	0	0	0
	ASV_100	80	59	71	76	56	33	46	66	126	176	102	158	144	144	202	72	93	112	2132	59	166	32	36	18	32	0	15	25	24	11	314	20	26	38	0	0	16	200	29	43	49	17	59	24	0	50	11	35
	ASV_101	0	0	0	0	0	0	4	8	0	16	5	8	0	10	0	0	0	12	6	0	0	0	0	3	0	0	0	0	0	0	0	0	0	0	2	0	0	0	0	3	279	79	59	91	40	145	326	79
	ASV_102	0	0	0	0	0	0	0	0	0	0	0	0	0	0	0	45	45	0	32	0	22	0	0	0	0	0	0	0	0	0	0	0	0	0	0	0	0	0	0	0	0	0	58	0	0	0	27	46
	ASV_103	0	30	0	0	0	0	0	20	0	0	0	0	0	0	0	0	0	40	25	0	0	0	0	0	0	0	0	0	0	0	0	0	0	0	0	0	0	0	0	14	116	47	57	54	35	83	149	74
	ASV_105	0	0	0	0	0	0	0	0	4	0	0	0	0	0	601	57	110	0	7	0	0	0	0	0	0	0	19	4	0	0	0	0	0	0	0	0	0	0	0	0	7	0	56	19	14	0	15	10
	ASV_106	0	0	38	0	0	0	0	41	58	0	13	0	0	0	40	0	0	0	0	0	0	0	0	0	0	0	0	0	0	0	0	0	0	0	0	0	0	0	0	0	0	0	55	0	0	0	0	0
	ASV_108	123	75	91	105	128	296	90	119	24	135	68	85	160	72	115	299	186	63	94	97	21	88	88	68	32	70	51	10	57	26	17	21	48	39	190	31	0	11	18	87	54	121	54	27	49	67	0	48
	ASV_109	45	103	38	90	47	0	27	50	90	0	0	37	47	0	0	0	43	0	0	0	64	0	52	0	25	15	13	25	26	23	0	0	0	0	0	0	17	0	0	0	28	40	54	96	96	0	66	60
	ASV_110	0	0	0	0	0	0	0	0	38	0	0	0	0	0	25	0	0	0	0	17	29	0	0	0	0	0	0	0	0	0	0	0	0	0	0	13	0	0	0	0	48	0	54	78	0	0	42	33
	ASV_111	107	85	104	116	143	56	117	109	121	131	78	115	114	202	129	60	65	100	139	73	183	48	63	59	44	15	0	43	39	24	33	28	52	60	26	15	26	23	19	113	58	26	54	0	61	75	12	67
	ASV_113	0	0	0	0	0	0	0	0	0	0	0	0	0	0	0	0	0	0	0	0	0	0	13	0	21	0	0	0	0	0	0	0	0	0	0	0	0	0	0	0	0	0	52	0	0	0	0	0
	ASV_116	0	0	0	0	0	0	0	0	0	0	0	0	0	0	0	0	0	40	0	0	0	0	0	25	11	0	0	0	0	0	0	0	0	0	0	0	0	0	0	0	20	0	52	72	104	71	61	79
	ASV_117	55	97	76	46	39	71	0	0	59	0	0	0	56	0	35	83	0	0	0	0	35	0	71	72	0	0	0	0	0	39	0	0	0	0	42	0	0	0	0	0	0	0	52	0	0	0	0	0
	ASV_118	196	120	393	428	97	92	63	118	244	138	93	685	375	70	193	77	107	109	188	242	274	331	1008	132	158	84	63	531	65	20	99	127	270	32	41	15	68	16	44	49	82	14	50	24	24	37	13	22
	ASV_119	0	0	0	0	0	0	0	4	0	0	0	4	0	7	0	0	0	0	0	0	0	0	0	0	0	0	0	0	0	0	0	0	0	0	0	0	0	0	0	0	115	61	50	31	40	71	123	38
	ASV_120	0	0	0	0	0	12	0	0	0	0	0	0	0	0	0	0	0	0	0	0	0	0	0	0	0	0	0	0	0	0	0	0	0	0	0	0	0	0	0	0	0	0	50	0	0	0	0	19
	ASV_121	0	0	0	0	0	0	0	0	0	0	0	0	0	0	0	0	22	44	0	0	0	0	0	0	0	0	0	0	0	0	0	0	0	0	0	0	0	0	0	0	0	0	50	0	75	0	0	0
	ASV_122	101	114	200	190	120	104	81	94	2726	517	341	460	509	403	266	271	180	390	446	48	10016	83	64	26	0	21	14	1220	25	18	20	25	51	9	34	0	563	24	12	21	51	29	49	71	58	59	44	53
	ASV_123	181	144	152	257	287	80	109	179	129	156	200	123	255	85	117	108	194	124	152	172	123	139	138	76	57	33	71	58	85	59	46	54	127	43	57	33	34	26	26	125	55	32	49	47	85	108	0	89
	ASV_124	29	37	35	44	48	37	23	63	0	0	24	28	0	42	53	39	57	40	58	0	26	19	31	13	0	0	17	21	0	8	23	0	0	23	0	0	20	0	0	33	43	52	48	43	53	66	40	65
	ASV_125	89	49	88	58	67	55	70	93	107	119	75	112	116	136	106	73	84	141	1707	66	161	59	42	0	32	21	16	39	43	0	210	28	21	19	15	0	19	162	27	37	110	30	47	37	22	95	145	37
	ASV_126	135	104	75	91	67	59	49	51	77	178	53	89	86	55	74	101	91	45	110	95	80	52	53	67	30	29	30	27	40	19	23	17	39	14	50	13	12	9	8	27	56	23	47	15	29	58	0	53
	ASV_128	28	47	42	218	35	28	289	39	31	102	71	137	388	909	61	66	92	93	108	19	165	43	119	28	13	10	16	16	16	22	4	12	55	169	6	0	7	3	3	18	42	29	44	73	260	43	43	33
	ASV_129	0	0	0	0	0	0	8	0	0	0	0	5	0	5	0	0	0	0	0	6	0	8	0	0	0	0	0	0	3	0	0	4	0	5	0	0	0	0	0	0	74	43	44	45	33	52	122	59
	ASV_130	16	14	0	83	31	219	58	32	24	42	28	22	90	35	64	176	51	12	19	0	14	3	22	0	25	45	0	0	9	22	0	15	44	13	147	8	13	5	28	17	95	162	44	76	13	13	0	8
	ASV_132	37	30	31	43	42	136	24	44	29	16	14	0	0	20	37	70	31	34	29	32	0	0	26	30	12	40	0	0	22	0	0	0	0	0	56	0	0	0	0	31	0	73	44	88	0	71	0	52
	ASV_133	0	0	0	0	0	0	0	0	0	31	0	0	0	0	0	0	0	0	0	0	0	0	0	0	0	0	0	0	0	0	0	0	0	0	0	0	0	0	0	0	34	0	44	38	29	68	41	0
	ASV_134	0	0	56	62	0	0	0	0	39	0	0	0	0	0	0	0	0	0	73	0	0	0	0	0	0	0	0	0	0	0	0	0	0	0	0	0	0	0	0	0	0	0	44	0	0	0	0	0
	ASV_135	0	25	52	32	40	0	16	0	25	0	19	14	36	0	0	14	0	20	0	13	50	17	0	0	0	0	0	15	0	0	0	0	0	0	0	0	0	0	0	0	0	0	43	0	0	16	0	0
	ASV_136	149	123	128	96	142	108	72	100	101	105	89	80	102	78	72	104	73	73	98	84	95	58	52	92	0	34	0	43	62	44	0	32	51	0	68	0	0	0	0	106	0	59	43	42	84	76	0	86
	ASV_137	0	0	0	0	22	0	0	0	40	0	0	0	0	0	0	0	0	0	0	0	31	0	0	0	20	0	0	0	0	0	0	0	0	0	0	0	0	0	0	0	0	0	43	0	0	0	0	0
	ASV_138	87	70	63	66	97	11	74	56	48	79	127	48	44	80	50	29	54	34	68	67	46	54	39	31	11	4	15	23	25	16	13	8	11	42	0	4	12	16	5	35	41	0	42	20	24	32	6	29
	ASV_139	52	24	34	72	65	493	86	29	62	0	83	25	122	35	128	343	45	19	28	6	50	0	26	0	21	77	0	0	30	19	6	19	62	25	319	7	5	7	42	26	148	134	42	66	10	9	5	0
	ASV_140	73	56	0	145	0	52	52	77	55	73	0	39	123	0	37	0	0	50	30	56	64	0	71	0	0	0	0	0	25	38	0	0	97	38	39	0	46	0	0	42	80	39	42	77	0	88	109	53
	ASV_141	0	0	0	0	0	0	0	0	0	0	0	0	0	0	0	0	0	0	0	0	0	0	0	0	0	0	0	0	0	0	0	0	0	0	0	0	0	0	0	0	76	55	42	0	0	31	67	0
	ASV_142	80	63	67	42	68	0	25	59	15	32	31	73	0	21	0	18	66	31	0	89	30	49	23	0	10	0	34	17	40	28	28	28	0	0	0	19	8	0	5	30	30	10	41	275	62	82	33	39
	ASV_143	113	109	35	129	123	88	55	94	88	99	0	73	81	40	60	41	50	62	68	101	64	0	79	34	47	26	37	46	44	24	26	34	48	0	74	8	0	0	22	30	35	0	41	196	0	46	25	47
	ASV_144	14	0	0	0	0	0	0	30	0	39	0	0	0	0	0	0	0	0	0	0	0	0	0	0	0	0	0	0	0	0	0	0	0	0	0	0	0	0	0	11	19	0	41	42	0	0	0	0
	ASV_145	65	0	0	31	36	0	57	52	25	119	55	0	54	98	103	0	0	34	0	57	53	51	60	0	29	0	0	0	73	0	0	0	0	0	0	0	0	9	12	0	0	0	40	0	0	0	0	0
	ASV_146	0	0	32	43	49	69	0	32	0	13	0	0	38	0	0	87	33	0	0	28	0	32	52	0	0	42	0	0	0	0	14	27	26	0	57	0	0	0	0	21	55	51	40	29	0	50	0	0
	ASV_147	0	0	0	0	0	0	0	0	0	0	0	0	0	0	0	0	0	0	0	0	0	0	0	0	0	0	0	0	0	0	0	0	0	0	0	0	0	0	0	0	116	85	40	38	43	70	98	40
	ASV_148	0	25	13	0	11	0	0	0	62	0	0	0	0	0	0	0	0	0	0	0	35	0	0	0	0	0	0	0	0	0	0	0	0	0	0	0	22	0	0	0	54	31	40	0	16	19	45	14
	ASV_150	18	22	9	46	23	186	53	0	0	0	25	12	0	18	52	0	0	10	0	0	0	0	21	0	15	0	0	0	0	0	0	0	0	21	76	0	0	0	0	0	70	117	40	40	0	26	0	0
	ASV_152	202	145	131	174	190	90	262	172	101	239	181	137	172	495	163	131	108	145	128	141	150	139	116	93	49	36	17	35	48	47	27	28	63	121	34	14	10	23	20	94	78	94	39	79	51	94	14	83
	ASV_153	79	44	115	137	46	294	76	57	95	81	48	84	151	49	103	262	266	42	33	47	91	81	84	32	26	80	68	31	55	45	10	46	70	50	203	35	36	10	27	52	79	181	39	21	96	58	5	17
	ASV_155	0	0	0	0	8	14	7	0	0	0	0	0	0	0	0	32	0	0	0	0	0	0	0	0	0	0	0	0	0	0	0	0	0	0	8	0	0	3	0	8	101	0	39	34	21	56	148	37
	ASV_156	32	27	29	184	36	19	26	41	30	30	20	58	248	41	39	21	22	21	37	15	53	0	68	0	9	0	16	0	23	0	0	0	84	0	0	0	0	0	17	34	0	0	39	33	31	0	18	26
	ASV_157	68	49	34	39	0	58	112	58	51	68	42	49	77	206	58	47	32	57	141	63	84	25	33	27	0	19	24	0	30	0	29	0	26	50	0	0	0	31	17	34	31	0	39	69	45	54	18	0
	ASV_158	53	42	59	110	103	42	37	56	147	40	30	47	49	0	51	39	34	29	16	23	53	28	37	19	14	14	0	22	22	11	0	25	33	20	42	0	22	16	11	38	69	111	38	603	130	51	43	59
	ASV_159	115	52	81	105	127	62	2421	92	117	91	130	60	123	2266	104	81	81	73	64	105	109	40	50	26	38	21	22	41	801	688	22	636	1037	24318	571	245	581	350	412	872	38	14	38	56	35	26	0	39
	ASV_161	52	0	0	0	0	0	0	0	0	68	0	0	0	0	0	37	0	0	0	20	0	0	0	0	0	0	0	0	0	0	0	0	0	0	0	0	0	20	0	0	0	0	38	15	99	0	18	45
	ASV_162	34	0	49	52	16	0	0	44	59	63	0	32	49	0	34	0	0	0	0	30	0	40	0	0	0	0	0	0	0	0	0	0	0	0	0	0	0	0	0	0	0	0	38	0	0	0	0	0
	ASV_163	14	0	18	29	0	0	25	0	0	0	29	0	0	0	0	0	0	0	0	0	0	0	0	0	0	0	0	0	0	0	0	0	0	0	0	0	0	0	0	0	0	0	38	0	0	0	0	0
	ASV_165	62	37	55	67	43	105	43	25	22	33	20	41	54	19	29	127	91	13	25	41	19	34	40	27	10	35	20	7	29	12	7	20	36	11	59	5	0	8	0	27	39	117	37	10	27	26	19	15
	ASV_166	6	0	31	0	0	0	0	0	5	0	0	6	0	0	0	6	0	0	0	0	0	6	0	0	0	0	0	0	0	0	5	2	0	0	0	0	0	0	0	0	32	30	37	29	38	26	20	11
	ASV_167	0	27	32	21	0	24	12	42	39	0	0	23	28	19	0	25	0	0	0	0	0	20	0	32	0	0	0	0	0	0	0	13	16	0	0	0	0	0	0	0	80	27	37	0	33	60	114	0
	ASV_169	0	0	0	13	0	0	0	0	0	0	0	0	8	0	0	0	0	0	0	0	0	0	0	0	0	0	0	0	0	0	0	0	7	0	0	0	0	0	0	0	0	0	37	0	7	0	0	0
	ASV_170	69	56	0	59	76	64	47	93	0	0	0	44	70	0	102	49	143	35	62	0	0	0	0	53	58	0	64	0	0	0	0	0	0	0	0	0	0	0	0	0	29	56	36	0	0	0	0	0
	ASV_171	37	23	51	32	18	11	24	14	29	29	40	43	42	62	44	25	18	35	34	36	47	29	26	29	15	26	23	29	10	0	0	20	0	16	0	0	0	0	16	23	0	23	36	16	0	45	0	0
	ASV_172	121	87	57	58	71	43	42	56	67	82	51	38	26	0	60	50	53	45	71	60	80	0	14	36	0	0	0	26	65	0	27	0	24	0	0	0	15	25	0	35	31	0	36	0	0	71	0	85
	ASV_173	201	220	276	162	320	69	96	165	184	112	213	177	113	41	97	70	134	128	180	119	122	92	61	86	39	21	44	54	58	46	51	62	52	29	0	20	35	35	22	64	47	24	35	105	101	159	33	104
	ASV_174	0	10	0	0	11	0	0	20	0	0	11	0	0	0	0	28	0	22	0	12	0	0	0	0	6	17	0	0	0	0	0	0	11	0	31	0	0	0	0	8	181	74	35	36	35	90	188	41
	ASV_175	0	0	0	0	0	0	38	0	0	0	0	0	36	38	0	0	0	0	0	0	22	0	0	0	0	0	0	0	0	20	0	0	0	15	0	0	0	0	0	0	0	0	35	0	0	0	0	0
	ASV_177	0	48	0	0	0	0	0	0	0	0	0	0	0	0	0	0	0	0	0	0	21	0	0	41	0	0	0	0	0	27	0	0	0	0	0	0	0	0	0	0	0	0	35	0	0	0	0	0
	ASV_178	45	40	25	15	46	26	54	55	45	54	0	50	27	129	18	16	0	47	53	37	37	26	23	0	7	0	0	14	28	19	12	17	23	25	0	0	15	0	0	44	18	0	34	0	0	30	0	24
	ASV_179	18	0	8	20	35	0	0	17	8	30	31	6	17	7	10	3	0	0	15	41	8	0	15	0	10	0	9	5	17	2	12	0	0	0	15	0	0	0	0	13	38	28	34	27	40	42	367	33
	ASV_180	23	31	20	0	22	24	0	21	16	0	0	0	0	0	26	0	24	12	11	0	8	0	10	22	13	24	13	11	13	14	10	8	18	0	0	0	6	0	10	17	26	0	34	38	26	28	24	34
	ASV_181	34	31	28	15	21	7	13	32	0	23	7	31	29	13	95	594	40	13	11	36	7	23	17	36	0	0	24	0	12	0	7	10	0	7	0	7	0	0	0	13	0	0	34	0	13	23	0	15
	ASV_182	137	98	118	100	94	81	1242	109	116	64	19	17	29	312	21	15	21	32	29	22	86	0	0	0	0	0	0	13	30	0	0	0	0	217	0	0	5	0	0	22	25	258	33	47	32	36	30	34
	ASV_183	4	0	0	0	0	0	7	0	0	7	0	0	0	0	0	0	0	0	0	3	0	0	0	0	4	0	0	0	0	0	0	0	0	0	0	0	0	0	0	0	116	49	33	47	34	73	182	47
	ASV_186	0	0	0	0	0	0	0	0	0	0	0	0	0	0	0	0	0	0	0	0	0	0	0	0	0	0	0	0	0	0	0	0	0	0	0	0	0	0	0	0	78	29	33	25	0	50	80	32
	ASV_187	64	38	33	30	55	13	38	96	50	36	47	41	14	24	24	38	111	65	48	65	98	33	18	42	8	11	44	23	50	16	24	18	20	20	13	9	17	18	4	86	12	29	32	310	53	105	52	67
	ASV_188	6	0	18	4	0	4	31	24	0	0	0	45	0	18	0	12	0	18	0	14	0	8	0	0	0	0	0	0	4	3	0	0	3	5	0	0	0	0	0	0	13	10	32	0	0	19	5	6
	ASV_189	39	0	0	0	0	49	0	0	0	0	0	0	30	0	0	21	0	14	11	39	0	0	50	17	8	18	0	0	8	18	0	0	18	0	58	0	0	11	0	0	0	58	32	14	8	27	13	22
	ASV_190	0	17	0	17	6	16	29	10	9	16	19	13	20	21	13	25	5	29	9	0	18	0	0	6	0	0	0	0	0	13	0	0	0	14	0	0	0	0	0	0	24	25	32	8	0	13	0	0
	ASV_191	72	52	42	36	104	52	27	83	35	50	42	46	47	38	19	55	39	46	59	46	16	31	27	34	15	20	21	14	19	13	17	25	14	11	22	0	0	0	0	46	34	16	32	21	0	37	16	39
	ASV_192	0	0	0	0	0	0	0	49	0	38	0	48	0	0	0	0	0	13	0	71	0	28	32	31	0	0	0	0	0	0	0	0	0	0	0	0	0	16	0	0	0	0	32	0	0	63	0	0
	ASV_194	0	0	65	0	0	0	0	0	30	0	0	0	0	0	0	0	0	0	0	0	25	0	0	0	0	0	0	0	0	0	0	0	0	0	0	0	0	0	0	0	0	0	32	0	0	0	37	0
	ASV_195	20	28	17	43	25	12	72	25	25	0	22	0	0	21	0	0	0	0	0	0	10	15	15	19	0	0	14	10	13	8	8	0	23	19	0	0	0	0	0	22	12	0	31	11	11	0	0	12
	ASV_196	0	0	0	0	0	0	0	0	0	0	0	0	0	0	0	0	22	0	0	0	0	0	0	0	0	0	0	0	0	0	0	0	0	0	0	0	0	0	0	0	40	0	31	36	73	0	36	0
	ASV_198	0	0	0	0	0	0	0	0	36	0	0	0	0	0	15	0	0	0	0	0	64	0	0	0	0	0	0	0	0	0	0	0	0	0	0	0	0	0	0	0	21	16	31	45	99	0	34	0
	ASV_199	335	256	87	72	332	58	81	71	109	169	107	42	32	43	34	30	22	34	316	67	58	0	0	37	19	0	0	20	60	41	66	26	20	0	8	0	0	56	15	0	35	15	31	0	12	0	47	206
	ASV_200	46	39	34	116	36	517	90	52	39	45	29	21	140	32	20	171	26	28	28	32	79	22	315	17	17	86	5	7	22	23	18	13	78	33	406	8	7	18	8	44	74	534	30	20	19	33	11	35
	ASV_201	38	23	32	19	31	13	36	24	126	69	17	19	13	38	32	9	7	15	24	14	143	0	0	0	16	0	0	28	16	5	0	5	0	10	0	0	28	4	0	9	10	41	30	43	35	30	30	29
	ASV_202	91	67	93	47	113	52	41	64	101	34	36	57	17	15	47	48	34	38	49	63	42	46	34	25	26	29	17	23	24	21	14	30	12	6	23	0	0	19	18	16	38	21	30	29	71	58	19	29
	ASV_203	57	63	38	42	75	29	19	35	40	32	58	34	41	15	54	39	16	28	36	36	24	25	37	29	17	0	5	20	23	10	14	18	27	15	11	0	6	11	15	32	51	17	30	12	32	18	8	38
	ASV_204	125	100	129	237	70	249	64	65	120	44	36	78	87	46	51	109	153	26	48	50	141	29	48	39	8	27	20	23	12	24	17	32	42	0	49	0	13	18	11	50	31	51	30	113	103	49	22	17
	ASV_205	0	0	0	0	0	0	6	0	0	0	0	0	0	0	11	0	0	0	10	0	5	0	0	0	0	0	0	0	0	0	0	0	0	0	0	0	0	0	0	0	0	0	30	0	0	0	0	0
	ASV_206	0	0	0	0	0	0	0	0	0	0	0	0	23	0	0	0	0	0	0	0	0	0	0	0	0	0	0	0	0	0	0	0	22	0	0	0	0	0	0	0	0	38	30	0	0	23	0	34
	ASV_207	0	52	32	0	53	0	77	24	0	38	0	0	0	246	45	0	0	58	40	0	59	0	0	43	0	0	16	0	0	17	15	0	10	0	0	0	0	0	0	0	25	25	30	51	54	23	0	32
	ASV_208	0	0	0	0	29	29	0	0	20	0	0	17	0	0	0	13	0	0	28	0	33	0	0	0	0	0	0	20	0	0	0	0	0	0	0	0	11	0	0	0	49	71	30	0	27	31	24	40
	ASV_209	0	0	0	0	0	0	0	0	0	0	0	0	0	0	0	0	0	0	0	0	0	0	0	0	0	0	0	0	0	0	0	0	0	0	0	0	0	0	0	0	0	58	30	41	0	0	0	29
	ASV_211	0	0	0	0	0	0	0	0	0	0	0	0	0	0	0	0	0	0	0	17	0	0	0	0	0	0	0	0	0	0	0	0	0	0	0	0	0	0	0	0	0	0	30	54	0	15	0	0
	ASV_212	0	21	37	0	0	0	0	36	0	0	0	0	0	0	0	0	13	0	0	16	0	20	0	0	0	0	20	0	0	0	0	0	0	0	0	0	0	0	0	0	0	0	30	0	22	0	15	0
	ASV_214	145	64	0	23	0	32	144	48	41	0	0	0	69	198	50	52	0	92	86	0	82	0	0	0	0	0	0	0	0	0	0	0	0	54	21	0	0	0	0	0	0	0	30	24	0	47	34	95
	ASV_215	0	0	0	0	0	0	0	0	0	0	0	0	0	0	0	0	0	0	0	0	0	0	0	0	0	0	0	0	0	0	0	0	0	0	0	0	0	0	0	0	14	9	29	30	338	10	12	23
	ASV_216	0	0	0	0	0	0	0	0	0	0	0	0	0	0	0	0	0	0	0	0	0	0	0	0	0	0	0	0	0	0	0	0	0	0	0	0	0	0	0	0	24	24	29	19	401	25	17	23
	ASV_217	281	308	394	110	343	71	46	423	106	189	181	525	88	33	135	175	615	241	217	581	97	687	113	472	132	70	293	135	255	190	162	288	59	39	31	128	48	91	35	461	23	8	29	15	233	353	0	116
	ASV_218	5	0	0	6	0	0	7	0	0	0	0	0	0	9	6	0	0	5	0	0	0	0	0	0	4	0	0	0	0	0	6	3	5	15	0	0	0	4	0	9	95	46	29	63	38	86	134	37
	ASV_219	0	0	0	0	0	0	0	0	0	0	10	0	0	4	0	0	0	0	0	0	0	0	0	4	0	0	0	0	0	0	0	0	0	0	0	0	0	0	0	0	0	0	29	0	0	0	0	0
	ASV_220	135	50	75	99	73	64	21	69	99	131	45	68	124	26	101	180	94	49	104	115	147	71	75	42	36	33	27	40	50	19	37	16	35	13	41	13	21	16	8	30	63	48	29	18	54	40	21	36
	ASV_221	48	27	49	47	21	27	42	39	67	35	12	37	22	21	32	340	24	24	31	24	40	24	30	17	10	8	6	13	14	0	8	9	20	13	0	0	6	4	0	0	38	11	29	47	7	22	9	17
	ASV_222	27	0	67	0	47	36	11	38	0	20	31	0	0	0	31	0	23	37	29	17	0	38	0	0	0	14	0	0	0	0	17	13	0	10	0	0	0	13	0	0	0	51	29	49	0	0	25	38
	ASV_225	80	51	36	41	93	40	20	72	57	78	38	54	61	42	54	262	64	68	76	37	61	0	36	22	16	29	12	11	15	0	13	29	20	0	25	9	8	0	0	29	21	0	28	12	10	28	20	0
	ASV_226	0	41	31	18	49	26	0	12	0	23	29	50	32	24	30	0	47	26	29	0	54	40	35	45	13	0	31	0	24	11	14	14	33	0	12	0	19	0	0	21	24	0	28	0	26	0	0	33
	ASV_227	116	74	61	28	56	44	44	56	26	76	46	59	52	97	68	39	38	50	51	57	48	36	34	27	22	11	16	5	39	20	11	17	12	33	13	6	10	10	13	56	59	6	28	23	23	26	7	34
	ASV_228	49	98	19	48	0	0	67	0	23	44	0	91	74	75	70	66	69	78	387	0	61	26	0	62	19	0	15	0	0	57	46	26	0	27	0	0	0	54	11	0	0	0	28	11	12	62	0	0
	ASV_231	405	347	399	126	389	86	60	568	105	243	162	528	76	39	182	206	644	289	212	841	90	624	165	486	133	86	350	155	409	247	169	306	108	39	54	126	47	95	53	811	40	12	27	28	302	467	12	193
	ASV_232	0	0	0	0	0	0	0	0	0	0	0	0	0	0	0	0	0	0	0	0	0	0	0	0	0	0	0	0	0	0	0	0	0	0	0	0	0	0	0	0	11	0	27	0	0	0	0	0
	ASV_233	11	23	0	0	0	7	0	0	0	0	0	0	0	0	0	0	0	0	0	0	0	0	0	12	0	0	0	0	0	0	0	0	0	0	3	0	0	0	0	0	16	11	27	15	0	0	5	0
	ASV_234	31	16	30	30	19	25	0	41	25	42	8	25	43	14	21	0	25	40	16	69	60	15	18	0	12	28	0	28	22	0	0	26	36	0	32	0	17	0	0	27	36	0	27	17	28	35	16	0
	ASV_237	0	0	0	0	0	26	0	0	0	0	0	14	0	0	0	10	0	0	0	0	0	0	0	0	0	0	0	0	0	0	0	8	0	0	0	0	0	0	0	0	0	0	27	0	0	0	0	0
	ASV_238	13	0	49	49	56	60	0	28	23	18	33	24	33	18	0	24	21	18	40	0	25	0	0	0	17	24	0	0	9	0	0	0	26	0	23	0	0	11	0	28	0	21	27	0	0	0	0	0
	ASV_240	0	15	0	0	0	0	0	0	0	0	0	0	0	0	0	0	0	0	0	0	0	0	0	12	0	0	0	0	0	10	0	0	0	0	0	0	0	0	0	0	14	0	27	0	0	0	0	0
	ASV_243	0	0	0	0	0	0	0	0	0	0	0	0	0	0	0	0	0	0	0	0	0	0	0	0	0	0	0	0	0	0	0	0	0	0	0	0	0	0	0	0	53	28	26	14	13	24	38	24
	ASV_244	53	68	719	54	56	70	93	62	55	0	0	108	0	42	15	33	15	17	0	16	17	59	0	6	0	13	0	0	0	0	0	59	14	12	24	4	0	0	0	18	30	18	26	35	99	12	0	27
	ASV_247	0	0	0	0	0	0	0	0	0	0	0	0	0	12	0	4	0	0	0	0	0	0	0	0	0	0	0	0	0	0	0	0	0	3	0	0	0	0	0	0	84	13	25	33	9	43	142	43
	ASV_248	50	49	33	30	68	9	10	17	26	20	0	12	7	0	0	0	0	0	12	18	0	11	0	0	0	0	5	23	11	13	13	6	9	0	0	0	4	0	0	15	14	0	25	0	0	20	3	15
	ASV_249	130	139	141	162	126	82	109	111	257	81	62	99	195	64	143	126	95	80	162	90	147	56	127	43	49	42	27	70	45	39	41	26	46	37	55	0	22	38	31	58	88	77	25	43	28	69	12	51
	ASV_250	106	73	45	112	75	325	74	113	42	119	49	36	107	69	80	219	101	70	91	92	34	61	67	52	27	53	30	7	66	32	22	13	41	64	133	0	7	22	13	88	67	143	25	26	35	69	16	28
	ASV_251	0	25	38	8	14	0	9	15	13	15	11	43	17	10	15	14	14	12	104	0	27	17	12	18	0	0	0	6	0	6	15	0	0	0	0	0	0	10	0	0	40	22	25	13	214	28	18	21
	ASV_252	78	57	25	37	16	28	23	32	27	38	0	52	17	12	24	29	40	25	30	57	23	32	20	37	33	10	17	0	52	31	7	24	22	18	25	10	0	0	13	15	91	9	25	0	17	18	0	17
	ASV_253	13	19	27	46	48	235	35	17	43	11	24	16	39	38	66	97	15	18	21	5	17	0	4	0	15	34	0	7	13	12	0	0	15	19	113	0	15	4	16	14	82	176	25	92	6	11	14	6
	ASV_255	23	27	57	32	30	22	33	25	49	0	17	17	23	10	27	19	41	11	23	0	37	18	14	0	18	0	11	10	0	6	0	0	0	3	11	0	12	0	0	12	18	22	25	16	96	15	8	33
	ASV_256	0	0	0	8	0	0	0	0	17	0	0	0	0	0	0	0	0	0	0	0	0	0	0	0	0	0	0	8	0	0	0	0	0	0	0	0	0	0	0	0	0	0	25	0	0	0	0	0
	ASV_257	0	33	0	0	0	0	0	0	42	0	0	28	0	0	29	0	0	0	0	0	46	21	0	0	0	0	0	16	0	0	0	0	0	0	0	0	0	0	0	0	0	0	25	0	0	23	0	0
	ASV_259	93	72	69	183	111	41	51	64	141	80	90	78	193	101	72	54	71	75	58	57	200	39	109	38	31	22	28	44	28	26	15	17	81	28	33	0	20	0	18	44	52	33	25	67	30	26	0	43
	ASV_260	80	26	38	23	93	24	0	54	16	88	113	0	24	19	37	34	118	48	66	54	24	44	22	40	0	0	34	0	40	0	30	0	0	0	0	16	0	0	0	37	20	0	25	78	72	53	0	43
	ASV_261	0	0	0	0	0	0	0	0	0	0	0	0	0	0	0	0	0	0	16	0	0	0	0	0	16	0	0	0	0	0	0	0	0	0	0	0	0	0	0	0	0	0	25	35	0	0	0	0
	ASV_263	71	85	83	42	86	16	22	105	35	43	46	91	22	12	31	77	197	47	56	127	7	126	58	130	47	37	93	28	58	27	31	67	25	15	0	29	0	15	17	71	6	0	24	0	110	100	9	9
	ASV_264	0	0	0	0	0	0	0	0	0	15	0	0	22	0	0	0	13	0	14	0	0	0	0	0	0	0	0	0	0	0	0	0	0	0	0	0	0	0	0	0	0	0	24	22	20	9	0	12
	ASV_265	39	0	41	40	44	31	0	34	0	0	0	38	14	0	33	25	49	13	33	45	0	17	0	49	16	8	11	0	0	12	9	14	14	0	0	4	0	4	0	30	0	0	24	0	0	0	0	23
	ASV_267	29	34	63	0	0	0	21	12	21	22	0	25	0	0	29	0	0	0	15	24	0	22	18	12	0	0	0	0	0	18	11	0	0	11	0	0	0	0	0	14	24	0	24	0	29	0	0	26
	ASV_268	0	0	0	0	0	0	0	0	0	0	11	15	0	0	0	0	0	0	0	0	0	0	0	0	0	0	0	0	0	0	0	0	0	0	0	0	0	0	0	0	18	19	24	27	99	29	13	29
	ASV_269	0	19	0	0	0	0	0	0	11	0	0	0	0	0	0	0	0	0	0	0	20	0	0	10	0	0	0	0	0	18	0	0	0	0	0	0	0	0	0	17	89	0	24	24	47	60	73	53
	ASV_271	0	5	0	0	0	0	0	0	0	10	0	0	0	0	0	0	0	0	0	0	0	0	0	0	0	0	0	0	0	0	0	0	0	0	0	0	0	0	0	0	9	13	24	7	0	0	0	15
	ASV_275	0	0	0	0	0	0	0	0	0	0	22	0	0	0	0	0	0	12	21	12	0	0	11	5	0	0	0	0	0	0	0	0	0	0	0	0	0	0	0	0	0	0	23	0	0	79	0	0
	ASV_276	0	0	0	0	0	0	0	5	0	0	0	0	0	4	0	5	0	4	0	0	0	0	0	0	0	0	0	0	0	0	0	0	0	0	0	0	0	0	0	0	57	25	23	14	10	38	56	11
	ASV_277	82	36	81	56	42	14	29	41	47	149	47	58	80	87	74	80	29	67	62	49	90	19	79	23	14	15	8	14	19	17	11	9	24	0	19	5	3	0	0	32	20	11	23	0	22	21	16	25
	ASV_278	31	13	0	0	0	22	15	33	22	25	20	0	0	53	0	14	12	0	43	18	0	0	14	14	9	0	0	11	9	18	8	0	0	34	21	0	20	0	0	0	22	0	23	14	17	28	18	21
	ASV_279	39	37	47	70	46	33	45	55	120	85	47	85	115	40	104	35	66	71	348	38	183	0	21	19	28	6	9	41	7	10	66	22	27	8	13	0	23	41	17	49	51	53	23	40	25	27	24	34
	ASV_280	10	17	7	17	26	0	55	17	9	12	37	10	25	88	0	8	7	16	31	0	16	0	10	0	0	0	0	0	0	0	0	0	14	20	0	0	0	0	0	7	0	50	23	19	142	20	10	15
	ASV_281	0	0	0	0	0	0	0	0	0	0	0	0	0	0	0	0	9	0	0	0	0	0	0	0	0	0	0	0	0	0	0	0	0	0	0	0	0	0	0	0	0	0	23	0	0	0	0	0
	ASV_284	36	27	0	29	23	0	0	18	0	0	0	0	20	23	25	0	0	0	0	31	0	26	32	22	0	0	0	7	0	0	0	0	11	20	0	0	0	0	0	0	7	9	23	14	18	17	8	26
	ASV_285	0	19	0	12	0	38	0	0	0	0	0	0	27	0	0	0	10	0	0	0	0	0	10	0	0	0	10	0	0	0	0	0	8	0	0	0	0	0	0	0	10	0	23	0	0	0	0	0
	ASV_287	56	16	0	43	20	0	19	15	11	13	19	24	30	0	11	0	28	0	23	43	9	31	42	21	0	20	0	0	12	0	11	0	16	16	0	0	0	0	0	15	20	19	23	0	0	0	0	14
	ASV_289	58	29	70	0	40	32	171	39	46	35	0	20	0	63	0	0	0	38	16	29	0	17	30	0	0	0	0	0	13	0	0	19	0	24	0	0	11	0	0	16	28	0	23	0	0	0	0	0
	ASV_290	505	418	138	147	436	71	115	160	217	223	124	52	87	30	32	24	29	63	310	82	102	16	23	62	11	0	0	28	63	47	49	10	26	24	11	6	30	42	0	65	28	12	22	24	51	28	26	210
	ASV_291	0	0	0	0	0	0	7	0	0	0	0	0	0	5	0	0	0	0	0	0	0	0	0	0	0	0	0	0	0	0	0	0	0	6	3	0	0	0	0	0	41	25	22	26	17	20	49	36
	ASV_293	0	0	0	0	0	0	4	0	2	34	0	0	0	11	0	0	0	0	0	0	6	0	0	0	0	0	0	0	5	0	0	0	0	0	0	0	0	0	0	0	0	0	22	0	0	0	0	0
	ASV_294	0	0	0	0	0	0	0	0	0	0	0	0	0	0	0	0	0	0	0	0	0	0	0	0	0	0	0	0	0	0	0	0	0	0	0	0	0	0	0	4	76	30	22	17	0	43	55	25
	ASV_296	0	0	0	0	0	0	0	0	0	0	0	0	0	0	0	0	0	0	0	0	0	0	0	0	0	0	0	0	0	0	0	0	0	0	0	0	0	0	0	0	0	0	22	0	48	15	12	12
	ASV_303	56	41	24	61	26	133	62	38	37	44	22	27	58	26	47	69	27	0	38	16	20	0	23	0	21	39	0	0	22	0	0	27	32	32	53	0	0	0	14	0	95	152	22	77	23	47	25	0
	ASV_304	107	98	95	66	101	30	72	72	590	81	52	31	25	28	24	21	0	23	68	24	268	0	0	14	0	0	0	105	19	20	0	0	0	0	0	0	64	0	0	18	0	0	22	0	0	38	26	60
	ASV_307	73	52	31	77	41	19	52	61	0	85	18	39	67	57	37	0	40	38	39	38	0	23	66	25	22	0	0	19	25	25	0	0	32	16	0	0	0	0	27	0	0	0	22	0	0	0	0	29
	ASV_308	117	12	27	0	40	13	0	38	12	135	16	28	36	0	25	14	15	28	40	95	16	11	29	9	9	0	11	10	88	0	8	10	25	7	0	0	0	0	6	14	20	0	21	30	0	14	9	12
	ASV_311	0	0	0	0	0	19	0	0	0	0	0	0	0	0	0	0	0	0	0	0	0	0	0	0	0	0	0	0	0	0	0	0	0	0	0	0	0	0	0	0	72	28	21	0	19	41	79	38
	ASV_312	24	34	37	39	0	46	0	41	0	52	0	0	0	0	45	57	38	44	27	37	22	0	36	15	0	0	0	16	0	0	26	0	0	0	0	0	0	0	0	23	19	0	21	0	0	0	0	0
	ASV_315	23	0	13	114	0	0	25	28	9	32	32	11	178	26	0	20	19	30	34	0	20	0	56	10	0	0	0	0	0	0	0	0	50	12	0	0	0	0	0	28	0	14	21	11	26	27	13	19
	ASV_316	0	0	0	0	0	0	0	0	0	0	0	0	0	0	12	0	9	12	0	0	0	0	0	0	0	0	0	0	0	0	8	0	4	0	0	4	0	3	0	5	40	14	21	30	17	22	40	0
	ASV_317	0	0	0	20	0	0	0	0	0	0	0	0	0	0	0	0	0	0	0	0	0	0	0	0	0	0	0	0	0	0	0	0	23	31	0	0	0	0	0	0	37	0	21	35	0	31	38	0
	ASV_318	50	21	40	21	18	64	26	16	0	155	14	37	51	40	27	97	60	17	40	43	9	44	21	11	11	25	23	0	22	6	11	6	14	10	57	5	8	5	4	13	24	44	20	13	22	9	0	7
	ASV_319	33	0	93	63	51	81	21	54	18	10	11	34	33	9	43	65	69	20	13	34	23	35	20	0	28	20	20	7	8	0	11	15	17	9	24	7	0	5	11	25	21	60	20	114	64	46	17	23
	ASV_320	322	370	410	67	270	54	68	1389	111	343	242	766	117	68	86	60	25	798	99	1048	190	372	199	802	160	99	193	176	299	288	145	223	113	95	62	32	84	46	47	1291	43	31	20	44	31	873	27	29
	ASV_321	48	25	41	79	47	12	47	50	24	50	18	40	70	33	55	35	44	45	49	34	56	26	32	30	16	0	11	15	15	11	0	7	28	17	12	4	9	0	0	14	16	0	20	14	0	31	0	44
	ASV_322	27	45	16	42	9	133	16	28	17	25	12	26	54	31	23	87	23	29	39	17	44	10	52	24	15	28	0	14	13	15	10	14	38	16	58	0	11	4	7	14	27	24	20	0	6	22	5	8
	ASV_324	0	34	21	0	0	0	0	0	18	14	0	31	36	0	0	0	0	0	21	22	33	20	41	19	11	14	0	16	0	0	0	0	0	0	0	0	0	0	0	0	0	0	20	0	36	0	0	34
	ASV_326	22	45	41	28	143	9	25	16	51	0	27	22	20	15	23	0	0	0	0	10	21	30	14	18	0	0	0	17	0	14	0	12	0	0	0	0	0	0	0	0	18	43	20	22	81	20	14	28
	ASV_327	0	0	0	0	35	12	20	0	0	0	0	0	0	18	23	12	10	21	23	5	21	0	0	0	0	6	0	15	0	0	0	0	0	4	0	0	0	0	0	0	27	0	20	0	26	20	0	16
	ASV_328	33	23	41	24	31	45	49	21	22	63	28	51	24	112	88	53	32	24	60	18	14	13	0	38	24	0	0	10	20	0	10	0	0	0	14	0	0	9	18	0	19	41	20	54	9	0	17	28
	ASV_329	0	0	0	0	0	0	0	0	0	0	0	0	0	0	0	0	0	0	0	0	0	0	0	0	0	0	0	0	0	0	0	0	0	0	0	0	0	0	0	0	0	0	20	0	0	0	50	0
	ASV_330	0	0	0	0	0	0	0	0	0	0	0	0	8	0	0	0	0	0	0	0	0	0	0	0	0	0	0	0	0	0	0	0	0	0	0	0	0	0	0	0	29	21	20	9	7	16	67	15
	ASV_331	61	48	46	65	54	36	37	54	63	56	39	49	32	24	45	41	30	52	63	66	37	35	22	12	22	0	25	22	33	0	29	28	19	20	31	8	0	16	0	33	24	21	20	17	12	51	0	20
	ASV_332	36	32	29	57	26	102	28	25	0	18	0	16	40	0	47	85	0	14	16	21	0	9	68	31	21	27	0	0	15	16	0	21	32	26	60	0	0	6	25	46	51	79	20	21	8	29	0	0
	ASV_333	12	0	14	8	13	0	19	0	16	28	0	0	0	22	19	0	0	0	0	0	13	8	0	0	0	0	0	0	0	0	0	0	0	0	0	0	0	0	0	0	0	30	20	0	0	0	0	0
	ASV_337	22	43	39	25	18	0	17	29	42	0	21	18	0	0	16	44	17	32	25	12	22	15	14	16	0	0	9	11	0	8	12	0	17	11	0	0	0	0	0	0	19	0	20	0	0	11	0	17
	ASV_338	0	0	0	0	0	0	0	0	0	0	0	0	0	0	0	0	0	0	0	0	0	0	0	0	0	0	0	0	0	0	0	0	0	0	0	0	0	0	0	0	24	57	20	26	177	31	0	28
	ASV_339	32	0	14	0	25	32	10	0	48	13	0	23	15	0	18	0	0	0	16	28	37	0	0	0	0	0	0	18	0	0	0	11	11	0	0	0	11	0	0	0	0	0	20	0	7	0	0	0
	ASV_341	57	72	68	56	77	48	37	54	127	0	0	25	18	0	75	39	0	0	21	0	48	0	24	31	43	0	29	30	0	35	0	0	0	0	31	0	0	0	0	0	44	0	20	0	0	17	0	0
	ASV_343	70	117	115	23	79	26	18	169	30	27	43	76	9	0	39	31	130	72	51	77	12	91	23	87	16	13	56	12	27	50	35	39	12	7	13	20	8	0	6	114	5	5	19	8	57	70	0	44
	ASV_344	35	28	29	36	43	118	38	37	14	19	14	10	25	12	31	77	53	10	26	10	6	17	12	17	7	20	16	7	25	20	0	21	30	11	98	9	8	4	16	20	16	85	19	10	14	16	4	14
	ASV_345	34	61	53	58	55	40	30	27	23	58	60	47	39	32	96	64	31	41	73	36	52	23	14	15	24	7	3	9	13	15	10	10	9	13	7	0	4	0	17	5	19	15	19	0	37	21	14	24
	ASV_346	0	0	0	0	0	0	0	0	0	0	0	0	0	15	0	0	0	0	0	0	0	0	0	0	0	0	0	0	0	0	0	0	0	16	0	0	11	0	0	0	13	0	19	0	52	0	16	0
	ASV_347	212	252	263	91	258	50	37	307	47	126	96	329	62	27	129	111	439	197	151	367	59	369	92	395	99	50	208	91	197	175	115	174	48	31	14	103	18	52	24	222	20	11	19	0	185	266	7	92
	ASV_348	40	49	85	82	63	30	22	73	69	36	28	41	82	29	114	74	68	85	70	55	35	53	124	47	48	15	27	20	22	45	22	18	59	21	20	8	17	21	31	98	0	12	19	0	43	50	11	38
	ASV_349	0	0	0	0	15	0	0	0	0	0	0	0	0	0	0	0	0	0	0	0	0	0	0	0	0	0	0	0	0	0	0	0	0	0	0	0	0	0	0	0	0	0	19	0	27	0	0	0
	ASV_351	36	26	15	21	30	0	0	23	10	0	0	0	0	0	0	10	19	14	0	0	0	0	8	0	0	0	0	0	0	0	0	0	0	6	0	0	0	0	0	0	0	0	19	0	0	0	0	0
	ASV_354	27	61	41	32	103	39	34	51	30	30	150	60	42	50	23	30	18	50	91	28	49	28	45	25	15	17	0	12	9	17	16	11	25	23	16	0	0	12	6	21	0	11	18	0	0	0	0	44
	ASV_355	100	20	51	33	36	43	29	39	34	197	60	66	35	57	31	71	47	31	24	55	24	67	26	20	12	17	13	10	27	5	8	15	16	19	41	8	3	6	7	14	15	23	18	6	8	12	7	16
	ASV_356	8	0	0	0	0	0	0	0	0	6	4	3	0	12	0	0	0	7	14	0	0	0	0	0	0	0	0	0	0	0	0	0	0	0	3	0	0	0	0	4	54	17	18	18	18	23	67	27
	ASV_357	0	0	0	0	0	0	0	0	16	0	0	0	0	0	0	0	0	0	0	0	57	0	0	0	0	0	0	11	0	0	0	0	0	0	0	0	0	0	0	0	6	0	18	9	27	0	7	0
	ASV_358	0	0	0	0	0	0	0	0	0	0	0	0	0	0	0	0	0	0	0	0	0	0	0	0	0	0	0	0	0	0	0	0	0	0	0	0	0	0	0	0	35	8	18	14	0	25	59	22
	ASV_360	0	0	15	0	0	12	17	26	9	0	0	17	34	8	0	26	12	0	0	17	0	9	15	17	0	9	0	0	10	0	0	0	0	8	13	0	0	0	0	19	0	10	18	0	0	0	0	0
	ASV_361	0	0	0	0	0	21	0	0	44	0	0	0	0	0	0	20	0	0	0	0	80	0	0	0	0	7	0	10	0	0	0	0	0	11	27	0	13	0	0	0	0	0	18	28	0	0	19	0
	ASV_362	118	57	53	90	59	60	27	72	103	85	44	62	80	30	49	111	35	75	108	66	98	46	56	29	35	49	8	31	47	16	20	11	51	25	29	7	0	14	23	82	0	25	18	62	69	45	12	44
	ASV_363	93	76	186	122	103	101	76	101	122	68	26	96	32	32	112	99	114	45	54	79	49	83	81	49	132	60	40	48	54	0	18	60	61	14	68	20	37	26	91	54	42	35	18	21	0	60	24	30
	ASV_364	26	8	60	78	19	12	0	19	20	28	21	38	30	0	32	8	9	23	17	38	56	38	29	0	14	0	0	13	23	0	13	14	0	0	0	0	18	21	0	0	24	23	18	66	11	0	0	23
	ASV_365	0	0	0	0	0	55	0	0	0	0	0	0	29	0	0	33	0	0	0	0	0	0	11	0	0	22	0	0	0	0	0	0	15	0	28	0	0	0	0	0	0	20	18	21	0	0	0	0
	ASV_366	0	0	0	37	0	38	48	33	56	0	0	0	0	0	0	38	0	0	0	0	38	0	0	0	0	11	0	17	16	0	0	0	50	46	14	0	0	0	0	27	0	0	18	0	0	27	0	50
	ASV_367	0	0	0	0	0	0	0	0	0	0	0	0	0	0	0	0	0	0	0	0	0	0	0	0	0	0	0	0	0	0	0	0	0	0	0	0	0	0	0	0	0	11	18	0	0	0	0	0
	ASV_368	66	0	28	43	48	30	22	71	53	33	37	0	49	26	76	24	30	62	85	0	20	0	42	0	12	0	0	0	0	0	0	0	0	0	0	0	0	13	0	28	0	0	18	24	111	0	0	14
	ASV_370	0	0	0	0	0	20	0	0	13	10	0	0	0	0	31	74	50	0	0	0	30	0	0	0	0	20	0	11	0	0	0	0	0	0	10	0	0	0	0	0	0	0	18	0	0	0	0	0
	ASV_372	53	53	22	75	33	171	49	38	17	22	21	16	35	15	33	91	37	17	25	42	11	11	90	26	9	49	11	17	14	20	17	13	37	14	102	10	16	6	7	33	39	78	17	7	13	15	9	0
	ASV_373	0	0	0	0	3	0	5	3	0	0	3	0	0	7	0	0	0	0	0	0	0	0	0	0	0	0	0	0	0	0	0	0	0	7	0	0	0	0	0	0	53	22	17	16	18	37	91	28
	ASV_374	10	10	12	59	0	41	0	15	0	17	0	16	83	0	11	35	21	14	28	12	7	7	51	0	11	13	0	0	5	0	9	0	27	0	30	0	0	0	9	12	12	42	17	0	13	12	0	0
	ASV_375	0	0	14	11	0	0	0	0	0	0	6	7	28	3	0	0	0	0	0	0	0	0	10	0	0	0	0	0	0	0	0	0	0	0	0	0	0	0	0	0	0	0	17	25	0	0	0	0
	ASV_376	28	23	76	75	29	16	38	23	36	39	34	84	81	57	26	0	0	0	51	27	31	43	84	15	0	19	0	27	0	0	14	0	40	18	0	0	7	7	0	6	0	10	17	0	11	19	0	11
	ASV_377	5	8	3	0	0	0	17	0	6	7	0	14	5	19	7	15	0	6	20	3	20	4	14	10	0	4	0	15	0	0	0	7	3	17	6	0	4	0	0	13	11	0	17	0	6	0	4	0
	ASV_378	32	0	0	0	0	0	0	0	0	79	10	9	11	11	4	0	0	9	7	20	8	0	0	0	0	0	0	0	17	0	0	0	0	0	0	0	0	0	0	0	18	9692	17	13	12	26	13	11
	ASV_379	40	34	38	42	21	39	23	20	39	75	29	41	20	22	62	37	34	29	50	40	41	18	26	33	34	13	22	22	21	15	0	13	13	0	7	7	9	10	15	7	24	9	17	16	16	13	0	8
	ASV_380	35	35	56	64	108	81	48	33	23	40	48	49	36	21	31	49	41	22	33	30	6	26	76	10	8	25	12	5	21	8	7	13	25	9	70	6	0	0	11	23	12	23	17	0	23	25	0	34
	ASV_381	0	0	0	0	3	0	0	0	0	0	0	5	0	0	31	53	0	0	0	0	0	0	0	0	0	0	0	0	0	0	0	0	2	2	0	0	0	0	0	0	82	16	17	10	8	25	118	28
	ASV_382	0	0	27	42	42	35	11	36	0	35	28	19	44	18	37	55	23	22	0	19	0	24	18	9	0	10	9	5	19	13	6	8	14	10	29	0	0	0	5	20	76	0	17	0	0	11	0	16
	ASV_384	0	17	24	0	10	17	10	13	0	12	0	0	0	0	21	0	0	0	9	5	0	0	0	0	16	0	0	0	0	0	0	0	0	0	0	0	0	10	12	9	13	0	17	0	24	21	0	0
	ASV_385	11	8	3	24	6	105	6	0	0	0	3	6	28	0	17	93	20	9	7	0	5	8	42	7	3	19	0	3	0	5	10	4	19	4	44	3	0	6	6	0	40	47	17	6	0	25	6	0
	ASV_387	18	12	0	0	0	10	12	0	0	0	0	0	0	0	16	0	0	0	0	0	0	0	0	0	0	0	0	0	0	0	0	0	0	4	5	0	0	0	0	0	14	0	17	14	0	37	0	15
	ASV_389	8	0	0	0	0	0	0	22	0	0	0	0	0	0	0	6	8	11	11	0	4	0	0	0	0	0	0	0	0	0	0	0	0	0	0	4	0	0	0	8	7	11	17	26	0	20	7	7
	ASV_391	0	38	15	9	9	0	10	9	0	0	32	19	7	18	15	0	0	23	14	0	11	9	12	14	0	0	4	0	0	0	0	0	0	0	0	0	0	0	0	0	25	0	17	41	23	478	15	24
	ASV_392	0	0	0	0	0	0	0	0	0	0	0	0	0	0	0	0	0	0	0	0	0	0	0	0	0	0	0	0	0	0	0	0	0	0	0	0	0	0	0	0	35	10	17	12	11	0	47	15
	ASV_393	39	46	107	43	40	98	0	75	106	31	20	54	41	15	51	86	43	54	77	29	164	25	47	20	20	21	0	33	0	0	23	22	25	6	30	0	26	12	13	0	23	25	17	0	68	14	0	19
	ASV_394	78	32	48	38	63	20	30	41	30	67	35	58	56	35	43	19	45	38	41	56	36	20	16	22	13	0	17	12	16	17	0	17	24	0	0	0	8	0	8	34	21	20	17	0	30	13	0	24
	ASV_397	0	32	0	33	0	32	0	50	0	0	0	0	63	0	0	32	24	0	0	0	0	0	0	0	23	0	14	0	0	0	0	0	0	0	0	0	0	0	0	0	0	50	17	0	55	0	0	38
	ASV_401	0	0	0	0	0	0	0	0	25	20	19	0	8	17	0	0	0	15	32	0	45	0	0	0	0	0	0	15	0	0	12	0	0	0	0	0	13	0	0	0	28	0	17	0	17	0	0	0
	ASV_402	0	0	0	0	0	0	0	0	0	0	0	0	0	0	0	0	0	0	0	8	0	0	0	0	7	0	0	0	0	0	0	0	0	0	0	0	0	0	0	0	0	0	17	0	0	0	0	0
	ASV_405	0	0	0	0	0	0	0	0	0	0	0	0	0	0	0	0	0	0	0	0	0	0	0	0	0	0	0	0	0	0	0	0	0	0	0	0	0	0	0	0	10	4	16	14	347	8	4	6
	ASV_406	0	0	0	0	0	0	5	0	0	0	0	0	0	0	0	0	0	0	0	0	2	0	0	0	0	0	0	0	0	0	0	0	0	0	0	0	0	0	0	0	51	14	16	16	10	22	65	9
	ASV_407	20	16	33	55	38	20	101	22	30	62	64	68	72	244	70	47	49	45	51	28	60	21	18	24	20	14	24	13	30	19	0	17	22	62	15	0	9	10	0	13	25	24	16	18	0	18	10	30
	ASV_408	0	0	0	0	0	0	0	4	0	0	0	0	0	0	0	0	0	4	0	0	0	0	0	0	0	0	0	0	0	0	0	0	0	0	0	0	0	0	0	0	43	11	16	14	10	10	66	16
	ASV_409	118	38	62	79	91	32	77	59	34	247	69	81	76	146	79	139	42	77	75	104	75	38	39	25	29	17	14	0	43	15	0	0	22	41	21	9	0	7	0	23	21	23	16	44	17	33	12	22
	ASV_410	0	0	0	0	0	0	0	0	0	0	0	0	0	0	0	0	0	11	0	0	0	0	0	0	0	0	0	0	0	0	7	0	0	5	0	0	0	0	0	6	46	23	16	0	34	25	37	30
	ASV_412	25	30	92	30	15	0	31	0	20	33	22	37	0	32	0	30	0	0	0	0	0	21	41	0	0	0	0	0	0	0	0	0	0	19	0	0	0	0	0	0	35	0	16	32	0	0	13	0
	ASV_413	107	65	73	61	74	34	95	142	30	149	68	84	68	197	81	78	52	149	81	106	50	55	31	71	34	24	21	21	51	24	18	26	23	60	26	10	9	10	16	97	28	22	16	13	35	136	0	25
	ASV_414	0	0	0	0	0	0	0	0	0	0	0	0	0	0	0	0	0	0	0	0	0	0	0	0	0	0	0	0	0	0	0	0	0	0	0	0	0	0	0	0	40	7	16	13	0	14	53	15
	ASV_416	0	19	0	0	0	6	10	126	57	27	24	31	29	43	18	21	11	203	32	0	148	0	0	7	0	0	0	0	0	3	0	2	0	5	0	2	0	0	0	46	0	0	16	0	0	0	0	12
	ASV_418	0	29	0	0	0	58	0	0	0	0	0	0	0	0	0	0	0	0	0	0	0	0	0	0	0	0	0	0	0	0	0	0	11	0	22	0	0	9	0	0	0	40	16	0	0	0	0	0
	ASV_420	0	0	0	0	19	0	0	0	0	0	13	0	7	0	0	0	0	0	7	0	0	0	0	0	0	0	0	0	0	0	0	0	0	0	0	0	0	0	0	0	33	22	16	13	11	17	40	13
	ASV_422	15	0	0	0	16	8	0	0	8	0	0	0	0	0	0	0	0	0	0	0	0	0	0	0	0	0	0	0	0	0	0	0	0	0	0	0	0	0	0	0	23	0	16	15	13	11	0	24
	ASV_423	0	0	0	0	0	0	0	0	0	0	0	0	0	0	0	0	0	0	0	0	0	0	0	0	0	0	0	0	0	0	0	0	0	0	0	0	0	0	0	0	0	0	16	0	0	22	17	0
	ASV_425	0	0	0	0	0	0	0	0	0	0	0	0	0	14	0	0	0	0	0	0	0	0	0	0	0	0	0	0	0	0	0	0	0	10	0	0	0	0	0	0	0	0	16	33	21	0	0	15
	ASV_426	0	0	0	0	0	0	0	0	0	0	0	0	0	24	0	0	0	0	11	0	0	0	0	0	0	0	0	0	0	0	0	15	0	0	0	0	0	0	0	0	24	11	16	14	181	0	0	29
	ASV_429	0	0	0	0	0	0	0	0	0	0	0	0	0	0	0	0	0	0	0	0	0	0	0	0	0	0	0	0	0	0	0	0	0	0	0	8	0	0	0	0	0	0	16	7	38	0	23	7
	ASV_434	0	0	0	0	0	0	0	0	0	0	0	0	0	0	0	0	0	0	0	0	0	0	0	0	18	0	0	0	0	0	0	0	0	0	0	0	0	0	0	0	0	22	16	20	83	22	0	0
	ASV_435	19	0	5	0	2	5	9	13	0	17	0	11	7	18	0	10	0	0	52	5	0	0	0	0	0	0	0	0	0	0	6	0	0	5	0	0	0	2	0	0	0	0	15	11	0	0	0	0
	ASV_436	0	0	0	0	0	0	0	10	0	0	0	0	0	0	0	0	0	0	0	12	0	0	0	0	0	7	0	0	0	0	0	0	0	0	0	0	0	0	0	6	19	16	15	20	13	28	7	21
	ASV_437	0	0	0	0	0	0	0	0	0	0	0	0	0	0	0	0	0	0	0	0	0	0	0	0	0	0	0	0	0	0	0	0	0	0	0	0	0	0	0	0	8	0	15	0	0	0	0	0
	ASV_438	0	0	0	0	0	0	0	0	0	0	0	0	0	0	12	0	0	0	0	0	0	0	6	0	0	0	0	0	0	0	0	0	0	0	0	0	0	0	0	7	0	0	15	0	0	0	0	0
	ASV_439	45	35	62	49	30	14	164	36	33	68	32	61	55	353	35	30	18	64	48	33	76	56	20	23	0	0	0	15	15	0	14	11	0	89	0	0	3	0	0	23	17	0	15	0	34	44	5	12
	ASV_441	0	0	0	0	0	0	0	2	0	0	0	0	0	0	0	0	4	4	0	0	0	0	0	0	0	0	0	0	0	0	0	0	0	0	0	0	0	0	0	0	11	12	15	10	12	25	84	8
	ASV_442	17	15	26	16	27	57	12	11	19	14	14	7	19	9	12	63	35	10	7	14	37	28	10	11	0	10	4	11	7	0	9	8	12	14	31	6	3	5	0	7	26	19	15	0	14	5	0	9
	ASV_443	0	0	0	0	0	19	0	0	10	5	5	0	0	9	0	0	0	8	0	7	8	0	0	0	0	0	0	0	0	0	0	0	0	0	0	0	0	0	0	0	19	22	15	0	0	14	20	0
	ASV_444	0	0	0	0	0	0	0	0	13	0	0	0	0	0	0	0	0	0	0	0	13	0	0	0	0	0	0	7	0	0	0	0	0	0	0	0	0	0	0	0	0	0	15	8	27	0	0	0
	ASV_447	0	0	0	0	0	0	0	0	0	0	0	0	0	0	0	0	0	0	0	0	0	0	0	0	0	0	0	0	0	3	0	0	0	0	0	0	0	3	0	0	0	0	15	0	0	0	0	0
	ASV_448	14	11	8	24	21	41	0	15	8	11	6	0	24	8	40	37	14	0	0	0	0	9	15	0	13	18	0	0	0	0	0	0	15	0	10	0	0	0	5	0	28	53	15	8	0	8	0	13
	ASV_452	42	27	66	32	48	0	17	70	58	19	0	13	0	14	36	30	91	53	41	39	19	21	19	0	18	24	36	24	16	0	20	17	17	11	0	0	14	0	10	30	32	36	15	13	7	0	18	40
	ASV_453	0	0	0	0	0	0	0	0	0	0	0	0	0	0	0	0	0	0	0	0	0	0	0	0	0	0	0	0	0	0	0	13	0	0	14	0	0	0	0	0	0	0	15	0	0	0	0	0
	ASV_454	0	0	0	0	7	0	0	0	0	0	4	0	0	0	0	0	0	0	0	0	0	0	0	0	0	0	0	0	0	0	0	0	0	0	8	0	0	0	0	0	0	0	15	0	0	0	0	0
	ASV_455	0	0	0	0	0	0	0	0	0	0	0	0	0	0	0	0	0	0	0	0	0	0	0	0	0	0	0	0	0	0	0	0	0	0	0	0	0	0	0	0	25	0	15	0	0	0	0	0
	ASV_457	0	9	0	0	0	0	0	5	0	0	0	0	0	0	0	0	0	0	0	0	0	0	0	0	0	0	0	0	0	0	0	0	0	0	0	0	0	0	0	0	0	0	15	0	0	0	0	0
	ASV_459	0	0	0	0	0	11	0	0	0	0	0	0	0	0	5	0	9	0	0	0	0	0	0	0	0	0	0	0	0	0	0	0	0	0	0	0	0	0	0	0	13	17	15	13	20	13	11	6
	ASV_461	32	77	75	14	51	0	34	81	0	25	26	91	11	14	28	31	72	58	19	79	9	83	21	73	21	11	28	23	36	19	31	37	9	25	10	16	0	20	0	77	0	0	15	0	59	56	0	21
	ASV_462	0	0	0	0	0	0	0	0	0	0	0	0	0	0	0	0	0	0	0	0	0	0	0	0	0	0	0	0	0	0	0	0	0	0	0	0	0	0	0	0	0	13	15	0	89	0	11	0
	ASV_463	39	37	19	66	21	20	0	40	0	0	0	0	46	0	35	25	24	0	23	51	0	0	49	29	0	8	10	14	0	16	0	14	18	0	12	0	0	22	0	34	29	30	15	0	0	0	0	0
	ASV_466	0	0	0	0	0	23	0	0	10	0	0	0	0	0	0	0	0	0	0	0	0	0	0	0	0	0	0	0	0	0	0	0	0	0	0	0	0	0	0	0	112	0	15	0	16	42	105	33
	ASV_467	8	0	0	0	0	0	0	0	0	0	0	0	0	0	0	0	0	0	0	0	0	0	0	0	0	0	0	0	0	0	0	0	0	0	0	0	0	0	0	0	0	0	14	0	0	0	0	0
	ASV_468	18	21	11	14	0	0	0	22	0	8	0	0	0	0	0	12	14	10	5	10	0	0	0	7	0	0	0	0	10	6	4	0	0	0	8	0	0	0	0	11	0	0	14	10	0	0	0	8
	ASV_469	4	0	5	0	3	0	25	0	0	0	0	0	0	12	14	0	0	0	0	0	0	0	0	0	4	0	0	0	0	0	0	0	0	0	0	0	0	0	3	0	0	94	14	0	0	0	0	3
	ASV_470	33	0	43	55	51	0	12	45	16	0	14	54	73	12	59	21	25	30	34	0	29	34	40	25	21	6	11	13	14	0	13	8	23	12	7	0	0	7	7	42	0	2	14	12	0	26	0	48
	ASV_471	6	3	4	31	16	0	9	3	2	5	18	2	8	2	15	26	5	0	6	0	2	2	12	0	6	6	0	0	2	3	0	3	12	5	20	0	5	0	5	4	54	53	14	12	0	0	5	3
	ASV_472	67	45	62	37	81	11	97	32	25	106	57	75	66	304	41	23	23	49	100	27	50	68	29	14	12	0	8	0	15	12	12	20	14	43	5	0	3	5	0	29	3	0	14	0	7	4	0	12
	ASV_473	0	19	0	0	0	0	11	0	24	0	0	0	0	0	8	0	0	13	14	0	16	0	0	0	0	0	0	0	0	5	19	0	0	0	0	0	0	0	0	0	45	0	14	24	0	45	63	25
	ASV_474	16	8	6	12	0	0	10	0	0	0	0	0	9	4	0	0	4	0	0	0	5	0	6	3	0	0	0	0	0	0	0	0	2	0	0	0	0	0	0	0	21	0	14	15	13	0	13	10
	ASV_475	0	12	8	8	0	8	29	0	0	4	0	0	0	7	0	32	8	9	0	0	0	0	3	0	0	0	5	0	0	0	0	0	0	5	0	0	0	0	0	0	0	0	14	0	0	0	0	4
	ASV_476	0	0	0	0	0	0	0	11	0	0	0	0	0	0	0	0	0	0	0	0	0	0	0	0	0	0	0	0	6	0	0	0	0	0	0	0	0	0	0	8	6	10	14	19	88	14	5	0
	ASV_477	0	0	7	0	0	0	0	0	0	0	0	6	0	0	0	0	0	0	0	4	0	3	6	7	0	0	0	0	0	0	0	0	4	0	0	0	0	0	0	0	0	0	14	0	0	0	0	0
	ASV_478	0	0	0	0	0	0	0	0	0	0	0	0	0	0	0	0	0	0	22	0	0	0	0	0	0	0	0	0	0	0	0	0	0	0	0	0	0	0	0	0	0	0	14	37	33	0	23	23
	ASV_479	5	4	8	0	0	94	3	6	28	10	2	8	0	7	3	48	10	0	4	2	8	8	7	0	0	20	0	4	0	3	0	3	9	0	32	0	0	3	0	0	0	69	14	9	21	0	0	0
	ASV_480	0	0	0	0	6	0	0	0	0	5	4	0	0	0	0	0	0	0	2	0	0	0	0	0	0	0	0	0	0	0	0	0	0	0	0	0	0	0	0	0	48	22	14	0	16	41	0	22
	ASV_481	0	18	0	0	59	0	0	39	41	0	0	0	0	0	0	0	0	17	0	18	0	17	22	14	0	0	0	8	0	0	0	12	0	0	0	0	6	0	0	32	23	0	14	0	0	0	0	14
	ASV_482	0	0	0	0	0	0	0	0	0	0	0	0	0	0	0	0	0	0	0	0	0	0	0	0	0	0	0	0	0	0	0	0	0	0	0	0	0	0	0	0	0	0	14	33	85	0	11	0
	ASV_483	0	0	0	0	8	20	0	0	0	0	19	20	0	0	0	17	0	0	0	0	0	0	0	0	0	18	0	0	0	0	0	0	0	0	45	0	0	0	0	0	0	0	14	0	0	16	0	0
	ASV_484	0	0	0	0	0	0	0	0	0	0	0	0	0	0	0	0	0	7	0	0	0	0	0	0	0	0	0	0	0	0	0	0	0	0	0	0	0	0	0	0	38	19	14	11	10	19	82	16
	ASV_485	32	8	19	16	0	12	23	16	33	44	15	19	36	23	24	14	15	33	27	43	95	7	8	14	0	14	8	20	17	0	0	0	0	8	7	0	9	0	0	13	18	0	14	19	0	27	0	10
	ASV_486	23	9	0	0	13	7	21	12	19	52	13	16	0	39	17	12	14	16	15	28	14	0	15	0	0	0	9	0	6	0	3	0	6	13	0	0	2	0	0	0	0	12	14	0	0	12	0	11
	ASV_487	26	28	25	37	36	13	23	0	37	20	0	22	27	40	47	15	0	0	33	11	34	14	17	0	12	0	0	0	0	0	6	0	7	8	0	0	0	0	0	0	0	0	14	0	0	21	0	11
	ASV_490	67	46	51	26	53	37	29	29	15	78	22	42	38	31	22	49	18	24	35	30	42	27	21	20	0	12	12	0	17	14	0	13	20	11	28	0	0	18	6	16	22	12	14	0	40	20	7	25
	ASV_493	38	35	36	34	60	39	29	26	37	81	78	27	55	57	52	30	19	26	239	32	29	28	27	22	0	8	12	0	0	0	27	0	0	15	0	0	7	17	0	21	15	0	14	22	10	0	0	38
	ASV_494	22	20	0	22	8	91	34	37	106	36	31	28	47	27	85	53	20	28	41	23	236	12	33	9	23	22	0	47	15	10	8	0	24	19	44	0	24	8	25	27	0	37	14	21	41	0	0	0
	ASV_495	0	0	0	0	24	0	0	0	0	11	38	8	0	0	8	0	0	0	9	0	0	6	0	0	0	0	0	0	0	0	0	0	0	0	0	0	0	0	0	0	0	0	14	17	30	9	10	13
	ASV_498	0	0	0	0	0	0	0	0	0	0	0	0	0	0	31	0	0	0	0	9	0	0	0	0	0	0	0	0	0	0	0	0	0	0	0	0	0	0	16	0	0	0	14	0	0	16	0	0
	ASV_503	12	0	8	6	7	0	0	9	0	7	0	30	10	0	0	0	0	7	0	0	0	21	23	0	0	0	0	13	0	0	0	13	10	0	0	0	0	0	0	0	0	0	14	0	0	0	0	0
	ASV_507	0	0	0	10	0	0	0	0	11	0	0	0	11	0	4	0	5	4	7	0	0	0	10	0	0	0	3	0	0	0	0	0	0	0	0	0	0	0	0	0	0	0	13	0	0	0	0	0
	ASV_508	10	25	0	18	38	0	79	0	12	0	29	0	0	41	0	0	0	9	0	0	16	0	0	0	0	0	0	2	0	12	0	0	23	84	0	0	7	0	5	13	0	16	13	0	18	11	0	18
	ASV_509	0	0	8	0	0	50	6	13	0	0	0	0	0	0	12	45	38	10	0	8	0	9	3	0	0	10	5	0	0	0	0	0	0	0	18	0	0	0	0	17	0	31	13	0	11	0	0	0
	ASV_510	7	0	0	0	0	0	0	5	0	0	0	0	0	7	0	0	0	6	0	3	0	0	0	0	0	0	0	0	0	0	0	0	0	5	0	0	0	0	0	0	40	18	13	5	6	17	70	24
	ASV_512	3	5	0	12	6	31	0	0	0	0	5	0	13	0	7	17	3	0	0	0	2	0	6	0	4	0	0	0	0	0	0	0	6	7	23	0	0	0	7	0	0	14	13	0	0	0	0	0
	ASV_513	14	14	16	27	19	5	0	24	0	19	11	15	32	0	22	12	10	19	0	0	6	0	16	0	0	11	11	4	17	0	0	0	17	0	10	0	0	4	0	13	0	0	13	5	13	16	0	0
	ASV_514	0	0	0	0	0	0	26	10	4	0	0	10	0	48	19	6	0	30	8	0	8	0	0	0	0	0	0	0	4	0	0	0	0	31	0	0	0	0	2	6	7	9	13	130	7	7	6	15
	ASV_515	0	0	0	0	0	0	5	0	0	0	0	0	0	5	0	0	0	14	0	0	4	0	0	0	0	0	0	0	0	0	0	0	0	4	0	0	0	0	0	6	34	11	13	11	12	7	28	8
	ASV_516	0	0	0	0	0	0	0	0	0	0	0	0	0	0	0	0	0	0	0	0	0	0	0	0	0	0	0	0	0	0	0	0	0	0	0	0	0	0	0	0	24	0	13	0	0	0	0	0
	ASV_517	0	0	0	0	0	5	0	0	0	0	0	0	0	0	0	0	13	0	0	0	0	0	0	0	0	0	0	0	0	0	0	0	0	0	0	0	0	0	0	0	0	7	13	0	0	5	0	0
	ASV_518	0	0	4	0	0	0	0	0	0	0	0	0	0	0	0	0	0	0	0	0	0	0	0	0	0	0	0	0	0	0	0	0	0	4	0	0	0	0	0	0	17	11	13	0	7	15	18	0
	ASV_520	0	0	0	0	0	0	0	0	0	0	0	0	0	0	0	0	0	0	0	0	0	0	0	0	0	0	0	0	0	0	0	3	0	0	0	0	0	0	0	0	57	32	13	40	18	26	131	21
	ASV_521	39	17	26	46	30	114	20	25	9	57	26	16	47	11	51	109	17	6	27	9	14	5	43	0	20	15	7	0	0	0	12	0	19	8	44	0	0	0	12	0	12	28	13	0	0	13	6	14
	ASV_524	0	0	0	0	0	0	3	0	0	0	0	0	0	11	0	0	0	9	0	0	0	0	0	0	0	0	0	0	0	0	0	0	0	0	0	0	0	0	0	0	47	9	13	10	15	22	51	20
	ASV_525	15	0	0	0	0	0	0	0	0	18	0	0	0	0	0	0	0	0	0	0	0	0	0	0	0	0	0	0	0	0	0	0	0	0	0	0	0	0	0	0	8	10	13	0	44	13	0	0
	ASV_528	0	0	0	7	19	0	5	5	0	8	17	0	6	0	0	0	0	4	3	0	0	0	0	0	0	0	0	0	0	0	0	0	0	0	0	0	0	0	0	0	0	0	13	0	0	0	0	0
	ASV_530	0	0	0	36	0	29	0	22	0	0	0	0	0	0	18	0	0	0	52	0	0	0	31	0	0	18	0	12	0	0	0	0	19	10	18	0	0	0	0	24	18	13	13	8	0	0	0	15
	ASV_532	0	0	0	0	0	0	0	0	0	0	0	0	0	0	0	0	0	0	0	0	0	0	0	0	0	0	0	0	0	0	0	0	0	0	0	0	0	0	0	0	20	0	13	21	42	23	0	0
	ASV_533	11	0	0	0	0	0	0	9	0	7	0	0	20	13	0	0	0	0	0	10	0	0	0	0	0	0	0	0	0	0	0	0	0	0	0	0	0	0	0	0	42	16	13	16	11	27	51	19
	ASV_534	0	0	0	0	0	0	0	0	0	0	0	0	0	0	0	0	0	0	0	0	0	0	0	0	0	0	0	0	0	0	0	0	0	0	0	0	0	0	4	0	0	8	13	0	16	0	0	0
	ASV_536	0	0	0	0	0	0	0	0	0	0	0	0	0	0	0	0	0	0	0	18	0	0	0	0	0	0	7	0	0	0	0	0	0	0	0	8	0	0	0	0	0	0	13	0	29	0	0	0
	ASV_537	28	21	23	10	8	16	20	42	22	20	0	18	7	41	13	13	11	28	27	11	36	13	15	19	0	9	0	10	7	7	0	8	0	18	5	0	9	0	6	29	14	0	13	0	0	24	0	0
	ASV_538	0	0	0	0	0	0	0	0	0	0	0	0	0	0	0	0	0	0	0	0	0	0	0	0	0	0	0	0	0	0	0	0	0	0	0	0	0	0	0	0	0	0	13	0	44	0	0	16
	ASV_546	0	0	0	0	0	0	0	0	0	0	0	0	0	0	0	0	0	0	0	0	0	0	0	0	0	0	0	0	0	0	0	0	0	0	0	0	0	0	0	0	0	0	13	0	0	0	11	0
	ASV_548	37	42	49	0	30	0	32	72	54	29	0	0	0	0	0	0	0	0	0	0	0	0	0	0	0	0	0	0	0	0	0	0	0	18	0	0	0	0	0	39	0	0	13	0	20	0	0	32
	ASV_550	0	10	15	47	27	25	7	21	32	11	10	0	26	0	9	10	15	13	11	5	27	11	20	22	5	9	10	0	4	13	0	0	27	5	0	0	0	0	6	13	3	23	12	42	9	11	5	10
	ASV_551	34	5	11	21	2	0	26	2	4	67	4	6	6	15	0	3	12	3	4	22	3	8	5	3	0	2	0	2	13	0	0	0	3	8	0	0	2	0	0	0	15	64	12	26	7	7	3	12
	ASV_552	0	0	3	0	0	0	0	0	0	6	0	0	0	0	4	13	0	0	3	0	0	0	0	0	0	0	0	0	0	0	0	0	3	0	3	0	0	0	0	0	0	0	12	0	4	0	0	0
	ASV_554	0	0	0	10	0	0	7	0	0	0	0	0	0	0	0	0	0	0	0	0	0	0	8	0	0	0	0	0	0	0	0	0	0	0	0	0	0	0	0	0	0	0	12	0	0	0	0	0
	ASV_555	0	4	4	0	0	24	0	0	0	0	0	0	3	0	0	13	5	0	0	0	0	5	0	0	0	4	0	2	0	0	0	0	0	0	0	0	0	0	0	0	0	6	12	0	0	0	0	6
	ASV_556	35	22	22	19	0	0	34	21	35	22	22	22	0	44	22	21	14	17	12	16	40	11	11	24	0	8	0	8	15	5	5	8	0	16	8	0	0	4	2	12	13	0	12	30	8	18	0	17
	ASV_558	122	93	104	34	65	22	11	94	32	102	53	98	42	25	81	70	187	73	47	164	54	124	47	91	33	19	76	23	63	31	27	53	25	20	12	37	0	27	13	61	24	13	12	8	103	82	13	36
	ASV_559	5	0	0	0	0	0	0	12	12	0	0	0	0	0	0	0	0	0	0	0	6	0	0	0	0	0	0	2	0	0	0	0	0	0	0	0	0	0	0	0	11	15	12	0	0	16	0	16
	ASV_560	0	0	0	0	2	0	9	3	0	0	0	2	0	19	0	0	0	6	0	0	6	0	0	0	0	0	0	0	0	0	0	0	0	3	0	0	0	0	0	0	123	37	12	20	25	60	231	40
	ASV_561	0	0	0	0	0	0	0	0	0	0	0	0	0	12	0	0	0	0	0	0	0	0	0	0	0	0	0	0	0	0	0	0	0	0	0	0	0	0	0	0	0	0	12	0	14	0	0	0
	ASV_563	5	0	0	0	0	0	0	0	0	14	0	0	0	0	7	6	3	3	0	6	0	0	0	0	0	0	0	0	0	0	3	0	0	0	0	0	0	0	0	0	0	5	12	0	0	0	9	11
	ASV_564	61	33	0	48	93	0	0	0	0	36	52	16	29	47	0	14	0	0	33	33	7	22	16	33	16	0	0	0	18	7	0	10	0	0	0	0	0	0	0	0	12	29	12	21	0	0	8	0
	ASV_565	0	9	4	0	0	0	0	0	0	0	0	5	0	4	2	3	0	0	3	0	2	0	0	0	0	3	0	0	0	0	0	2	0	0	0	0	0	0	0	0	0	12	12	17	0	24	40	22
	ASV_568	0	16	0	0	17	7	0	19	0	13	0	0	0	0	0	0	5	0	0	17	0	0	6	16	4	8	0	0	0	5	0	0	0	0	0	0	0	0	0	5	9	12	12	15	63	6	0	12
	ASV_569	0	0	0	0	13	0	11	0	0	0	0	0	0	0	10	0	0	0	18	0	0	0	0	0	0	0	0	0	0	0	5	0	0	0	0	0	0	0	0	0	0	7	12	15	55	8	0	16
	ASV_570	0	0	0	0	0	0	5	0	0	0	0	0	0	6	0	0	0	0	0	0	0	0	0	0	0	0	0	0	0	0	0	0	4	0	0	0	0	0	0	0	60	32	12	34	20	57	113	25
	ASV_571	0	0	0	7	7	6	0	0	0	3	0	0	12	13	11	0	0	10	0	5	0	0	7	0	0	0	0	0	0	0	0	0	0	0	0	0	0	0	0	0	9	0	12	77	0	0	0	0
	ASV_572	0	0	0	0	0	0	0	0	0	0	0	0	0	0	0	0	0	0	0	0	0	0	0	0	0	0	0	0	0	0	0	0	0	0	0	0	0	0	0	0	3	6	12	5	39	5	2	6
	ASV_573	27	21	36	34	36	0	0	26	21	0	45	20	0	13	29	0	44	26	0	20	19	21	0	24	0	0	0	13	14	6	0	6	0	8	0	0	0	0	0	21	0	0	12	0	19	17	11	23
	ASV_574	0	0	0	0	0	0	0	0	0	0	0	0	0	0	0	0	0	0	0	0	0	0	0	0	0	0	0	0	0	0	0	0	0	0	0	0	0	0	0	0	13	0	12	20	44	0	0	0
	ASV_575	23	0	0	0	0	0	0	0	0	39	0	0	0	0	0	11	0	0	0	8	0	0	0	0	0	0	0	0	11	0	0	0	0	0	0	0	0	0	0	0	0	14	12	0	0	15	0	0
	ASV_577	25	23	0	0	0	0	0	9	14	50	0	14	0	16	0	18	17	0	26	20	25	0	0	8	0	0	0	0	15	14	0	0	0	0	0	0	11	0	0	0	0	0	12	0	0	0	0	0
	ASV_579	26	0	7	14	11	0	0	15	5	6	0	11	0	0	0	0	0	0	0	0	0	0	0	0	0	0	0	0	0	0	0	0	0	0	0	0	0	0	0	0	17	9	12	0	0	9	25	0
	ASV_580	53	20	32	35	47	14	10	13	22	15	27	10	28	6	12	12	14	13	26	12	10	0	16	0	0	0	0	0	13	13	13	5	7	0	0	7	0	12	0	9	19	14	12	15	122	15	30	16
	ASV_582	0	0	13	30	19	9	9	12	0	0	0	0	11	5	4	0	0	0	12	0	0	17	0	0	0	0	0	0	0	0	0	6	9	0	0	0	3	0	0	11	0	0	12	0	0	0	0	0
	ASV_583	0	0	0	3	0	0	0	0	0	0	0	0	2	0	0	0	0	0	0	0	0	0	0	0	0	0	0	0	0	0	0	0	0	0	0	0	0	0	0	0	0	4	12	0	5	23	46	0
	ASV_584	0	0	0	0	0	0	0	0	0	0	0	0	0	0	0	0	0	6	0	0	0	0	0	0	0	0	0	0	0	0	0	0	0	0	0	0	0	0	0	0	75	17	12	6	13	17	62	24
	ASV_586	0	0	0	0	0	0	0	0	0	0	0	0	0	0	0	0	0	0	0	0	0	0	0	0	0	0	0	0	0	0	0	0	0	0	0	0	0	0	0	0	13	14	12	5	0	0	22	9
	ASV_590	0	0	0	0	0	17	0	0	0	0	0	0	11	0	55	39	0	0	0	0	11	0	25	0	0	0	0	0	0	15	0	0	0	0	0	0	0	0	0	0	40	0	12	0	0	0	0	0
	ASV_591	0	0	0	0	0	0	21	0	15	8	0	22	0	0	0	21	15	0	0	0	41	14	0	0	0	0	0	0	0	0	0	0	0	0	0	0	0	0	0	0	0	0	12	20	10	25	18	14
	ASV_594	8	4	11	8	9	0	5	6	0	0	0	3	2	0	0	0	6	6	10	2	0	5	2	0	0	0	0	0	0	3	0	0	0	0	0	3	0	0	0	6	0	0	11	3	0	0	0	0
	ASV_596	0	0	0	0	0	0	0	0	0	0	0	0	0	0	0	0	0	0	14	0	0	0	0	0	0	0	0	0	0	3	8	0	0	0	6	3	0	0	4	8	5	0	11	0	0	0	0	6
	ASV_597	0	0	0	0	0	0	4	0	0	0	0	0	0	5	0	0	0	0	0	0	0	0	0	0	0	0	0	0	0	0	0	0	0	0	0	0	0	0	0	0	46	14	11	0	7	19	64	13
	ASV_598	11	0	0	0	0	0	0	0	0	9	0	0	0	0	0	14	0	0	0	8	0	0	0	0	0	0	0	0	0	0	0	0	0	0	10	0	0	2	0	0	10	0	11	0	0	0	0	0
	ASV_599	0	0	0	0	0	0	0	0	0	0	0	0	0	0	0	0	0	10	0	0	0	0	0	0	0	0	0	0	0	0	0	0	0	0	0	0	0	0	0	0	35	14	11	0	6	17	36	13
	ASV_600	0	7	0	0	4	55	0	6	23	0	0	0	0	0	0	0	0	0	0	4	7	0	7	0	0	0	2	3	0	3	0	0	14	0	13	0	0	0	0	22	0	0	11	0	0	0	4	0
	ASV_601	0	0	0	0	0	0	0	0	0	0	0	0	0	0	0	0	0	0	6	0	0	0	0	0	0	0	0	0	0	0	0	0	0	0	7	0	0	0	0	0	0	18	11	37	0	0	0	10
	ASV_602	0	0	0	0	0	0	0	0	0	0	0	0	0	0	0	0	0	0	0	0	0	0	0	0	0	0	0	0	0	0	0	0	0	0	0	0	0	0	0	0	11	9	11	15	0	14	19	6
	ASV_603	5	0	0	0	0	0	0	0	0	0	0	0	0	0	0	0	0	0	0	0	0	5	3	2	0	0	0	0	0	0	0	0	0	0	0	0	0	0	0	0	27	0	11	16	0	23	50	10
	ASV_604	0	0	0	0	0	18	0	10	0	7	0	7	16	0	0	0	0	8	0	0	0	0	0	0	0	0	0	0	0	8	0	0	5	0	0	0	0	0	0	7	0	31	11	13	0	0	0	0
	ASV_607	0	24	0	0	0	0	0	0	0	7	0	0	0	8	0	0	0	0	0	0	0	0	0	31	0	0	0	0	0	10	0	0	0	0	0	0	0	0	0	0	0	0	11	0	16	8	0	0
	ASV_608	0	0	0	9	0	0	0	0	14	0	16	7	9	0	0	0	0	0	8	14	46	0	0	0	0	0	0	12	0	0	0	0	0	0	0	0	0	0	0	0	9	0	11	0	0	0	0	0
	ASV_609	60	58	45	60	91	43	148	51	49	61	76	64	63	277	69	46	101	54	80	39	33	29	30	29	6	9	7	16	18	11	5	12	22	84	21	0	0	10	10	23	23	24	11	28	51	60	0	41
	ASV_612	14	11	11	19	27	0	0	22	27	0	31	6	19	0	11	14	0	20	0	7	18	0	0	0	0	0	0	0	0	0	0	0	0	0	0	0	0	0	9	12	46	34	11	38	31	18	86	25
	ASV_617	0	0	0	0	0	0	0	0	0	0	0	6	0	0	0	0	0	0	0	0	4	0	0	0	0	0	0	0	0	0	0	0	0	0	0	0	0	0	0	0	0	0	11	0	0	0	14	0
	ASV_618	0	30	15	0	0	0	0	0	0	0	0	0	0	0	0	0	0	0	0	0	0	0	0	22	0	0	0	0	0	12	0	0	0	0	0	0	0	0	0	0	8	0	11	0	37	8	0	0
	ASV_619	43	0	75	27	0	26	7	25	0	79	19	49	49	16	37	29	32	27	40	50	18	40	28	0	16	3	5	4	24	0	0	9	16	9	0	0	0	0	0	27	0	0	11	12	18	13	0	10
	ASV_620	17	29	0	13	38	10	0	15	0	5	0	0	5	0	0	0	4	6	0	0	0	0	0	13	0	0	0	0	0	9	0	0	0	0	9	0	0	0	0	9	10	18	11	14	12	0	0	0
	ASV_621	0	0	25	39	10	0	18	24	20	0	12	19	48	25	0	44	0	29	10	0	47	23	31	12	9	0	0	19	0	0	8	0	0	11	0	0	0	0	0	14	0	0	11	4	4	0	0	0
	ASV_622	25	22	22	17	26	0	0	25	0	20	0	18	20	0	29	0	16	17	0	42	26	30	17	25	0	0	22	14	0	25	34	0	29	19	0	0	0	0	0	0	0	0	11	29	0	18	0	25
	ASV_623	185	197	259	34	265	21	102	235	50	133	80	331	34	56	94	189	349	134	104	406	22	431	58	297	52	22	201	42	108	75	71	90	22	101	14	45	13	32	16	226	15	4	11	11	141	222	25	48
	ASV_625	23	0	9	0	0	0	0	0	0	25	12	10	0	15	0	0	0	0	0	29	0	0	0	19	0	0	0	0	0	7	0	0	0	0	0	0	0	0	0	0	0	0	11	121	0	0	0	0
	ASV_627	0	0	0	0	0	0	0	0	0	5	0	0	0	0	0	0	0	0	7	0	0	0	0	0	0	0	0	0	0	0	0	0	0	0	0	0	0	0	0	0	0	0	11	0	0	0	0	0
	ASV_628	18	0	0	0	0	0	16	0	0	0	34	0	13	12	0	0	0	0	0	0	0	0	0	0	0	0	0	0	0	0	0	0	0	0	0	0	0	0	0	0	21	0	11	0	0	0	0	0
	ASV_630	62	26	60	44	48	15	11	75	61	61	62	67	65	54	44	32	17	53	51	51	79	27	25	33	0	27	0	31	42	18	13	25	18	22	0	0	14	0	19	45	21	18	11	27	28	34	8	58
	ASV_631	0	0	0	0	0	0	0	0	0	0	0	0	0	0	0	0	0	0	0	0	0	0	0	0	0	0	0	0	0	0	0	0	0	0	0	0	0	0	0	0	21	13	11	0	0	13	30	9
	ASV_632	8	17	0	15	10	44	14	14	0	0	11	0	0	0	9	37	14	0	0	6	0	0	9	12	7	7	0	0	8	7	0	7	6	0	47	5	0	0	0	13	16	34	11	0	5	0	0	0
	ASV_633	0	0	0	0	0	0	0	0	0	0	0	0	0	0	0	0	0	0	0	0	0	0	0	0	0	0	0	0	0	0	0	0	0	0	0	0	0	0	0	0	0	0	11	0	30	0	8	0
	ASV_634	0	0	0	24	11	18	0	5	28	0	0	0	0	0	0	7	0	7	13	0	49	0	0	0	0	15	0	0	0	0	0	0	0	0	19	0	0	0	0	5	20	0	11	7	0	5	9	17
	ASV_637	0	0	6	15	0	0	0	0	0	0	0	0	0	0	0	0	0	0	0	0	0	0	3	0	0	0	0	0	0	0	0	0	0	0	0	0	0	0	0	0	0	0	11	0	0	0	0	0
	ASV_638	8	25	13	0	10	0	18	8	27	18	9	18	0	36	0	15	18	21	88	0	22	7	0	11	0	0	0	6	0	0	11	0	0	0	18	0	0	15	0	9	20	8	11	11	100	6	12	7
	ASV_639	0	0	32	0	0	18	0	17	0	0	0	0	0	0	0	0	0	0	13	0	0	20	0	0	0	0	0	0	0	0	0	11	0	0	0	0	0	0	0	0	22	0	11	0	22	16	12	0
	ASV_643	84	55	100	39	66	49	29	48	27	75	56	81	55	17	77	48	65	29	102	47	30	37	43	46	27	30	14	22	33	29	21	35	26	0	28	11	12	13	0	56	35	79	11	31	17	62	25	37
	ASV_644	0	21	0	0	0	15	14	32	48	0	0	0	0	0	0	0	0	0	0	0	28	0	0	0	0	0	0	76	0	0	0	0	0	6	0	0	0	0	0	0	0	0	11	0	0	0	0	0
	ASV_645	9	8	0	0	14	0	0	0	0	0	0	0	0	0	0	0	0	0	0	0	0	0	2	0	0	0	0	0	0	0	0	0	0	0	0	0	0	0	0	0	42	12	11	7	8	17	62	18
	ASV_648	0	0	0	0	0	12	0	0	0	0	0	0	0	0	0	12	0	0	0	0	0	10	0	0	0	15	0	0	0	0	0	0	0	0	14	0	0	0	0	0	0	0	11	0	0	0	0	0
	ASV_649	49	0	41	0	24	45	41	19	21	0	0	0	0	28	146	254	121	0	26	51	36	15	21	0	32	0	39	0	23	0	22	10	0	0	0	0	8	0	0	0	40	15	11	26	0	29	0	0
	ASV_651	0	0	0	0	0	0	0	0	0	0	0	0	0	0	0	0	0	0	0	0	0	0	0	0	0	0	0	0	0	0	0	0	0	0	0	0	0	0	0	0	0	4	10	0	40	3	7	6
	ASV_652	8	7	21	0	15	0	12	30	15	20	0	49	0	9	0	7	0	13	25	33	15	15	16	24	6	4	8	0	6	0	11	0	0	0	0	0	0	0	0	20	6	4	10	0	26	10	0	5
	ASV_655	0	0	0	0	0	7	0	0	0	0	0	0	0	0	0	0	0	0	0	0	0	0	0	0	0	0	0	0	0	0	0	0	0	0	0	0	0	0	0	0	0	0	10	0	0	0	0	0
	ASV_657	7	0	18	0	6	5	10	14	6	7	7	15	19	11	13	5	7	15	0	14	6	4	14	0	0	4	2	0	4	0	0	3	0	0	0	3	3	0	0	15	8	0	10	0	11	8	7	8
	ASV_658	163	98	57	28	71	19	23	19	10	68	30	21	26	30	15	17	8	12	71	37	19	0	0	19	0	0	0	0	32	19	18	0	0	0	0	0	0	22	0	16	7	13	10	9	0	11	0	64
	ASV_659	0	0	0	0	0	0	0	0	0	0	0	0	0	0	0	0	0	0	0	0	0	0	0	0	0	0	0	0	0	0	0	0	0	0	0	0	0	0	0	0	3	5	10	9	118	7	13	14
	ASV_661	0	0	5	5	0	0	0	20	0	0	7	0	0	0	0	0	0	7	0	0	0	0	0	0	0	0	0	0	0	0	0	0	0	0	0	0	0	0	0	0	0	0	10	0	0	0	0	0
	ASV_662	0	0	0	0	0	0	0	0	0	0	0	0	0	0	0	0	0	0	0	0	0	0	0	0	0	0	0	0	0	0	0	0	0	0	0	0	0	0	0	0	8	0	10	0	41	0	5	0
	ASV_664	29	10	5	16	13	4	0	0	12	78	9	4	25	7	0	6	6	11	35	21	24	0	9	11	0	0	0	0	8	0	0	0	0	0	0	0	0	0	0	0	5	0	10	0	9	0	0	8
	ASV_665	0	24	12	13	0	12	0	0	0	0	0	0	0	0	19	0	0	0	0	0	0	0	10	8	8	0	0	0	0	0	5	0	0	0	0	0	0	0	0	0	33	9	10	0	0	16	33	9
	ASV_666	35	35	42	27	49	13	33	33	15	34	24	32	16	24	21	7	0	35	20	23	14	25	12	33	14	7	0	0	18	16	0	14	12	14	0	0	0	0	0	24	7	0	10	0	0	13	0	8
	ASV_667	39	27	61	27	41	21	26	40	39	25	18	51	13	11	29	47	147	43	0	33	13	90	34	55	16	10	37	20	39	12	16	38	19	22	8	23	9	0	0	40	0	0	10	4	49	25	0	18
	ASV_668	13	10	18	6	32	38	0	10	21	19	8	28	8	0	32	48	30	18	26	19	29	15	0	26	11	11	9	11	11	8	8	0	5	0	7	0	0	0	7	13	33	9	10	10	0	14	0	18
	ASV_670	0	0	0	0	0	0	0	0	0	0	0	0	0	0	0	0	0	0	0	0	0	0	0	0	0	0	0	0	0	0	0	0	0	0	0	0	0	0	0	0	24	15	10	0	0	10	32	7
	ASV_673	0	8	18	13	6	0	0	14	0	0	0	0	0	0	14	0	5	12	16	0	0	8	13	0	10	0	0	0	0	0	0	0	6	0	0	0	0	0	10	0	6	0	10	7	0	9	0	0
	ASV_674	0	0	0	4	0	6	0	8	0	4	6	0	0	0	5	11	12	0	0	6	0	8	0	6	2	0	0	0	0	0	0	0	0	0	5	0	0	0	0	5	8	0	10	0	4	4	0	0
	ASV_676	0	0	5	26	0	36	12	0	0	0	0	5	28	11	13	20	0	4	0	0	2	0	34	0	0	15	5	0	3	0	0	0	5	10	0	0	0	0	5	0	13	86	10	7	7	6	7	0
	ASV_677	0	0	0	0	0	0	0	0	0	0	0	0	0	0	0	0	0	0	0	0	0	0	0	0	0	0	0	0	0	0	0	0	0	0	0	0	0	0	0	0	15	13	10	10	109	13	10	15
	ASV_678	0	0	0	0	0	22	22	0	0	15	0	16	19	28	0	0	0	14	6	6	0	0	0	0	0	0	0	0	0	0	0	0	0	8	0	0	0	0	0	0	0	0	10	0	0	0	0	0
	ASV_679	0	4	0	0	0	0	0	0	0	0	0	0	0	0	0	0	0	0	0	0	0	0	0	0	0	0	0	0	0	0	0	0	0	0	0	0	0	0	0	0	20	8	10	15	8	19	33	0
	ASV_680	0	19	33	0	9	0	0	16	71	14	9	23	0	0	19	0	0	0	10	0	21	17	16	11	0	0	0	14	0	0	0	0	0	0	0	0	10	0	0	0	16	41	10	20	21	23	0	18
	ASV_681	32	40	86	45	35	21	108	41	21	8	5	17	18	59	20	9	8	18	45	22	7	6	12	11	7	0	5	0	25	19	18	31	32	216	17	16	18	19	18	34	0	0	10	18	11	14	0	0
	ASV_684	0	0	0	0	0	0	0	12	0	0	0	0	0	0	0	0	0	0	16	0	14	0	0	0	0	0	0	0	0	0	0	0	0	0	0	0	0	0	0	12	0	0	10	0	0	0	0	0
	ASV_685	4	0	6	8	0	0	0	0	0	0	0	3	5	0	0	0	0	0	0	0	0	6	4	0	0	0	0	0	0	0	0	0	0	0	0	0	0	0	0	0	0	0	10	0	0	0	0	0
	ASV_687	0	0	0	0	0	0	0	0	0	0	0	0	0	0	0	0	0	0	0	0	0	0	0	0	0	0	0	0	0	0	0	0	0	0	0	0	0	0	0	2	55	9	10	0	0	22	65	21
	ASV_689	0	0	0	0	0	0	0	0	0	0	0	0	0	0	0	0	0	0	0	0	0	0	0	0	0	0	0	0	0	0	0	0	0	0	0	0	0	0	0	0	11	0	10	0	0	0	0	8
	ASV_690	0	0	0	0	0	0	0	9	0	0	0	0	0	0	0	0	0	0	0	0	0	0	0	0	0	0	0	0	11	0	0	0	0	0	0	0	0	0	0	0	0	0	10	0	0	0	0	0
	ASV_691	0	17	0	9	0	0	16	0	0	0	0	0	0	0	0	0	0	0	0	22	0	0	16	0	0	0	0	0	0	0	0	0	0	0	0	0	0	0	0	0	12	6	10	0	0	16	0	9
	ASV_693	0	0	0	0	0	0	0	15	0	0	0	0	0	0	0	0	0	0	0	0	0	0	0	0	0	0	0	0	0	0	0	0	0	0	0	0	0	0	6	8	0	0	10	0	0	0	0	0
	ASV_696	0	0	0	0	0	0	0	0	0	0	0	0	0	0	0	0	0	0	0	0	0	0	0	0	0	0	0	0	0	0	0	0	0	0	0	0	0	0	0	0	7	0	10	0	42	0	0	0
	ASV_697	16	15	26	0	32	0	0	0	24	0	39	26	7	0	38	0	0	11	11	0	11	9	8	0	44	0	0	9	0	0	0	9	0	0	0	0	0	0	16	0	0	0	10	0	0	16	0	0
	ASV_698	0	16	0	0	0	0	0	0	0	0	0	0	0	0	0	0	0	0	0	0	0	0	0	0	0	0	0	8	0	0	0	0	0	0	0	0	0	0	0	0	13	0	10	0	6	17	36	0
	ASV_699	47	0	21	16	24	15	35	0	0	48	0	38	31	37	35	18	33	40	0	41	12	0	0	0	0	0	14	0	0	0	0	0	0	17	19	0	0	0	0	37	18	0	10	18	0	0	15	19
	ASV_700	10	3	0	0	0	0	0	9	0	0	0	0	0	0	0	0	0	0	0	7	0	0	0	0	0	0	0	0	5	0	0	0	0	0	0	0	0	0	0	0	0	0	10	0	0	20	19	0
	ASV_701	0	0	0	0	0	0	0	0	0	0	0	0	0	0	0	0	0	0	0	0	0	0	0	0	0	0	0	0	0	0	0	0	0	0	0	0	0	0	0	0	32	11	10	0	0	11	40	23
	ASV_703	0	0	0	0	0	4	0	0	0	0	0	0	0	0	0	0	0	0	0	0	0	0	0	0	0	0	0	0	0	0	0	0	0	0	0	0	0	0	0	0	12	0	10	0	0	9	0	0
	ASV_705	0	0	0	0	0	0	47	0	20	0	0	0	0	12	0	0	0	0	0	0	0	0	0	0	0	0	0	0	0	0	0	0	0	23	0	0	0	0	0	0	15	0	10	0	0	0	0	0
	ASV_708	0	0	0	30	67	0	0	26	0	0	31	48	22	0	51	0	0	0	35	0	0	0	0	0	0	0	0	0	0	0	11	0	0	0	0	0	0	0	0	22	0	0	10	0	0	19	0	16
	ASV_709	0	0	0	0	0	0	0	0	0	0	0	0	0	0	0	0	0	0	0	0	0	0	0	0	0	0	0	0	0	0	0	0	0	0	0	0	0	0	0	0	12	11	9	10	9	4	11	5
	ASV_710	9	0	7	8	15	57	9	16	0	12	0	0	16	6	0	33	9	5	0	11	0	0	21	0	7	16	0	5	10	0	0	0	5	4	23	0	0	0	0	12	0	10	9	5	4	0	0	9
	ASV_711	19	13	29	52	33	4	4	9	7	21	14	38	37	9	16	13	30	12	0	33	4	23	21	10	8	4	8	0	19	0	0	12	6	0	0	0	0	0	8	5	7	0	9	4	30	22	8	9
	ASV_712	0	0	0	15	0	0	0	0	0	0	0	0	11	9	0	0	0	0	0	0	0	9	15	0	0	7	0	6	0	0	0	5	6	0	14	0	0	0	0	0	0	11	9	0	0	5	0	0
	ASV_713	0	0	0	6	0	10	5	7	5	8	0	0	0	0	0	0	0	0	0	7	0	10	0	6	0	3	0	0	0	0	0	0	0	0	8	0	0	0	0	0	11	23	9	9	13	18	0	12
	ASV_714	0	9	3	0	0	5	0	2	6	0	0	11	0	0	7	0	5	0	0	0	5	0	0	7	0	0	0	0	0	0	0	0	0	0	0	0	0	0	0	3	60	20	9	11	12	28	51	27
	ASV_715	31	31	21	17	27	18	0	30	0	26	22	29	10	0	20	22	0	24	26	24	30	10	6	14	0	7	0	0	5	4	3	3	0	0	8	4	24	3	0	26	22	5	9	17	23	15	23	16
	ASV_716	29	4	11	0	27	0	18	8	0	7	0	0	0	3	0	0	0	0	11	0	0	0	0	0	0	0	0	0	0	0	0	0	0	0	2	0	0	0	0	0	10	0	9	0	0	0	0	0
	ASV_717	0	0	5	0	0	0	0	0	0	0	0	0	0	0	0	0	0	0	0	0	0	6	0	0	3	0	0	0	0	0	0	3	0	0	0	0	0	0	0	0	0	0	9	0	6	0	0	0
	ASV_721	0	0	0	0	0	0	10	0	21	0	0	0	0	4	0	0	0	0	0	0	14	0	0	0	0	0	0	64	0	0	0	0	0	2	0	0	0	0	0	0	0	0	9	0	0	0	0	0
	ASV_723	11	18	14	10	19	31	7	54	24	14	15	4	17	12	14	24	3	28	38	8	44	3	4	5	8	6	3	12	0	3	12	0	6	0	0	0	2	7	0	26	8	5	9	2	0	13	0	5
	ASV_727	0	0	0	0	0	0	0	0	0	0	0	0	0	0	0	0	0	0	0	0	0	0	0	0	0	0	0	0	0	0	0	0	0	0	0	0	0	0	0	0	0	11	9	0	27	19	8	0
	ASV_729	0	0	0	0	0	0	0	0	0	0	0	0	0	0	0	0	0	0	0	0	0	0	0	0	0	0	0	0	0	0	0	0	0	0	0	2	0	0	0	0	0	0	9	0	0	0	0	0
	ASV_730	14	0	0	0	0	0	0	4	0	0	0	0	4	0	0	0	0	0	0	6	0	0	0	0	0	0	0	0	0	0	0	0	0	0	0	0	0	0	0	5	6	0	9	0	0	0	0	0
	ASV_732	61	14	23	34	49	29	14	42	29	37	10	13	32	11	28	22	18	17	0	25	0	5	17	0	3	11	0	0	15	0	4	0	11	4	14	0	0	0	0	7	24	18	9	10	10	17	0	14
	ASV_733	0	46	0	0	0	0	0	0	0	0	0	0	0	34	0	0	0	55	69	0	0	0	0	15	0	0	0	0	10	0	12	0	0	0	0	0	0	0	0	16	35	5	9	0	35	0	0	27
	ASV_734	10	9	0	0	0	0	37	8	0	23	12	10	8	98	18	7	7	26	18	4	4	0	0	13	0	0	0	0	0	0	11	4	0	29	0	0	0	0	0	4	0	6	9	30	13	6	7	6
	ASV_736	0	0	0	0	0	0	0	0	0	0	0	0	0	0	0	0	0	0	0	0	0	0	6	0	0	0	0	0	0	0	0	0	0	0	0	0	0	0	0	0	0	0	9	0	0	0	0	9
	ASV_737	0	0	0	0	0	0	0	0	0	3	0	0	0	0	0	0	0	0	0	0	0	0	0	0	0	0	0	0	0	0	0	0	0	0	0	0	0	0	0	0	0	0	9	0	0	0	11	7
	ASV_739	11	10	5	25	12	8	0	14	0	0	0	0	16	0	0	12	0	0	0	16	0	8	26	13	8	0	7	0	10	0	0	0	8	0	8	4	0	0	0	0	13	10	9	20	0	4	0	11
	ASV_740	0	0	0	0	0	0	0	0	0	0	0	0	0	0	0	0	0	0	0	0	0	0	0	0	0	0	3	0	0	0	0	0	0	0	0	0	0	0	0	0	33	12	9	16	0	19	33	0
	ASV_742	69	43	82	72	86	44	67	45	37	73	48	89	86	110	80	53	46	38	62	56	57	69	59	41	32	13	0	13	31	10	21	7	25	15	6	0	18	15	19	40	39	33	9	8	17	21	0	23
	ASV_743	8	7	0	0	4	0	0	0	0	0	0	0	0	0	0	0	0	0	8	0	0	0	0	0	0	0	0	0	0	3	0	0	0	0	0	0	2	0	0	0	0	0	9	16	0	0	6	0
	ASV_745	0	0	0	0	0	0	0	0	0	0	0	0	0	0	0	0	0	0	0	0	0	0	0	0	0	0	0	0	0	0	0	0	0	0	0	0	0	0	0	0	0	0	9	12	56	0	0	11
	ASV_747	0	0	0	0	0	0	0	0	0	0	0	0	0	0	0	0	0	0	0	0	0	0	0	0	0	0	0	0	0	0	0	0	0	0	0	0	0	0	0	0	0	0	9	0	23	0	0	0
	ASV_750	0	0	0	0	0	0	0	0	0	0	0	0	0	0	0	0	0	0	0	0	0	0	0	0	0	0	0	0	0	0	0	0	0	0	0	0	0	0	0	0	0	0	9	8	0	0	23	11
	ASV_753	0	0	0	26	0	27	0	61	0	0	0	0	33	0	0	55	0	0	36	0	0	0	0	0	0	0	0	0	0	0	0	0	0	0	4	0	0	6	0	0	0	0	9	7	0	0	0	0
	ASV_755	0	0	0	0	0	0	0	0	0	0	0	0	0	0	7	0	5	0	0	0	0	0	0	0	0	0	0	0	0	0	0	0	0	0	0	0	0	0	0	5	21	12	9	7	0	13	47	7
	ASV_757	0	3	0	0	0	0	19	0	0	0	0	0	0	0	0	0	0	0	0	0	0	0	0	0	0	0	0	0	0	0	0	0	0	0	0	0	0	0	0	0	0	0	9	0	0	0	0	0
	ASV_758	55	9	28	0	0	18	29	0	18	113	12	22	19	33	22	52	16	19	25	23	40	0	18	0	0	5	6	0	18	0	0	0	7	3	7	0	5	0	0	14	5	0	9	0	0	13	0	0
	ASV_759	0	0	0	0	0	0	0	0	0	0	0	0	0	0	0	0	8	0	0	0	0	0	0	0	0	0	0	0	3	0	0	0	0	0	0	0	0	0	3	0	0	15	9	14	9	19	33	17
	ASV_760	13	0	19	0	0	0	0	0	17	0	0	0	0	0	0	0	0	0	0	0	0	0	0	0	6	0	0	0	0	0	0	0	0	0	0	0	0	0	3	0	12	8	9	9	18	12	135	0
	ASV_761	0	0	0	0	0	0	10	25	19	0	6	0	0	0	0	0	0	0	9	0	0	0	0	0	0	0	0	0	0	0	0	0	0	19	0	0	0	9	0	0	0	5	9	0	14	0	0	0
	ASV_762	0	16	0	0	16	2	0	0	0	0	16	0	8	0	11	5	10	0	32	4	0	0	0	5	0	2	0	0	0	0	0	0	0	0	0	0	0	3	0	0	0	9	9	19	17	26	13	16
	ASV_764	43	0	39	0	0	0	40	0	0	19	0	29	0	52	51	15	0	0	0	50	0	36	0	20	9	0	16	0	0	14	14	0	0	11	7	0	0	0	21	0	31	0	9	0	11	0	0	0
	ASV_765	0	0	10	0	0	0	0	0	0	0	0	0	0	0	0	0	0	0	0	0	0	0	0	0	0	0	0	0	0	0	0	0	0	0	0	0	0	0	0	0	0	33	9	23	0	0	15	0
	ASV_766	0	0	0	0	0	0	0	0	0	14	0	0	0	11	21	22	0	0	63	26	0	0	0	0	0	0	0	0	5	0	0	0	0	0	0	0	0	0	0	0	40	0	9	17	0	0	53	0
	ASV_767	0	10	0	8	0	0	0	0	16	6	0	0	18	0	0	0	0	0	0	0	12	0	0	0	0	0	0	0	0	0	0	0	0	0	0	0	0	0	0	0	0	0	9	0	0	0	0	0
	ASV_771	0	0	0	0	0	0	0	0	0	0	0	0	0	0	0	0	0	0	0	0	0	0	0	0	0	0	0	0	0	0	0	0	0	0	0	0	0	0	0	0	0	11	9	0	60	5	6	0
	ASV_772	0	4	0	0	0	0	6	0	0	0	0	0	0	6	0	0	0	0	0	0	0	0	0	2	0	0	0	0	0	0	0	0	0	0	0	0	0	0	0	0	28	0	9	18	6	24	26	0
	ASV_773	9	6	21	20	16	28	6	0	12	0	0	0	12	0	0	0	18	0	0	0	0	0	0	0	0	0	0	0	0	0	2	0	0	0	7	5	0	0	0	0	0	12	9	13	14	0	0	0
	ASV_775	36	68	18	24	35	24	12	38	0	35	38	21	0	13	45	19	31	25	39	18	11	16	0	28	0	0	0	0	25	18	9	0	0	0	18	0	0	0	0	17	0	0	9	0	9	0	0	24
	ASV_780	36	35	33	25	43	32	37	38	28	25	14	27	31	74	33	40	39	41	34	39	22	21	28	14	13	0	0	0	9	0	18	14	14	15	0	0	0	0	0	20	23	21	9	19	0	47	0	16
	ASV_783	0	0	0	0	0	0	0	0	0	0	0	0	0	0	0	0	0	0	0	0	0	0	0	0	0	0	0	0	0	0	0	0	0	0	0	0	0	0	0	0	3	0	9	0	0	0	7	0
	ASV_784	0	0	0	0	0	0	0	0	0	0	0	0	0	0	0	0	0	0	7	0	0	0	0	0	0	0	0	0	0	0	0	0	0	0	0	0	0	0	0	0	9	0	9	0	0	0	0	0
	ASV_785	6	0	0	19	32	0	0	31	0	0	20	0	12	0	16	0	0	0	0	0	0	11	0	0	0	0	0	0	0	0	0	0	7	0	0	0	0	4	0	9	0	0	9	0	0	0	0	19
	ASV_789	40	52	41	22	58	50	20	69	59	39	26	39	41	40	36	29	49	74	47	46	38	30	22	24	4	5	13	16	11	16	12	8	17	0	14	4	7	11	5	51	11	11	8	11	0	13	8	27
	ASV_791	0	0	0	0	4	0	0	0	0	0	0	0	0	0	0	0	0	0	0	0	0	0	0	0	0	0	0	0	0	0	0	0	0	0	0	0	0	0	0	0	5	0	8	0	8	0	4	0
	ASV_792	38	0	16	0	0	13	0	16	40	50	0	0	31	0	29	0	8	29	0	40	27	13	29	0	0	0	7	13	14	0	0	0	17	0	0	0	0	0	0	15	28	14	8	0	12	15	0	0
	ASV_794	0	0	0	0	0	0	0	0	0	0	0	0	0	0	0	0	0	0	0	0	0	0	0	0	0	0	0	0	0	0	0	0	0	0	0	0	0	0	0	0	6	8	8	3	0	7	15	0
	ASV_795	0	0	0	0	0	0	0	0	0	0	0	0	0	0	0	0	0	0	0	0	0	0	0	0	0	0	0	0	9	0	0	0	0	0	0	0	0	0	0	0	0	0	8	0	0	16	0	0
	ASV_796	0	0	0	0	4	0	0	5	0	0	0	0	0	0	8	0	0	0	0	0	0	0	0	0	0	0	0	0	0	0	0	0	0	0	0	0	0	0	0	0	0	0	8	0	0	0	0	0
	ASV_798	23	31	43	13	19	17	5	14	10	0	26	24	0	0	51	18	15	24	35	15	10	29	4	9	13	3	4	4	10	0	8	7	7	0	5	3	4	0	12	4	12	7	8	22	9	15	4	0
	ASV_802	0	0	7	0	0	0	0	0	0	0	0	0	0	0	0	0	0	0	0	0	0	0	0	0	0	0	0	0	0	0	0	0	0	0	0	0	0	0	0	0	0	0	8	0	9	4	0	0
	ASV_808	35	0	0	21	4	6	0	14	14	39	0	0	10	10	7	8	6	11	10	17	8	6	0	0	5	0	0	4	8	0	0	3	5	0	0	0	0	0	5	11	0	0	8	0	0	0	0	0
	ASV_812	149	602	403	360	218	109	64	161	149	263	222	264	331	112	217	147	138	211	279	102	196	94	115	285	52	30	33	50	61	161	47	60	88	20	42	13	12	22	17	65	55	23	8	105	47	126	16	87
	ASV_814	131	194	194	34	220	22	30	203	46	72	84	216	45	10	84	84	419	121	105	258	33	263	54	254	50	23	138	48	112	73	58	98	33	13	0	48	8	25	16	160	11	0	8	10	130	152	0	60
	ASV_815	0	0	0	0	0	0	0	0	0	0	0	0	0	0	0	0	0	0	0	0	0	0	4	0	0	0	0	0	0	0	0	0	0	0	0	0	0	0	0	0	0	0	8	0	0	9	0	0
	ASV_816	6	0	0	7	0	0	6	9	6	0	0	0	0	0	8	0	0	6	0	0	0	0	0	0	0	0	0	0	0	0	0	0	0	0	0	0	0	0	0	0	24	11	8	9	7	22	35	6
	ASV_817	0	5	4	0	0	0	2	0	0	0	0	0	0	0	0	0	0	0	0	4	0	2	0	0	0	0	0	0	0	0	0	0	0	0	0	0	0	0	0	0	4	3	8	0	0	6	0	0
	ASV_818	0	0	0	0	11	0	0	15	34	0	7	0	0	0	0	0	0	0	0	0	13	0	0	0	0	0	0	4	0	0	0	0	0	0	0	0	5	0	0	0	0	0	8	0	0	0	0	0
	ASV_822	0	0	0	0	0	0	13	0	0	0	0	0	0	0	0	0	0	0	0	0	0	0	0	0	0	0	0	0	0	0	0	0	0	0	0	0	0	0	0	0	0	0	8	0	0	6	0	0
	ASV_828	11	14	17	36	14	12	17	24	11	19	0	22	40	20	17	17	18	32	26	13	15	13	23	17	8	0	0	7	0	9	9	0	15	12	0	0	5	5	8	16	9	0	8	0	16	18	8	6
	ASV_830	16	0	16	0	5	0	0	14	0	13	0	10	0	4	8	0	8	7	3	10	0	6	7	6	0	3	5	0	4	3	3	5	0	0	0	0	0	3	0	9	9	0	8	18	0	3	0	5
	ASV_831	0	0	0	0	0	0	0	0	0	0	0	0	0	0	0	0	0	0	0	0	0	0	0	0	0	0	0	0	0	0	0	0	0	0	0	0	0	0	0	0	0	0	8	0	60	0	0	0
	ASV_838	0	0	0	0	0	0	0	0	0	0	0	0	0	0	0	0	0	0	0	0	0	0	0	0	0	0	0	0	0	0	0	0	0	0	0	0	0	0	0	0	0	0	8	0	11	0	0	0
	ASV_841	0	0	0	0	0	11	6	0	0	0	0	0	0	0	0	0	0	0	0	0	0	0	0	9	0	0	0	0	0	5	0	0	0	0	0	0	0	0	0	0	0	0	8	8	0	0	0	0
	ASV_847	0	0	0	0	0	0	0	0	0	0	0	0	0	0	0	0	0	0	0	0	0	0	0	0	0	0	0	0	0	0	0	0	0	0	0	0	0	0	0	0	11	0	8	11	92	10	12	6
	ASV_848	0	0	0	0	0	0	0	0	0	0	0	0	0	0	0	0	0	0	0	0	0	0	10	0	0	0	0	0	0	0	0	0	0	8	0	0	0	0	0	0	0	9	8	0	0	0	0	0
	ASV_849	23	0	16	0	13	0	9	11	0	32	0	6	0	20	0	0	29	0	0	13	11	12	17	10	0	0	7	0	0	0	0	11	0	0	0	0	0	0	0	0	18	10	8	0	0	0	0	0
	ASV_856	0	0	0	0	0	0	0	0	0	0	0	0	0	0	0	0	0	0	0	0	0	0	0	0	0	0	0	0	0	0	0	0	0	0	0	0	0	0	0	0	0	0	8	0	59	14	0	0
	ASV_861	9	0	0	0	0	0	0	0	0	24	0	0	0	0	0	0	0	0	0	7	0	0	0	6	0	0	0	0	0	4	0	0	0	0	0	0	0	0	0	0	0	0	8	0	0	0	0	0
	ASV_864	40	15	19	11	18	8	16	57	8	49	8	30	13	13	64	27	42	64	43	57	10	19	15	11	0	0	24	0	17	14	16	0	0	13	0	0	0	11	0	47	22	0	8	18	23	31	0	9
	ASV_865	0	14	22	40	0	0	0	0	0	0	0	0	0	0	0	0	0	0	0	17	0	0	18	5	0	0	0	0	8	7	0	0	15	0	13	0	0	0	0	0	0	0	8	0	0	0	0	0
	ASV_866	12	0	0	0	0	0	0	10	0	8	0	0	0	0	0	0	0	0	0	18	0	11	0	0	0	0	0	0	10	0	0	0	0	0	0	0	0	0	0	0	0	0	8	0	8	0	0	0
	ASV_867	0	0	0	9	0	0	0	9	22	0	0	7	21	17	0	0	0	25	0	16	50	0	23	0	11	0	0	32	0	0	0	0	13	0	0	0	20	0	0	0	0	0	8	0	0	0	0	10
	ASV_869	0	17	3	0	3	14	3	0	4	0	0	0	0	0	5	0	0	0	0	5	0	0	8	0	6	0	0	0	0	0	0	0	6	6	3	0	0	0	0	0	0	0	7	0	0	0	0	0
	ASV_870	0	0	0	0	0	0	25	0	0	0	0	0	0	15	0	0	0	0	0	0	0	0	0	0	0	0	3	0	11	16	0	0	20	141	6	3	7	0	5	9	6	0	7	43	7	7	11	5
	ASV_871	0	2	2	0	0	9	0	0	0	3	0	0	0	0	5	6	5	0	3	0	0	0	0	0	2	4	0	0	0	0	0	0	0	0	12	0	0	0	2	3	12	17	7	0	0	2	0	0
	ASV_874	10	0	0	0	0	4	11	11	0	6	0	0	0	0	0	0	0	0	0	0	0	0	0	0	0	0	0	0	0	0	0	0	0	0	0	0	0	0	0	0	0	0	7	0	0	0	0	0
	ASV_875	13	11	10	24	0	49	17	6	0	13	0	6	33	10	33	42	17	10	17	0	14	4	14	3	13	11	0	0	12	2	0	0	11	7	23	0	8	0	0	0	23	32	7	21	0	7	0	0
	ASV_876	7	11	0	10	12	45	0	7	4	8	0	0	21	7	34	40	12	0	6	0	0	0	0	0	17	6	0	0	3	0	0	3	9	0	23	0	0	0	8	3	26	35	7	2	4	0	0	0
	ASV_878	0	4	0	0	0	0	15	0	2	0	0	0	0	0	0	0	0	0	0	2	0	0	0	9	0	0	0	2	0	0	0	0	0	2	0	0	0	0	0	5	0	0	7	0	0	0	0	0
	ASV_880	0	12	0	0	0	0	0	0	0	0	0	0	0	0	0	0	0	0	0	0	4	0	0	3	0	0	0	0	0	7	0	0	0	0	0	0	0	0	0	0	23	8	7	161	14	16	23	27
	ASV_883	0	0	0	0	0	0	0	0	0	0	0	0	0	0	0	0	0	0	0	0	0	0	0	0	0	0	0	0	0	0	0	0	0	0	0	0	0	0	0	0	6	5	7	8	43	7	0	0
	ASV_885	0	0	0	0	0	0	2	0	0	0	0	0	0	4	0	3	0	0	0	0	0	0	0	0	0	0	0	0	0	0	0	0	0	4	0	0	0	0	0	0	0	0	7	0	10	0	0	0
	ASV_886	35	24	79	59	7	0	12	8	0	101	14	77	136	43	33	65	11	15	34	51	9	208	36	33	23	11	4	22	11	6	10	20	16	17	6	0	0	5	5	19	17	7	7	2	0	51	5	9
	ASV_889	12	0	0	0	0	0	0	0	0	3	0	2	2	3	8	0	0	0	0	3	0	0	4	0	0	0	0	0	0	0	0	0	0	0	0	0	0	0	0	0	0	0	7	0	0	0	0	0
	ASV_891	0	0	0	0	0	0	0	0	0	0	0	0	0	0	0	0	0	0	0	0	0	0	0	0	0	0	0	0	0	0	0	0	0	0	0	0	0	0	0	0	4	0	7	0	43	3	4	0
	ASV_894	0	0	2	0	0	0	0	0	0	0	0	0	0	0	0	0	0	0	0	0	0	0	0	0	0	0	0	0	0	0	0	0	0	0	0	0	0	0	0	0	27	14	7	5	0	25	27	16
	ASV_895	7	0	0	7	0	0	0	0	0	0	0	0	0	0	0	0	0	0	0	0	0	0	9	0	0	0	0	0	0	0	0	0	0	0	0	0	0	0	0	0	0	0	7	0	0	0	0	0
	ASV_896	0	0	0	0	0	0	0	0	0	0	0	0	0	0	0	0	0	0	0	0	0	0	0	0	0	0	0	0	0	0	0	0	0	0	0	0	0	0	0	0	3	0	7	0	0	0	0	0
	ASV_897	0	4	0	15	0	0	0	0	0	0	0	0	0	0	0	0	4	0	0	0	0	10	9	0	0	0	0	0	0	0	0	5	0	0	0	0	0	0	0	0	12	15	7	16	18	19	129	23
	ASV_898	85	126	244	225	97	149	62	154	74	48	43	104	83	27	81	57	25	66	50	30	44	92	53	30	22	15	7	19	11	40	17	35	50	11	12	4	10	5	15	47	22	30	7	113	106	84	22	47
	ASV_900	29	41	0	56	73	25	22	0	69	40	77	0	99	34	41	23	0	43	26	9	102	0	0	18	0	0	0	34	0	16	12	0	0	15	8	0	14	8	8	0	0	79	7	0	0	0	0	0
	ASV_903	7	0	12	11	0	0	0	0	9	0	0	0	0	0	0	0	0	0	0	0	0	0	3	0	0	0	0	0	0	0	0	0	0	0	0	0	0	0	0	0	0	0	7	8	18	0	0	0
	ASV_905	0	0	0	0	0	0	0	0	0	0	0	0	0	0	0	0	0	0	0	0	0	0	0	0	0	0	0	0	0	0	0	0	0	0	0	0	0	0	0	0	0	0	7	0	53	6	0	0
	ASV_910	17	32	21	29	13	0	35	24	72	13	16	20	29	15	9	8	7	23	32	24	63	14	9	11	3	0	0	23	6	7	0	5	11	7	0	0	11	17	13	24	0	9	7	0	0	12	0	21
	ASV_911	0	11	49	0	11	0	0	0	0	0	4	18	0	0	0	0	0	13	0	0	0	13	0	0	0	0	0	0	0	0	0	0	0	0	0	0	0	0	0	0	0	0	7	0	0	0	0	0
	ASV_913	0	0	0	0	0	0	0	0	0	0	0	0	0	0	0	0	0	0	0	0	0	0	0	0	0	0	0	0	0	0	0	0	0	0	0	0	0	0	0	0	13	0	7	18	45	0	0	10
	ASV_916	0	0	7	11	6	0	32	7	0	0	0	0	0	17	0	0	0	4	10	0	0	0	0	0	0	0	0	0	0	0	0	0	0	6	0	0	0	0	0	19	0	0	7	0	0	3	0	5
	ASV_919	12	0	11	11	0	0	0	0	0	7	4	15	4	0	0	29	11	11	6	0	0	9	0	0	5	6	0	0	4	0	0	9	0	0	0	0	0	7	0	0	0	0	7	0	0	4	7	0
	ASV_920	0	0	0	0	0	16	5	12	13	0	0	0	0	0	14	0	0	0	0	0	5	0	0	0	0	0	0	0	0	0	0	0	14	5	15	0	0	0	0	0	0	0	7	0	0	0	0	0
	ASV_922	0	0	3	0	0	0	0	0	0	0	0	0	0	0	0	0	0	0	8	0	0	0	0	0	0	0	0	0	0	0	0	0	0	0	0	0	0	0	0	0	0	7	7	0	0	0	2	0
	ASV_926	0	8	10	15	22	7	31	8	3	0	12	0	0	10	9	19	0	0	0	14	4	4	0	0	0	5	0	5	5	0	4	0	5	0	3	0	0	0	0	0	0	18	7	0	0	0	4	5
	ASV_931	26	10	0	15	0	0	0	19	0	0	0	0	0	0	0	0	0	0	0	10	12	0	0	0	0	0	0	0	0	0	0	0	0	0	0	0	0	0	0	0	0	0	7	0	0	0	0	0
	ASV_933	0	0	0	0	0	0	0	0	0	0	0	0	0	0	0	0	0	0	0	10	0	0	0	0	0	0	0	0	0	0	0	0	6	0	0	0	0	0	0	0	0	7	7	47	0	0	15	0
	ASV_935	0	0	0	0	0	0	0	0	0	0	0	0	0	0	0	0	0	0	0	0	0	0	0	0	0	0	0	0	0	0	0	0	0	0	0	0	0	0	0	0	3	0	7	8	28	16	8	0
	ASV_939	0	0	0	0	0	0	0	0	0	0	0	0	0	0	0	0	0	0	0	0	0	0	0	0	0	0	0	0	0	0	0	0	0	0	0	0	0	0	0	0	8	13	7	15	82	23	11	0
	ASV_943	0	0	0	0	0	0	0	0	0	0	0	0	0	0	0	0	0	0	0	0	0	0	0	0	0	0	0	0	0	0	0	0	0	0	0	0	0	0	0	0	13	0	7	9	0	9	18	0
	ASV_947	0	0	0	0	0	0	0	0	0	0	0	0	0	0	0	0	0	0	0	0	0	0	0	0	0	0	0	0	0	0	0	0	0	0	0	0	0	0	0	0	0	0	7	0	20	0	0	0
	ASV_948	0	0	0	0	0	0	0	0	0	0	0	0	0	0	0	0	0	0	0	0	0	0	0	6	0	0	0	0	0	0	0	0	0	0	0	0	0	0	0	0	0	0	7	0	0	0	2	0
	ASV_949	14	0	0	0	11	0	9	0	0	25	0	0	0	0	21	0	0	0	0	0	0	0	0	0	0	0	0	0	0	0	0	0	0	0	0	0	0	0	0	0	0	0	7	0	0	0	0	19
	ASV_950	0	0	0	0	0	6	0	0	0	0	0	0	0	0	0	0	0	0	0	0	0	0	0	0	0	0	0	0	0	0	0	0	0	0	0	0	0	0	0	0	0	0	7	0	0	0	0	0
	ASV_951	25	20	0	0	16	11	23	43	21	11	0	18	20	30	15	0	10	20	15	10	18	0	0	0	0	0	0	0	13	0	5	0	0	13	0	0	0	0	0	0	0	13	7	0	0	20	7	5
	ASV_952	12	0	0	0	0	0	0	0	0	37	0	4	0	0	7	0	0	0	0	14	0	0	0	0	0	0	0	0	9	0	0	0	0	0	0	0	0	0	0	0	0	6	7	7	0	0	0	0
	ASV_955	0	0	0	0	0	0	0	0	0	0	0	0	0	0	0	0	0	0	0	0	0	0	0	0	0	0	0	0	0	0	0	0	0	0	0	0	0	0	0	0	17	0	7	8	0	0	27	0
	ASV_957	0	0	0	0	0	0	0	8	9	0	6	0	18	0	0	0	0	0	0	0	0	0	0	0	4	0	0	0	0	0	0	0	4	0	0	0	0	0	0	0	2	0	7	0	0	6	0	0
	ASV_961	0	0	0	0	0	0	0	2	0	0	0	0	0	0	0	0	0	0	0	0	0	0	0	0	0	0	0	0	0	0	0	0	0	0	0	0	0	0	0	0	3	0	7	9	8	0	0	0
	ASV_963	49	101	73	13	76	16	26	22	91	19	28	45	0	16	17	21	21	20	57	19	29	24	5	43	10	0	21	39	16	25	17	22	0	0	14	0	13	0	0	20	8	0	7	0	0	15	0	59
	ASV_967	0	0	0	0	0	0	0	0	0	0	0	0	0	0	0	0	0	0	0	0	0	0	0	0	0	0	0	0	0	0	0	0	0	0	0	0	0	0	0	0	29	14	7	0	0	13	19	9
	ASV_968	0	0	0	20	0	0	0	0	0	0	0	0	4	0	0	0	0	0	0	0	0	0	11	0	0	0	0	0	0	0	0	0	0	0	0	0	0	0	0	0	0	0	7	0	0	0	0	0
	ASV_969	0	13	37	23	0	12	0	15	0	0	0	0	22	0	0	0	0	0	0	0	0	12	25	0	0	0	0	0	0	0	0	0	18	0	0	0	0	0	0	0	0	0	7	0	0	0	0	0
	ASV_974	0	0	0	0	0	0	0	0	0	0	0	0	0	0	0	0	0	0	0	0	0	0	0	0	0	0	0	0	0	0	0	0	0	0	0	0	0	0	0	0	0	0	6	9	23	0	0	3
	ASV_977	0	0	0	0	0	0	0	0	0	0	0	0	0	0	0	0	0	0	0	0	0	0	0	0	0	0	0	0	0	0	0	0	0	0	0	0	0	0	0	0	0	6	6	0	56	7	2	5
	ASV_979	0	0	0	0	0	0	0	0	0	0	0	0	0	0	0	0	0	0	0	0	0	0	0	0	0	0	0	0	0	0	0	0	0	0	0	0	0	0	0	0	0	0	6	3	0	4	2	0
	ASV_981	0	0	0	0	0	0	0	0	0	0	0	0	0	0	0	0	0	0	0	0	0	0	0	0	0	0	0	0	0	0	0	0	0	0	0	0	0	0	0	0	14	0	6	9	0	4	15	9
	ASV_982	0	0	0	0	0	0	8	0	0	0	0	0	0	3	0	0	8	0	0	5	0	5	0	0	0	0	0	0	0	0	2	0	0	0	0	0	0	0	0	0	0	0	6	0	0	0	0	0
	ASV_983	0	0	0	0	0	0	0	0	0	0	0	0	0	0	0	0	0	0	0	0	0	0	0	0	0	0	0	0	0	0	0	0	0	0	0	0	0	0	0	0	12	0	6	0	0	0	8	7
	ASV_984	18	23	35	61	17	17	7	49	2	10	13	39	78	0	12	12	14	37	11	17	9	29	24	27	13	9	5	4	6	22	6	9	17	3	8	0	0	0	9	36	0	2	6	13	8	43	0	7
	ASV_989	0	0	0	7	0	42	0	0	0	0	0	0	0	0	0	0	0	0	4	0	0	0	0	3	0	0	0	0	0	0	0	0	0	0	18	0	0	0	0	0	12	12	6	13	0	15	0	7
	ASV_992	0	0	0	0	0	0	0	0	0	0	0	0	0	0	0	0	0	0	0	0	0	0	0	0	0	0	0	0	2	0	0	0	0	2	0	0	0	0	0	0	0	0	6	0	0	0	0	0
	ASV_993	0	0	0	0	0	0	0	0	0	0	0	0	0	0	0	0	0	0	0	0	0	0	0	0	0	0	0	0	0	0	0	0	0	0	0	0	0	0	0	0	0	0	6	3	38	0	0	0
	ASV_998	0	7	26	39	10	0	13	9	5	12	8	11	11	22	6	5	17	0	11	0	0	0	31	6	7	0	4	0	0	5	7	0	9	6	0	0	0	0	0	0	0	5	6	0	10	6	0	6
	ASV_1000	4	0	0	0	6	0	0	6	8	0	0	0	0	0	0	0	0	6	0	0	7	0	0	0	0	0	0	4	0	0	0	0	0	0	0	0	7	0	0	5	0	0	6	0	0	5	0	0
	ASV_1003	8	0	0	0	0	0	19	0	0	20	15	0	0	15	8	14	0	28	11	0	0	0	0	0	14	0	0	0	0	0	0	0	0	9	8	0	0	0	0	0	0	0	6	0	16	13	0	13
	ASV_1004	0	0	0	0	0	0	0	0	0	0	0	0	0	0	8	0	0	0	7	0	0	0	0	0	0	0	0	0	0	0	0	0	0	0	0	0	0	5	0	0	0	0	6	0	0	3	5	6
	ASV_1005	0	0	0	0	0	0	0	0	0	0	0	0	0	0	0	0	0	0	0	0	2	0	0	0	0	0	0	0	2	0	0	0	0	0	0	0	0	0	0	0	0	0	6	0	0	0	3	0
	ASV_1006	0	0	0	0	0	0	5	0	4	0	0	0	0	0	0	0	0	0	0	0	0	0	0	0	0	0	0	0	0	0	0	0	0	0	0	0	0	0	0	0	0	5	6	0	4	0	0	0
	ASV_1007	0	0	0	0	0	0	0	0	0	0	0	0	0	0	0	0	0	0	0	0	0	0	0	0	0	3	0	0	0	0	0	0	0	0	3	0	0	0	0	0	0	2	6	0	0	0	0	0
	ASV_1009	5	12	0	9	3	0	10	19	0	12	0	0	12	10	11	0	0	12	7	0	0	0	0	0	4	0	0	0	0	0	0	0	0	0	0	0	0	0	0	8	0	0	6	11	14	0	0	7
	ASV_1022	4	0	0	0	0	7	0	0	0	5	0	0	4	0	6	0	0	0	17	0	0	0	4	0	0	0	0	0	0	0	0	0	0	0	0	0	0	0	0	6	10	8	6	7	0	7	30	0
	ASV_1025	55	100	65	73	48	33	600	63	56	16	5	15	28	181	10	12	4	0	0	3	5	10	16	21	0	0	0	0	0	6	0	9	0	89	0	0	0	0	0	0	4	2	6	10	3	0	0	0
	ASV_1029	0	0	0	0	0	0	0	6	0	0	0	0	4	0	0	0	0	12	0	0	0	0	0	0	0	0	0	0	0	0	0	0	0	0	0	0	0	0	0	0	31	13	6	3	6	16	66	14
	ASV_1032	41	59	24	16	37	21	15	22	18	67	28	16	24	14	25	17	12	36	18	27	30	6	0	19	6	0	8	7	14	19	3	7	6	0	4	0	0	0	0	8	13	5	6	10	0	6	7	5
	ASV_1034	32	7	13	15	9	0	9	8	0	66	0	20	15	0	43	22	25	16	15	19	0	0	0	0	0	0	0	0	0	6	9	0	5	0	0	0	0	8	0	0	6	0	6	0	0	0	0	0
	ASV_1036	0	20	0	0	15	0	9	0	31	0	0	0	0	14	0	0	0	0	0	0	0	0	0	15	0	0	0	0	0	11	0	0	0	0	0	0	0	0	0	0	0	5	6	0	0	4	8	13
	ASV_1037	0	5	0	0	0	0	0	0	0	0	0	0	0	0	0	0	0	0	0	0	0	0	0	0	0	0	3	0	0	0	0	0	0	0	0	0	0	0	0	0	0	0	6	0	0	0	0	0
	ASV_1039	14	0	14	0	0	0	0	8	6	16	0	5	0	0	0	0	0	7	7	22	0	9	0	0	0	0	0	0	6	0	8	0	0	0	0	0	0	0	0	10	0	0	6	0	0	0	0	0
	ASV_1043	0	0	0	0	0	0	0	0	0	0	0	0	0	0	0	0	0	0	0	0	0	0	0	0	0	0	0	0	0	0	0	0	0	0	0	0	0	0	0	0	17	0	6	6	4	14	25	7
	ASV_1044	0	0	0	0	0	0	0	0	0	0	0	0	0	0	0	0	0	0	0	0	0	0	0	0	0	0	0	0	0	0	0	0	0	0	0	0	0	0	0	0	0	0	6	0	0	12	0	0
	ASV_1046	0	0	0	0	4	0	0	0	0	0	0	0	0	0	0	0	0	0	0	5	0	0	0	0	0	0	0	0	0	0	0	0	0	0	0	0	0	0	0	0	0	6	6	0	34	6	0	0
	ASV_1048	23	21	39	17	32	7	23	17	23	27	44	24	12	6	17	10	7	16	13	11	4	0	0	10	0	0	0	0	0	0	0	11	0	0	7	11	0	0	7	6	7	0	6	0	10	19	0	9
	ASV_1050	0	23	38	0	22	0	6	4	0	0	12	11	8	0	11	0	7	7	14	0	7	0	0	13	0	0	0	0	0	12	0	0	4	0	0	4	0	0	0	7	0	0	6	0	5	7	0	0
	ASV_1051	0	0	6	0	33	0	0	7	25	15	42	17	13	13	10	11	9	10	8	11	9	0	0	0	0	0	0	10	0	0	0	0	0	0	0	0	0	0	0	0	5	0	6	23	9	16	21	0
	ASV_1053	0	0	0	0	0	0	0	0	0	0	0	0	0	0	0	11	0	9	9	0	0	0	0	0	0	0	0	0	0	0	0	0	0	0	0	0	0	0	0	0	0	0	6	0	0	0	0	8
	ASV_1054	0	0	0	0	0	24	0	0	0	0	0	0	4	0	5	11	5	0	0	0	0	0	0	0	0	0	0	0	0	0	0	0	0	0	5	0	0	0	0	0	6	4	6	6	0	0	0	0
	ASV_1059	0	0	0	0	0	0	0	0	0	0	0	0	0	0	0	3	0	0	0	0	0	0	0	0	0	0	0	0	0	0	0	0	0	0	2	0	0	0	0	0	0	0	6	9	0	6	16	0
	ASV_1060	18	0	14	22	16	8	0	24	8	17	10	13	33	10	8	21	15	23	46	53	0	15	18	7	8	6	15	0	8	0	11	7	20	0	6	11	0	5	14	10	0	0	6	0	11	13	0	0
	ASV_1065	0	0	0	0	0	0	0	0	0	0	0	0	0	0	0	0	0	0	0	0	0	0	0	0	0	0	0	0	0	0	0	0	0	0	0	0	0	0	0	0	8	0	6	0	0	0	0	0
	ASV_1069	14	0	0	0	0	0	0	0	0	19	0	0	0	12	13	0	0	10	8	6	15	0	0	0	6	0	0	0	0	0	0	0	0	0	0	0	0	0	8	0	0	4	6	14	0	10	0	0
	ASV_1070	0	0	0	0	0	0	0	0	0	0	0	13	15	0	26	8	8	22	0	0	0	0	0	0	0	0	0	0	7	0	0	0	0	0	0	0	0	0	0	21	0	13	6	23	29	17	6	9
	ASV_1071	18	13	0	18	0	0	15	0	0	10	7	21	14	24	7	18	0	10	26	14	7	0	0	9	10	13	6	14	0	6	0	0	10	0	12	0	0	9	4	8	17	7	6	13	0	0	0	0
	ASV_1076	0	0	0	0	0	16	0	0	0	0	0	0	0	0	0	11	0	0	0	0	0	0	0	0	0	8	0	0	0	0	0	0	9	0	24	0	0	0	0	0	0	0	6	0	34	0	0	18
	ASV_1078	8	0	0	0	0	0	0	0	0	7	0	0	11	3	0	0	0	0	0	0	0	0	9	0	0	0	0	0	0	0	0	0	0	0	0	0	0	0	0	0	0	14	6	0	0	0	0	0
	ASV_1086	0	0	0	0	0	0	0	0	0	0	0	0	0	0	0	0	0	0	0	0	0	0	0	0	0	0	0	0	0	0	0	0	0	0	0	0	0	0	0	0	0	0	6	0	2	0	7	0
	ASV_1088	0	0	0	0	10	24	0	0	0	0	0	0	0	0	0	0	0	0	0	0	0	0	18	0	0	0	0	0	0	0	0	0	5	0	0	0	0	0	0	0	0	0	6	0	0	0	0	0
	ASV_1089	0	0	0	0	0	0	0	0	0	0	0	0	0	0	0	0	0	0	0	0	0	0	0	0	0	0	0	0	0	0	9	0	0	0	0	0	0	5	0	8	0	0	6	0	0	0	0	8
	ASV_1090	0	0	0	0	0	0	0	0	0	0	0	0	0	0	0	0	0	0	0	0	0	0	0	0	0	0	0	0	0	0	0	0	0	0	0	0	0	0	0	0	0	6	6	15	55	8	9	0
	ASV_1091	0	0	0	0	0	0	0	0	0	0	0	0	0	0	0	0	0	0	0	0	0	0	0	0	0	0	0	0	0	0	0	0	0	0	0	0	0	0	0	0	45	34	6	12	36	11	40	19
	ASV_1092	3	11	0	0	3	0	4	11	0	0	0	0	0	0	11	0	0	5	0	0	0	0	0	0	5	0	0	0	0	5	0	0	0	0	0	0	0	0	3	6	0	0	6	0	0	0	0	0
	ASV_1093	0	16	0	0	0	0	0	0	0	0	0	18	0	0	0	0	0	0	0	0	0	0	0	0	0	0	0	0	0	0	0	0	0	0	0	0	0	0	0	9	0	0	6	0	0	0	0	0
	ASV_1094	11	4	18	0	11	0	0	0	26	0	6	11	5	6	7	0	0	0	0	6	53	13	0	0	0	0	0	17	0	0	9	14	0	0	0	0	9	0	0	11	0	0	6	0	0	0	0	0
	ASV_1095	0	7	0	0	0	0	0	0	0	0	0	0	0	0	0	0	18	0	0	0	0	0	0	0	0	0	0	0	0	3	0	0	0	0	0	0	0	0	0	0	0	0	6	0	0	0	0	4
	ASV_1097	0	0	0	0	0	0	0	0	0	0	0	0	0	5	0	0	0	0	0	0	0	0	0	0	0	0	0	0	0	0	0	0	0	0	0	0	0	0	0	0	13	0	6	0	8	13	28	6
	ASV_1100	5	0	4	3	0	0	0	4	7	0	0	0	0	0	0	0	0	0	6	4	3	0	0	0	0	0	0	4	0	0	0	0	0	0	0	0	3	0	0	0	0	5	6	0	0	5	0	0
	ASV_1102	0	14	0	10	0	0	0	0	0	0	0	6	9	0	0	18	0	0	0	0	0	0	12	0	0	0	0	0	0	0	0	0	0	0	0	0	0	0	0	0	17	0	6	0	0	0	0	0
	ASV_1107	10	7	6	15	0	84	0	3	0	0	0	0	10	0	0	0	0	0	0	2	0	2	21	0	0	0	0	0	0	0	2	2	4	0	11	0	0	0	0	0	3	16	5	0	0	0	0	0
	ASV_1109	0	0	0	0	0	0	0	0	0	0	0	0	0	0	0	0	0	0	0	0	0	0	0	0	0	0	0	0	0	0	0	0	0	0	0	0	0	0	0	0	3	4	5	0	3	5	31	0
	ASV_1112	5	9	0	5	0	25	2	9	8	7	15	0	0	3	9	0	0	3	2	0	4	0	6	7	0	4	0	0	5	0	0	0	2	0	11	0	2	0	0	0	0	21	5	7	0	0	5	0
	ASV_1114	0	0	0	0	0	0	0	0	0	0	0	0	0	0	0	0	0	0	0	0	0	0	0	0	0	0	0	0	0	0	0	0	0	0	0	0	0	0	0	0	0	3	5	0	10	0	0	3
	ASV_1120	0	0	0	0	0	0	0	0	0	0	0	0	0	0	0	0	0	0	7	0	0	0	0	0	0	0	0	0	0	0	0	0	0	0	0	0	3	0	0	0	0	0	5	0	0	9	0	4
	ASV_1122	0	0	0	0	0	0	0	0	0	0	0	0	0	0	0	0	0	0	0	0	0	0	0	0	0	0	0	0	0	3	0	0	0	4	0	0	0	0	0	0	74	20	5	15	18	48	111	25
	ASV_1123	0	0	0	0	0	0	0	0	0	0	0	0	0	0	0	0	0	0	0	0	0	0	0	0	0	0	0	0	0	0	0	0	0	0	0	0	0	0	0	0	14	19	5	0	3	12	16	0
	ASV_1124	0	0	0	0	0	0	0	0	0	0	0	0	10	0	0	0	0	0	0	0	5	0	5	0	0	0	0	0	0	0	0	0	0	0	0	0	0	0	0	0	0	0	5	0	0	0	0	0
	ASV_1127	0	0	8	0	0	0	0	0	0	0	0	5	0	0	0	0	0	0	0	0	0	0	0	0	0	0	0	0	3	0	0	0	0	0	0	0	0	0	0	0	0	0	5	0	0	0	0	0
	ASV_1133	0	0	0	2	4	0	0	0	0	0	0	0	8	0	0	0	2	8	0	0	0	0	5	0	0	0	0	0	0	0	0	0	0	0	0	0	0	0	0	0	2	2	5	14	0	0	0	6
	ASV_1134	94	35	62	57	53	13	37	30	20	188	66	40	46	50	29	20	30	27	30	66	16	39	27	9	18	7	7	3	43	6	8	8	14	5	7	0	6	0	4	24	35	14	5	6	8	25	8	14
	ASV_1135	0	5	4	7	11	0	6	16	13	0	4	0	0	0	7	0	6	7	5	0	9	0	5	8	4	2	0	5	0	0	0	0	0	0	0	0	0	0	0	0	0	7	5	0	0	0	0	0
	ASV_1136	15	0	0	23	14	0	0	12	0	24	0	10	32	10	6	0	0	6	0	8	9	0	23	5	0	0	0	9	0	0	0	0	6	0	0	0	0	0	0	0	0	0	5	0	0	0	0	0
	ASV_1140	0	0	0	0	0	0	0	0	0	0	0	0	0	0	0	0	0	0	0	0	0	0	0	0	0	0	0	0	0	0	0	0	0	0	0	0	0	0	0	0	4	0	5	0	0	0	0	5
	ASV_1142	0	0	0	0	0	0	0	0	0	0	0	0	0	0	0	0	0	0	0	0	0	0	0	0	0	0	0	0	0	0	0	0	0	0	4	0	0	0	0	10	0	0	5	15	0	4	0	0
	ASV_1143	6	0	0	0	0	0	0	0	0	0	0	0	0	0	0	0	0	0	0	0	0	0	4	0	0	0	0	0	0	0	0	0	0	0	0	0	0	0	0	0	0	18	5	0	0	0	0	0
	ASV_1144	54	29	31	16	27	10	0	37	38	41	21	22	20	0	28	25	17	28	65	30	35	15	6	15	10	5	9	10	14	6	22	6	9	0	0	0	8	12	8	26	17	0	5	0	0	0	0	18
	ASV_1146	0	0	0	0	0	0	0	0	0	0	0	0	0	0	0	0	0	0	0	0	0	0	0	0	0	0	0	0	0	0	0	0	0	0	0	0	0	0	0	0	12	10	5	5	0	8	30	4
	ASV_1149	0	0	0	0	18	0	0	17	0	0	13	0	0	0	0	5	0	4	0	0	0	0	0	4	0	0	4	0	0	0	0	0	0	0	0	0	0	0	0	0	0	0	5	0	0	2	0	0
	ASV_1150	0	0	0	0	0	0	0	0	0	0	0	0	0	0	0	0	0	0	0	0	0	0	0	0	0	0	0	0	0	0	0	0	0	0	0	0	0	0	0	0	2	4	5	13	40	0	0	0
	ASV_1153	0	0	0	0	0	0	0	0	0	0	0	0	0	0	0	0	0	0	0	0	0	0	0	0	0	0	0	0	0	0	0	0	0	0	0	0	0	0	0	0	2	2	5	2	0	0	0	0
	ASV_1155	0	0	0	0	0	0	0	0	0	0	0	0	0	0	0	0	0	0	0	0	0	0	0	0	0	0	0	0	0	0	0	0	0	0	0	0	0	0	0	0	11	0	5	0	0	22	34	0
	ASV_1156	0	0	0	0	0	0	0	0	0	0	0	0	0	0	0	0	0	0	0	0	0	0	0	0	0	0	0	0	0	0	0	0	0	0	0	0	0	0	0	0	3	8	5	4	26	7	0	0
	ASV_1157	0	0	0	0	0	0	0	0	0	0	0	0	0	0	0	0	0	0	0	0	0	0	0	0	0	0	0	0	0	0	0	0	0	0	0	0	0	0	0	0	0	3	5	0	32	0	0	0
	ASV_1158	0	0	0	0	0	13	0	0	0	0	4	0	0	0	0	7	0	0	0	0	0	0	0	0	0	0	0	0	0	0	0	0	0	3	7	0	0	0	0	0	0	14	5	0	0	8	0	0
	ASV_1159	0	6	0	0	0	3	0	0	0	0	0	0	0	0	0	0	0	0	0	0	0	0	0	0	0	0	0	0	0	0	0	0	0	0	0	0	0	0	0	0	0	0	5	0	0	7	0	0
	ASV_1162	18	10	0	0	5	0	0	0	0	0	0	0	0	0	0	0	0	0	0	0	0	0	5	0	0	0	6	0	0	0	0	0	0	0	0	0	0	0	0	0	0	0	5	0	0	0	0	0
	ASV_1163	0	0	0	0	0	0	0	0	0	0	0	0	0	0	0	0	0	0	0	0	0	0	0	0	0	0	0	0	0	0	0	0	0	0	0	0	0	0	0	0	0	0	5	0	0	3	0	0
	ASV_1168	0	0	0	0	0	0	0	4	0	0	0	0	0	0	0	0	0	0	0	0	0	0	0	0	0	0	0	0	0	0	0	0	0	0	0	0	0	0	0	0	0	0	5	0	0	0	0	0
	ASV_1173	19	8	23	0	20	24	13	7	32	15	0	10	10	0	25	16	0	0	11	14	19	0	0	14	0	0	0	0	0	0	0	10	0	0	0	0	7	0	0	0	4	6	5	0	40	21	0	0
	ASV_1174	10	7	11	15	16	0	0	19	0	0	4	0	9	0	11	0	8	17	6	8	0	22	6	0	8	0	3	4	0	6	0	0	10	3	0	0	0	3	3	13	0	0	5	0	4	0	8	0
	ASV_1180	0	0	0	0	0	0	0	0	0	0	0	0	0	0	0	0	0	0	0	0	0	0	0	0	0	0	0	3	0	0	0	0	0	0	0	0	0	0	0	0	0	0	5	0	0	0	0	0
	ASV_1182	8	0	8	29	5	34	13	6	0	7	0	4	29	8	0	17	0	0	0	0	0	0	0	4	0	4	0	0	0	0	0	0	11	4	18	0	0	0	0	0	7	18	5	0	0	0	0	0
	ASV_1184	6	12	28	22	13	8	13	23	24	0	0	6	34	0	0	8	7	8	0	0	50	9	8	9	0	0	7	13	0	0	0	5	13	0	0	0	0	0	0	6	0	0	5	0	8	19	0	0
	ASV_1186	0	0	0	0	0	0	0	0	0	0	0	0	0	0	0	0	0	0	0	0	0	0	0	0	0	0	0	0	0	0	0	0	0	0	0	0	0	0	0	0	0	0	5	0	16	0	3	0
	ASV_1187	13	14	0	7	0	0	0	36	0	11	0	9	0	0	8	0	0	0	19	0	0	0	0	0	12	0	0	0	0	0	0	5	11	0	6	0	0	0	0	20	13	4	5	0	0	15	0	0
	ASV_1191	0	0	0	0	0	0	0	0	0	0	0	0	0	0	0	0	0	0	0	0	0	0	0	0	0	0	0	0	0	0	0	0	0	0	0	0	0	0	0	0	13	5	5	0	0	0	24	0
	ASV_1195	0	0	0	0	0	0	0	0	0	0	0	0	0	0	0	0	0	0	0	0	0	0	0	0	0	0	0	0	0	0	0	0	0	0	0	0	0	0	0	0	0	15	5	8	26	0	9	0
	ASV_1198	47	27	63	30	62	0	0	46	10	35	25	40	9	0	25	29	73	23	29	71	8	72	15	33	14	7	19	13	18	15	15	11	0	0	0	9	0	0	0	0	0	0	5	0	20	10	0	6
	ASV_1205	0	0	0	0	0	0	0	0	0	0	0	0	0	0	0	5	0	0	0	0	0	0	0	0	0	0	0	0	0	0	0	0	0	0	0	0	0	0	0	0	0	0	5	0	0	0	0	0
	ASV_1208	0	0	0	6	0	0	0	0	0	0	0	0	0	0	0	0	0	0	0	0	0	0	0	0	0	0	0	0	0	0	0	0	0	0	0	0	0	0	0	0	0	7	5	6	51	9	0	0
	ASV_1210	0	0	0	0	0	0	0	0	0	0	0	0	0	0	0	0	0	0	0	0	0	0	0	0	0	0	0	0	0	0	0	0	0	0	5	0	0	0	0	0	0	5	5	0	0	0	0	0
	ASV_1211	0	0	0	0	0	0	0	0	0	0	0	0	0	0	0	0	0	0	0	0	0	0	0	0	0	0	0	0	0	0	0	0	0	0	0	0	0	0	0	0	10	0	5	0	45	0	0	0
	ASV_1213	23	22	23	17	13	8	6	0	0	0	16	25	0	0	7	0	22	10	0	37	0	19	6	7	13	4	0	0	12	4	9	6	0	0	7	7	0	0	0	0	0	0	5	0	24	9	0	0
	ASV_1219	0	0	0	0	0	0	4	0	20	0	0	0	0	0	0	0	0	0	0	0	18	0	0	0	0	0	0	0	0	0	0	0	0	0	0	0	0	0	0	0	17	0	5	12	0	5	0	0
	ASV_1224	0	0	0	10	0	0	7	0	54	24	0	8	20	19	17	0	0	0	18	0	51	0	11	0	10	0	0	22	15	0	0	0	16	0	0	0	10	0	0	0	11	0	5	0	0	0	17	0
	ASV_1225	6	0	30	34	4	13	8	10	19	0	0	5	6	0	8	0	0	0	0	0	6	7	6	0	0	0	0	0	0	0	0	0	0	0	0	0	0	0	0	11	0	55	5	7	0	0	0	0
	ASV_1230	0	0	0	0	0	0	0	0	0	0	0	0	0	0	0	0	0	0	0	0	0	0	0	0	0	0	0	0	0	0	0	0	0	0	0	0	0	0	0	0	0	3	4	0	0	0	4	3
	ASV_1232	3	0	0	4	0	0	0	0	0	0	0	0	0	0	0	0	0	0	0	3	0	0	0	0	0	0	0	0	3	0	0	0	0	0	0	0	0	0	0	0	19	0	4	0	0	0	0	0
	ASV_1233	7	0	0	4	9	0	0	0	3	0	3	0	0	0	0	0	0	0	0	0	0	0	0	0	0	0	0	0	0	0	0	0	0	0	0	0	0	0	0	0	0	0	4	0	2	6	0	0
	ASV_1234	0	0	0	0	0	0	0	0	0	0	0	0	0	0	0	0	0	0	0	0	0	0	0	0	0	0	0	0	0	0	0	0	0	0	0	0	0	0	0	0	7	3	4	0	39	2	3	3
	ASV_1237	0	0	0	0	0	0	0	0	0	6	0	0	5	0	4	0	0	0	0	0	0	0	0	0	0	0	0	0	7	0	0	3	0	0	0	0	0	0	0	0	0	0	4	8	9	27	0	0
	ASV_1243	0	5	2	0	6	0	8	4	4	0	0	0	6	4	0	0	3	0	0	7	2	0	7	2	0	0	0	0	0	0	0	0	0	4	0	0	0	0	0	0	0	2	4	0	0	3	0	0
	ASV_1244	0	0	0	0	0	0	0	0	0	0	0	0	0	0	0	0	0	0	0	0	0	0	0	0	0	0	0	0	0	0	0	0	0	0	0	0	0	0	0	0	24	5	4	6	15	8	29	2
	ASV_1245	0	0	0	0	0	0	0	0	0	0	0	0	0	0	0	0	0	0	0	3	0	0	0	0	0	0	0	2	0	0	0	0	0	0	0	0	0	0	0	0	11	0	4	0	0	7	0	0
	ASV_1249	0	0	0	0	0	0	0	0	0	0	0	0	0	0	0	0	0	0	0	0	0	0	0	0	0	0	0	0	0	0	0	0	0	0	0	0	0	0	0	0	11	0	4	8	51	8	0	0
	ASV_1250	2	0	0	0	0	6	6	0	0	3	0	0	0	0	0	18	0	2	0	0	0	0	0	0	0	3	0	0	0	0	0	0	0	3	10	0	0	0	0	0	5	0	4	7	0	0	0	0
	ASV_1251	7	8	3	22	0	28	6	9	8	0	0	7	18	0	0	20	7	5	5	7	0	8	35	2	3	4	6	9	0	2	4	5	11	3	6	2	0	2	0	4	31	36	4	0	18	23	6	8
	ASV_1252	0	0	0	0	0	0	0	0	0	0	0	0	0	0	0	0	0	0	0	0	0	0	0	0	0	0	0	0	0	0	0	0	0	0	0	0	0	0	0	0	0	0	4	0	19	2	0	0
	ASV_1258	0	0	0	0	0	2	0	0	0	0	0	0	0	2	0	0	0	0	0	0	0	0	0	3	0	0	0	0	0	0	0	0	0	0	0	0	0	0	0	0	6	6	4	0	6	0	11	4
	ASV_1259	8	4	13	3	0	0	11	0	4	8	0	8	8	7	9	0	10	0	0	9	0	0	5	0	0	0	0	0	8	0	0	0	6	0	0	0	0	6	0	3	0	8	4	0	0	0	0	7
	ASV_1261	0	0	0	0	0	0	0	0	0	0	0	0	0	0	0	0	0	0	0	0	0	0	0	0	0	0	0	0	0	0	0	0	0	0	0	0	0	0	0	0	0	0	4	2	0	0	4	0
	ASV_1267	0	11	5	0	22	0	4	4	0	0	0	0	0	0	0	0	0	0	0	0	0	0	0	0	0	0	0	0	0	0	0	0	0	0	0	0	0	0	0	0	0	0	4	0	0	4	0	0
	ASV_1269	0	0	0	0	16	0	0	0	4	0	2	4	0	0	0	0	0	5	0	0	0	6	0	0	0	0	0	0	0	0	0	0	0	0	0	0	0	0	0	0	0	0	4	0	0	0	0	0
	ASV_1271	0	0	0	0	0	0	0	0	0	0	0	0	0	0	0	0	0	0	0	0	0	0	0	0	0	0	0	0	0	0	0	0	0	0	0	0	0	0	0	0	0	2	4	8	0	0	2	0
	ASV_1273	0	0	0	0	0	0	0	0	0	0	0	0	0	0	0	0	0	0	0	0	0	0	0	0	0	0	0	0	0	0	0	0	0	0	0	0	0	0	0	0	5	6	4	2	24	4	0	0
	ASV_1276	0	0	0	0	0	0	0	0	0	0	0	0	0	0	0	0	0	0	0	0	0	0	0	0	0	0	0	0	0	0	0	0	0	0	0	0	0	0	0	0	0	0	4	3	0	0	5	0
	ASV_1282	4	0	3	0	7	0	0	0	0	0	0	0	0	0	0	0	0	0	0	0	0	0	0	0	0	0	0	0	0	0	0	0	0	0	0	0	0	0	0	0	0	0	4	0	0	3	0	8
	ASV_1283	5	0	5	11	0	0	3	3	3	6	4	4	0	22	24	10	24	5	19	9	15	10	10	4	6	0	7	0	2	7	4	8	26	32	0	0	0	0	5	17	12	0	4	9	0	27	0	3
	ASV_1285	2	7	4	3	0	22	8	8	0	0	0	0	7	10	12	0	3	5	7	0	0	3	0	7	0	0	2	0	2	7	0	0	0	3	0	0	0	0	2	3	13	0	4	0	4	4	0	3
	ASV_1286	0	0	0	0	5	0	0	0	0	0	2	0	0	0	0	0	0	0	0	0	0	0	0	0	0	0	0	0	0	0	0	0	0	0	0	0	0	0	0	3	0	0	4	0	0	0	0	0
	ASV_1288	0	0	0	0	0	0	5	0	0	0	0	0	0	0	0	0	0	0	0	0	0	0	3	0	0	0	0	0	0	0	0	0	0	6	0	0	0	0	0	0	0	0	4	0	0	0	0	0
	ASV_1289	0	0	0	0	0	0	0	0	0	0	0	0	0	0	0	0	0	0	0	0	0	0	0	0	0	0	0	0	0	0	0	0	0	0	0	0	0	0	0	0	0	5	4	0	0	0	0	0
	ASV_1290	0	0	0	0	0	0	0	0	0	0	0	0	0	0	0	0	0	0	0	0	0	0	0	0	0	0	0	0	0	0	0	0	0	0	0	0	0	0	0	0	3	3	4	0	23	0	0	3
	ASV_1291	0	0	0	0	0	6	0	14	0	0	0	0	0	0	0	0	0	8	0	0	0	0	0	0	0	7	11	0	0	0	0	0	0	0	12	0	0	0	0	8	0	0	4	0	0	0	0	0
	ASV_1293	0	0	6	8	0	0	5	5	14	0	0	11	14	22	9	0	0	0	11	0	0	0	0	0	0	0	0	0	0	0	0	3	0	0	0	0	0	0	0	0	0	0	4	0	13	0	3	8
	ASV_1300	0	6	0	3	8	0	9	0	0	0	0	0	0	0	0	0	0	0	4	0	0	0	0	0	0	0	0	0	0	0	0	0	0	2	0	0	0	0	0	0	10	0	4	0	0	0	0	0
	ASV_1309	0	0	0	0	21	0	0	0	0	0	0	0	19	0	0	0	0	0	0	8	0	0	0	0	0	0	8	0	6	0	0	0	0	0	0	0	0	0	0	0	0	9	4	5	65	5	6	7
	ASV_1312	17	4	0	3	27	8	13	12	0	38	12	8	22	12	21	11	0	0	25	11	0	0	6	4	0	0	0	0	4	0	0	0	8	5	0	0	0	9	0	13	0	6	4	0	0	0	0	15
	ASV_1314	0	0	0	0	0	0	0	0	0	0	0	0	0	0	0	0	0	0	0	0	0	0	0	0	0	0	0	0	0	0	0	0	0	0	0	0	0	0	0	0	0	0	4	0	0	0	0	11
	ASV_1322	0	0	0	0	0	0	0	0	6	0	0	0	0	0	8	0	0	0	0	0	0	0	0	0	0	0	0	0	0	0	0	0	0	0	0	0	0	0	0	0	0	0	4	9	7	0	0	0
	ASV_1323	16	13	56	33	26	14	22	13	8	31	0	20	24	5	7	13	8	6	0	12	0	17	0	12	0	0	0	6	8	6	5	16	13	0	6	0	0	0	0	0	15	5	4	0	5	19	0	0
	ASV_1329	43	29	18	0	21	7	8	27	28	34	0	35	0	9	8	13	35	16	28	43	8	21	0	43	0	3	21	12	22	18	0	13	0	0	3	6	0	4	0	26	0	0	4	0	6	21	0	10
	ASV_1331	50	22	70	27	7	25	9	22	0	57	8	35	36	14	35	19	12	18	0	40	0	10	17	11	4	0	0	0	20	7	0	6	13	9	12	0	0	0	8	7	13	9	4	0	5	13	5	11
	ASV_1332	11	12	8	8	33	4	0	0	0	3	51	11	7	5	17	13	4	6	23	16	5	7	0	14	0	9	0	0	4	3	0	0	0	0	0	0	0	0	0	12	4	0	4	0	0	12	0	10
	ASV_1338	0	0	0	0	0	0	0	0	0	0	0	0	0	0	0	0	0	0	0	0	0	0	0	0	0	4	0	0	0	0	0	0	0	0	0	0	0	0	0	0	0	0	4	0	0	0	0	0
	ASV_1341	3	0	0	0	0	0	0	0	0	0	0	0	0	0	0	0	0	0	0	0	0	0	0	0	0	0	0	0	0	0	0	0	0	0	0	0	0	0	0	0	6	6	4	4	0	0	8	0
	ASV_1342	0	0	0	0	0	0	0	0	0	0	0	0	0	0	0	0	0	0	0	0	0	0	0	0	0	0	0	0	0	0	0	0	0	0	0	0	0	0	0	0	12	0	4	7	62	7	0	13
	ASV_1345	0	0	18	0	0	15	0	16	10	13	0	10	11	0	0	0	0	6	22	0	6	9	0	0	0	0	0	0	0	0	9	0	6	0	0	0	0	4	0	17	0	0	4	0	0	0	0	6
	ASV_1359	10	0	0	0	0	0	0	0	0	16	0	0	0	0	0	0	0	0	8	0	0	0	0	0	0	0	0	4	0	0	0	0	0	0	0	0	0	0	0	0	0	0	4	0	0	0	0	0
	ASV_1361	0	0	0	0	4	0	0	0	0	0	0	0	0	0	0	0	0	0	0	0	0	0	0	0	0	0	0	0	0	0	2	0	0	0	0	0	0	0	0	0	5	5	4	0	6	12	12	0
	ASV_1363	0	7	0	0	18	0	0	8	16	0	6	0	0	0	0	0	0	0	0	0	5	0	0	2	0	0	0	3	0	0	0	0	0	0	0	0	0	0	0	0	0	0	4	0	0	0	0	0
	ASV_1364	0	0	0	0	0	0	0	10	0	0	0	0	0	0	0	0	0	11	0	0	0	0	0	0	0	0	0	0	0	0	0	0	0	0	0	0	0	0	0	0	0	0	4	0	0	0	0	0
	ASV_1367	0	4	5	0	0	0	16	0	0	0	0	0	0	4	0	0	15	0	0	0	0	0	0	0	0	0	0	0	0	0	0	0	0	3	0	0	0	0	0	0	10	0	4	6	0	4	0	0
	ASV_1372	0	0	0	0	0	0	0	0	0	0	0	0	0	0	0	0	0	0	0	0	0	0	0	0	0	0	0	0	0	0	0	0	0	0	0	0	0	0	0	0	0	3	4	0	23	6	5	0
	ASV_1374	6	0	0	0	0	4	0	0	0	0	0	4	0	0	0	0	0	0	0	7	0	0	0	0	0	0	0	0	0	0	0	0	0	3	0	0	0	0	0	0	16	3	4	0	0	0	9	8
	ASV_1375	0	0	0	0	0	0	3	0	0	0	0	0	0	2	0	0	0	0	0	0	0	0	0	0	0	0	0	0	0	0	0	0	0	2	0	0	0	0	0	0	0	0	4	0	0	0	0	0
	ASV_1376	0	0	0	0	0	0	7	7	0	0	2	0	0	5	0	0	0	0	16	0	0	0	0	0	0	0	0	0	0	0	0	0	0	2	0	0	0	0	0	0	0	0	4	0	0	0	0	0
	ASV_1377	0	0	0	0	0	0	0	0	0	6	0	0	0	0	5	0	0	0	7	5	0	0	0	0	0	0	0	0	0	7	0	0	0	0	0	0	0	0	0	0	0	0	4	0	0	0	0	0
	ASV_1378	0	0	0	0	0	0	0	0	0	0	0	0	0	0	0	0	0	0	0	0	0	0	0	0	0	0	0	0	0	0	0	0	0	0	0	0	0	0	0	0	0	0	4	0	17	5	2	0
	ASV_1382	0	11	11	9	21	21	6	0	0	10	8	0	0	0	27	0	0	0	0	20	0	0	0	0	7	9	4	8	0	0	0	0	0	5	8	0	0	0	14	0	0	12	4	0	0	15	0	5
	ASV_1384	0	0	9	0	0	0	0	0	0	0	0	0	0	0	0	0	0	0	0	0	0	0	0	0	0	0	0	0	0	0	0	0	0	0	0	0	0	4	0	0	0	0	4	0	0	0	0	0
	ASV_1403	4	0	18	0	5	2	0	0	0	0	2	3	0	0	0	0	4	0	0	2	0	0	0	0	2	0	0	0	0	0	0	4	0	0	0	0	0	0	0	0	6	0	3	3	56	3	2	8
	ASV_1405	0	0	0	0	0	0	0	0	0	0	0	0	0	0	0	0	0	0	0	0	0	0	0	0	0	0	0	0	0	0	0	0	0	0	0	0	0	0	0	0	0	0	3	0	0	4	0	0
	ASV_1407	0	0	0	0	0	0	0	0	0	0	0	0	0	0	0	0	0	0	0	0	0	0	0	0	0	0	0	0	0	0	0	0	0	0	0	0	0	0	0	0	3	0	3	0	0	0	0	0
	ASV_1421	0	0	0	0	0	0	0	0	0	0	0	0	0	0	0	0	0	0	0	0	0	0	0	0	0	0	0	0	0	0	0	0	0	0	0	0	0	0	0	0	0	0	3	0	0	12	0	0
	ASV_1424	0	4	0	0	0	0	0	0	0	0	0	0	0	0	0	0	0	0	0	0	0	0	0	0	0	0	0	0	0	0	0	0	0	0	0	0	0	0	0	0	0	0	3	0	0	0	0	0
	ASV_1425	0	0	0	0	13	3	0	0	0	0	3	0	0	0	0	0	0	0	0	0	0	0	0	0	0	0	0	0	0	0	0	0	0	3	3	0	0	0	0	0	0	0	3	0	0	3	0	0
	ASV_1428	0	0	0	0	0	0	0	0	0	0	0	0	0	0	0	0	0	0	0	0	0	0	0	0	0	0	0	0	0	0	0	0	0	0	0	0	0	0	0	0	4	4	3	6	28	0	3	3
	ASV_1438	0	0	0	0	0	0	0	0	0	3	0	0	0	0	0	0	0	0	0	0	0	0	0	2	0	0	0	0	0	0	2	0	0	0	0	0	0	0	0	0	0	0	3	0	0	4	2	0
	ASV_1439	2	2	4	6	14	0	7	5	4	6	9	0	0	7	0	0	2	0	2	10	0	3	0	0	0	0	0	0	0	0	4	0	4	0	0	3	0	0	0	0	0	0	3	0	15	0	0	0
	ASV_1441	0	0	0	0	0	0	0	0	0	0	0	0	0	0	0	0	0	0	0	0	0	0	0	0	0	0	0	0	0	0	0	0	0	0	0	0	0	0	0	0	2	0	3	0	22	0	0	0
	ASV_1442	0	0	0	0	0	8	0	0	0	0	0	0	0	0	0	0	0	0	0	0	0	0	0	0	0	3	0	0	3	0	0	0	0	0	7	0	0	0	0	0	0	18	3	0	2	2	0	0
	ASV_1443	0	0	0	0	0	0	0	0	0	0	3	0	0	0	0	3	9	8	0	0	0	0	0	5	0	0	2	0	0	0	0	0	0	0	0	0	0	0	4	0	0	0	3	0	0	0	0	0
	ASV_1444	27	28	75	20	31	14	8	15	44	37	22	28	17	7	18	19	26	13	9	19	33	23	7	0	5	0	5	9	7	9	5	13	10	0	0	0	16	0	0	5	6	0	3	8	0	5	8	18
	ASV_1445	0	0	0	2	0	0	0	0	2	0	0	0	0	0	4	0	0	0	0	0	0	0	0	0	0	0	0	0	0	0	0	0	0	0	0	0	0	0	0	0	0	0	3	0	0	0	0	0
	ASV_1446	0	0	0	0	0	0	0	0	0	0	0	0	0	0	0	0	0	0	0	0	0	0	0	0	0	0	0	0	0	0	0	0	0	0	0	0	0	0	0	0	0	3	3	2	15	3	0	4
	ASV_1450	0	3	0	11	0	3	0	0	0	0	0	0	6	0	0	0	0	0	0	0	0	0	0	0	0	0	0	0	0	0	0	0	3	0	0	0	0	0	0	0	0	0	3	2	0	0	0	8
	ASV_1451	4	0	0	0	0	0	0	12	0	0	0	6	6	0	0	0	11	0	4	0	0	0	8	3	0	0	3	0	0	0	0	0	0	0	0	0	0	0	0	0	3	14	3	0	0	0	0	3
	ASV_1452	0	0	0	0	0	0	0	0	0	0	0	0	0	0	0	0	0	0	0	0	0	0	0	0	0	0	0	0	0	0	0	0	0	0	0	0	0	0	0	0	4	2	3	0	31	2	2	2
	ASV_1460	0	0	0	0	0	0	0	0	0	0	0	0	0	0	0	0	0	0	0	0	0	0	0	0	0	0	0	0	0	0	0	0	0	0	0	0	0	0	0	0	0	0	3	6	0	22	19	0
	ASV_1462	5	7	0	0	0	0	25	0	2	6	0	0	0	0	0	0	3	0	0	12	0	3	0	6	0	0	0	0	0	8	0	0	0	13	0	0	0	0	0	0	0	7	3	4	4	4	0	0
	ASV_1464	0	0	0	0	0	0	0	0	0	0	0	0	0	0	0	0	0	0	0	0	0	0	0	0	0	2	0	0	0	0	0	0	0	0	0	0	0	0	0	0	0	0	3	0	0	0	0	0
	ASV_1472	0	0	0	0	0	0	0	0	0	0	0	0	0	0	3	5	0	0	2	0	0	0	0	0	0	0	0	0	0	0	0	0	0	0	0	0	0	0	0	0	0	0	3	0	0	3	0	0
	ASV_1473	0	0	0	0	0	0	0	0	0	0	0	0	0	0	0	0	0	0	0	0	0	0	0	0	0	0	0	0	0	0	0	0	0	0	0	0	0	0	0	0	6	0	3	5	24	9	2	0
	ASV_1481	0	0	0	0	0	0	0	0	0	0	0	0	0	0	0	0	0	0	0	0	0	0	0	0	0	0	0	0	0	0	0	0	0	0	0	0	0	0	0	0	0	0	3	4	19	0	2	0
	ASV_1488	0	0	0	0	0	0	0	0	0	0	0	0	0	0	4	8	0	0	0	0	0	0	0	0	0	3	0	0	0	0	0	0	0	0	0	0	0	0	0	0	2	0	3	0	2	0	0	0
	ASV_1491	0	0	0	0	0	0	0	0	3	0	0	0	0	0	0	0	0	0	0	0	0	0	0	0	0	0	0	0	0	0	0	0	0	0	0	0	0	0	0	0	0	6	3	0	0	0	0	0
	ASV_1501	0	0	0	0	0	0	0	0	14	0	0	0	0	0	0	4	0	0	0	0	0	0	0	0	0	3	0	0	0	0	0	0	5	0	5	0	0	0	0	0	0	0	3	0	0	0	0	0
	ASV_1502	0	0	0	0	0	0	0	0	0	0	0	0	0	0	0	0	0	0	0	0	0	0	0	0	0	0	0	0	0	2	0	0	0	3	3	0	0	0	0	7	0	0	3	0	0	0	0	0
	ASV_1516	0	0	0	0	8	0	0	0	0	0	6	0	0	0	0	0	0	0	0	0	4	0	0	0	0	0	0	0	0	0	0	0	0	0	0	0	0	0	0	0	15	17	3	0	6	0	31	12
	ASV_1522	7	18	10	0	0	0	18	0	16	14	5	10	0	8	0	0	0	0	9	0	8	0	0	0	0	0	5	0	0	0	0	0	0	0	0	0	0	4	0	0	0	5	3	5	0	0	0	0
	ASV_1527	10	0	0	7	0	6	0	0	0	5	0	0	5	0	2	10	9	0	0	5	0	0	3	0	0	2	2	0	6	0	0	0	7	0	10	0	4	0	2	0	4	0	3	0	0	7	0	0
	ASV_1530	0	0	0	0	0	0	0	0	0	0	0	0	0	0	0	0	0	0	0	0	0	0	0	0	0	0	0	0	0	0	0	0	0	0	0	0	0	0	0	0	5	0	3	0	0	0	9	0
	ASV_1533	0	31	10	0	20	0	0	0	0	0	7	0	21	0	0	0	0	0	8	0	0	5	19	5	0	2	0	4	0	4	0	0	0	0	3	0	0	0	0	0	0	0	3	0	0	0	0	0
	ASV_1535	0	6	0	0	0	0	0	0	0	0	0	0	0	0	0	0	0	0	0	0	0	0	0	0	0	0	0	0	0	0	0	0	0	0	0	0	0	0	0	0	0	0	3	0	0	0	0	0
	ASV_1539	0	0	0	0	0	0	0	0	0	0	0	0	0	0	0	0	0	0	0	0	0	0	0	0	0	0	0	0	0	0	0	0	0	0	0	0	0	0	0	0	0	45	3	0	0	0	0	0
	ASV_1540	0	0	0	0	0	0	0	0	6	0	0	0	0	0	15	0	0	0	0	0	0	0	0	0	0	0	0	2	0	0	0	0	0	0	0	0	0	0	0	0	0	0	3	0	0	4	0	7
	ASV_1545	0	0	0	3	0	0	0	0	0	0	0	0	9	0	0	0	0	0	0	0	0	0	0	0	0	0	0	0	0	0	0	0	0	0	0	0	0	0	0	0	0	0	3	0	0	3	0	0
	ASV_1546	0	0	3	0	3	0	0	0	3	0	0	4	0	0	0	0	0	0	0	0	0	0	0	0	0	0	0	0	0	0	0	0	0	0	0	0	0	0	0	0	0	0	3	0	0	0	0	0
	ASV_1552	5	8	29	5	6	0	0	0	0	0	0	16	0	0	6	0	0	0	8	0	0	10	0	0	0	0	0	0	0	0	0	0	0	0	0	0	0	4	0	0	0	0	3	0	0	0	0	0
	ASV_1554	0	0	14	0	0	0	0	17	0	0	0	0	0	0	0	0	0	10	0	0	0	2	0	0	0	0	0	0	0	3	0	0	2	0	0	0	0	0	0	10	0	0	3	0	0	4	0	0
	ASV_1555	0	0	0	0	0	0	0	0	0	0	0	0	0	0	0	0	0	0	0	0	0	0	0	0	0	0	0	0	0	0	0	0	0	0	7	0	0	0	0	0	31	16	3	0	0	18	30	14
	ASV_1565	0	0	0	0	0	0	0	0	0	0	0	0	0	0	0	0	0	0	0	0	0	0	0	0	0	0	0	0	0	0	0	0	0	0	0	0	0	0	0	0	0	0	3	0	16	0	0	0
	ASV_1575	0	0	0	0	0	0	0	0	0	0	0	6	0	3	0	2	0	0	3	0	0	0	2	2	0	5	0	3	0	0	2	0	0	0	0	0	0	0	0	0	0	19	2	0	0	0	0	3
	ASV_1588	0	0	0	0	0	0	0	0	0	0	0	0	0	0	0	0	0	0	0	0	0	0	0	0	0	0	0	0	0	0	0	0	0	0	0	0	0	0	0	0	0	0	2	0	14	2	3	5
	ASV_1594	0	0	0	0	0	0	0	0	0	0	0	0	0	0	0	0	0	0	0	0	0	0	0	0	0	0	0	0	0	0	0	0	0	0	0	0	0	0	0	0	0	4	2	0	0	5	3	0
	ASV_1601	8	9	3	18	23	12	5	38	7	0	4	0	9	6	0	0	0	7	0	5	0	0	0	0	0	0	0	0	0	0	0	0	6	0	3	0	0	0	0	2	0	0	2	0	4	0	4	0
	ASV_1612	0	0	0	3	0	0	0	0	0	0	0	0	0	0	3	0	0	0	0	0	0	0	3	0	0	0	0	0	0	0	0	0	2	0	0	0	0	0	0	0	0	0	2	0	0	0	0	0
	ASV_1635	0	0	0	0	0	0	0	0	0	0	0	0	0	0	0	0	0	0	0	0	0	0	0	0	0	0	0	0	0	0	0	0	0	0	0	0	0	0	0	0	7	0	2	0	0	0	0	0
	ASV_1637	0	9	0	0	0	3	0	4	0	2	0	0	0	0	4	0	0	5	23	0	0	0	6	6	0	0	0	0	0	0	5	0	0	0	0	0	0	0	0	0	0	0	2	0	0	7	0	0
	ASV_1638	0	0	0	0	0	0	4	0	0	0	0	0	0	0	0	0	0	0	0	0	0	0	0	0	0	0	0	0	0	0	0	0	0	0	0	0	0	0	0	0	0	0	2	5	0	0	0	0
	ASV_1641	0	0	0	0	14	0	2	3	0	0	0	0	0	0	0	0	0	0	0	0	0	0	0	0	0	0	0	0	0	0	0	0	0	0	0	0	0	0	0	0	0	0	2	0	0	0	0	0
	ASV_1642	0	7	0	0	0	0	0	0	0	0	0	0	0	0	0	0	0	0	0	0	0	0	0	0	0	0	0	0	0	0	0	0	0	0	0	0	0	0	0	0	0	3	2	0	14	0	3	0
	ASV_1646	0	0	0	0	0	0	0	0	0	0	0	0	0	0	0	0	0	0	0	0	0	0	0	0	0	0	0	0	0	0	0	0	0	0	0	0	0	0	0	0	2	7	2	2	29	5	2	0
	ASV_1648	0	0	0	0	0	0	0	2	0	0	0	0	2	0	0	0	0	12	0	0	4	0	0	0	0	0	0	0	0	0	0	0	0	0	0	0	0	0	0	0	0	0	2	0	0	0	0	0
	ASV_1649	0	0	0	4	0	0	0	0	0	0	0	0	2	0	0	0	4	0	0	0	0	0	0	0	0	0	0	0	0	0	0	0	0	0	0	0	0	0	0	0	0	0	2	0	2	0	0	0
	ASV_1654	0	0	0	0	0	0	0	0	0	0	0	0	0	0	0	0	0	0	8	0	0	0	0	0	0	0	0	0	0	0	0	0	0	0	0	0	0	2	0	0	0	0	2	0	0	0	0	0
	ASV_1658	0	0	0	0	0	0	0	0	0	0	0	0	0	0	0	0	0	0	0	0	0	0	0	0	0	0	0	0	0	0	0	0	0	0	0	0	0	0	0	0	0	0	2	0	4	10	0	0
	ASV_1659	0	0	0	0	0	0	0	0	0	0	0	0	0	0	0	0	0	0	0	0	0	0	0	0	0	0	0	0	0	0	0	0	0	0	0	0	0	0	0	0	5	9	2	0	44	0	5	12
	ASV_1660	0	0	0	0	0	0	0	0	0	0	0	0	0	0	0	0	0	0	0	0	0	0	0	0	0	0	0	0	0	0	0	0	0	0	4	0	0	0	0	0	0	0	2	0	0	0	0	0
	ASV_1666	10	0	0	8	15	0	0	0	0	0	0	5	0	0	0	0	0	0	0	0	0	5	0	0	0	3	0	0	0	3	0	3	0	0	3	0	0	0	0	0	0	0	2	0	0	0	0	0
	ASV_1668	0	0	0	0	0	0	0	0	0	0	0	0	0	0	0	0	0	0	0	0	0	0	0	0	0	0	0	0	0	0	0	0	0	0	0	0	0	0	0	0	0	0	2	0	0	4	0	0
	ASV_1672	0	0	0	0	0	0	0	0	0	0	0	0	0	0	0	0	0	0	0	0	0	0	0	0	0	0	0	0	0	0	0	0	0	0	0	0	0	0	0	0	5	10	2	0	0	2	13	10
	ASV_1674	0	0	0	0	0	0	0	0	0	0	0	0	0	0	0	0	0	0	0	0	0	0	0	0	0	0	0	0	0	0	0	0	0	0	0	0	0	0	0	0	0	0	2	0	17	2	2	0
	ASV_1677	0	0	0	0	0	0	0	0	0	0	0	0	0	0	0	0	0	0	0	0	0	0	0	0	0	0	0	0	0	0	0	0	0	0	0	0	0	0	0	0	0	0	2	12	0	0	0	0
	ASV_1679	0	0	0	0	0	0	0	0	0	0	0	0	0	0	0	0	0	0	0	0	0	0	0	0	0	0	0	0	0	0	0	0	0	0	0	0	0	0	0	3	7	7	2	0	0	4	12	0
	ASV_1682	0	0	0	0	0	0	10	0	0	0	0	5	0	0	0	0	0	0	0	0	0	0	0	0	0	0	0	0	0	0	0	0	0	4	0	0	0	0	0	0	0	0	2	0	0	3	0	0
	ASV_1684	0	0	0	0	0	0	0	0	0	0	0	0	0	0	0	0	0	0	0	0	0	0	0	0	0	0	0	0	0	0	0	0	0	0	0	0	0	0	0	0	3	0	2	0	17	0	0	0
	ASV_1688	13	4	0	16	23	36	11	7	7	0	0	0	0	7	7	63	0	0	11	13	22	9	41	5	0	6	0	3	2	0	5	5	14	0	16	0	0	3	0	0	18	35	2	4	17	0	0	0
	ASV_1690	42	44	25	20	44	5	37	58	35	42	27	27	46	16	31	12	49	38	42	59	50	54	21	38	7	8	14	16	28	15	6	12	5	9	6	3	9	9	4	27	2	4	2	0	27	25	4	9
	ASV_1699	0	0	0	12	0	0	0	0	0	0	0	5	7	0	0	9	0	0	0	0	4	3	0	0	0	0	0	0	0	0	0	0	0	0	3	0	0	0	0	0	10	17	2	0	0	0	0	0
	ASV_1701	26	7	0	2	0	6	0	0	7	18	2	0	3	0	6	6	4	0	9	13	3	0	0	0	0	0	0	0	0	0	3	0	0	0	8	0	0	0	0	6	0	0	2	0	0	0	0	6
	ASV_1704	0	0	0	0	0	0	0	0	0	0	0	0	0	0	0	0	0	0	0	0	0	0	0	0	0	0	0	0	0	0	0	0	0	0	0	0	0	0	0	0	0	2	2	2	33	3	2	5
	ASV_1705	8	2	7	0	9	0	4	11	13	15	4	0	0	9	14	4	10	11	0	8	7	5	8	0	0	0	0	0	5	0	4	0	5	3	0	0	0	0	0	10	27	0	2	34	0	10	30	0
	ASV_1711	0	0	0	0	0	0	0	0	0	0	0	0	0	0	0	0	0	0	0	0	0	0	0	0	0	0	0	0	0	0	0	0	0	0	0	0	0	0	0	0	0	3	2	0	43	0	0	0
	ASV_1715	5	0	0	4	4	3	0	0	25	0	0	0	0	0	2	0	0	0	0	0	9	0	0	0	0	0	0	4	0	0	0	0	0	0	0	0	0	0	0	0	7	2	2	0	0	0	0	0
	ASV_1719	0	0	0	0	10	0	17	0	5	0	0	7	0	38	9	0	0	8	7	0	2	0	0	0	0	0	0	0	0	0	0	0	0	9	0	0	0	0	0	0	0	0	2	0	0	0	0	0
	ASV_1720	0	0	0	0	0	0	0	0	0	0	0	0	0	0	0	0	0	0	6	0	0	0	0	0	0	0	0	0	0	0	0	0	0	0	0	0	0	0	0	0	0	0	2	0	0	0	0	0
	ASV_1722	0	0	0	0	0	0	0	0	0	0	0	0	0	0	0	0	0	0	0	0	0	0	0	0	0	0	0	0	0	0	0	0	0	0	0	0	0	0	0	0	0	0	2	0	0	0	6	0
	ASV_1726	4	0	0	0	0	0	0	0	0	0	0	0	0	0	0	0	0	0	3	5	0	0	0	0	0	0	0	0	0	0	0	0	0	0	0	0	0	0	0	0	0	0	2	0	0	0	0	0
	ASV_1727	0	0	0	0	0	0	0	0	0	0	0	0	0	0	0	0	0	0	0	0	0	0	0	0	0	0	0	0	0	0	0	0	0	0	0	0	0	0	0	0	0	7	2	0	18	0	0	0
	ASV_1752	0	0	5	0	4	0	0	0	0	0	0	0	0	0	6	0	0	0	0	0	0	0	0	0	0	0	0	0	0	0	0	0	0	0	0	0	0	0	0	0	0	0	2	0	0	0	0	0
	ASV_1758	469	294	314	343	353	227	4946	454	450	0	0	0	0	1107	0	0	0	0	0	0	0	0	0	0	0	0	0	0	0	0	0	0	0	619	0	0	0	0	0	0	0	0	0	0	0	0	0	0
	ASV_1759	176	189	205	138	320	82	60	138	169	170	177	120	94	69	153	117	208	95	185	176	165	148	104	110	61	54	77	62	71	67	67	73	85	40	81	27	45	41	44	96	27	0	0	43	55	115	17	87
	ASV_1760	88	51	94	57	293	173	46	43	57	172	384	96	105	105	119	181	97	75	114	101	85	25	29	18	0	43	13	18	30	14	9	19	0	19	80	0	10	13	13	36	17	25	0	10	32	17	14	25
	ASV_1761	66	59	47	43	230	0	0	31	42	0	65	0	0	0	0	0	0	0	0	0	0	0	0	0	0	0	0	0	0	0	0	0	0	0	0	0	0	0	0	0	0	0	0	0	0	0	0	0
	ASV_1763	76	96	45	59	220	26	0	80	54	0	71	0	51	0	0	0	0	42	44	0	38	0	39	0	0	0	0	7	0	0	0	0	19	0	0	0	10	0	0	64	0	10	0	0	0	33	0	39
	ASV_1764	30	21	21	15	219	9	26	11	19	0	33	0	0	0	0	0	0	0	0	0	0	0	0	0	0	0	0	0	0	0	0	0	0	0	0	0	0	0	0	0	0	0	0	0	0	0	0	0
	ASV_1766	270	289	266	160	195	111	137	344	183	230	162	194	182	208	118	150	94	243	211	244	210	167	199	283	103	64	98	113	125	128	95	115	126	108	48	32	39	74	58	297	77	76	0	59	52	241	37	67
	ASV_1771	112	125	132	115	120	78	1385	128	199	0	0	0	0	356	0	0	0	0	13	0	30	0	0	0	0	0	0	18	0	0	0	0	0	192	0	0	0	0	0	0	0	0	0	0	0	0	0	0
	ASV_1772	175	171	78	40	111	27	24	47	75	59	43	27	27	18	12	16	16	18	148	21	75	21	0	16	0	0	8	26	23	29	44	19	6	8	0	9	15	39	0	16	0	12	0	0	0	0	0	85
	ASV_1773	102	78	65	60	109	43	29	113	52	80	72	52	71	34	71	37	42	53	59	85	39	47	70	70	36	24	45	22	44	0	29	22	21	21	0	9	9	22	20	36	19	0	0	36	29	43	15	55
	ASV_1774	48	73	52	45	101	0	17	122	31	39	97	27	36	0	71	16	63	69	0	31	26	15	24	52	49	0	28	0	18	18	15	11	20	0	12	0	8	15	0	79	59	15	0	19	16	42	0	22
	ASV_1776	61	52	60	57	88	106	46	92	62	36	29	34	31	28	40	53	20	44	24	30	25	17	42	24	22	33	6	22	17	8	9	10	14	13	40	0	15	7	15	40	36	47	0	13	55	40	16	27
	ASV_1777	71	52	74	65	86	103	0	57	0	60	50	45	83	0	48	86	0	38	103	0	0	0	44	42	0	0	0	0	0	0	0	0	0	0	45	13	0	0	0	0	0	0	0	0	0	0	0	0
	ASV_1778	101	90	53	80	83	0	0	62	0	0	0	0	0	99	0	0	69	0	0	80	0	0	42	0	41	0	0	0	0	37	0	0	0	0	0	0	0	0	0	42	0	45	0	78	0	0	0	0
	ASV_1780	0	102	52	59	77	157	63	41	0	0	54	72	95	126	54	104	116	72	47	0	23	0	0	55	0	36	32	12	0	21	10	19	35	44	97	13	15	0	0	61	43	96	0	0	35	46	15	45
	ASV_1781	92	56	42	59	76	0	0	47	726	0	0	0	0	0	0	0	0	0	0	0	196	0	0	17	0	0	0	132	0	8	0	0	0	0	0	0	59	0	0	0	0	0	0	0	0	0	0	25
	ASV_1782	37	26	63	10	75	15	8	31	27	18	21	41	0	0	14	17	55	0	37	34	0	46	13	42	10	0	32	11	15	21	21	20	0	0	0	15	0	11	0	24	22	0	0	0	20	31	0	14
	ASV_1783	93	77	188	587	70	61	63	111	89	0	0	95	210	0	0	0	0	0	0	51	0	219	181	49	0	29	30	0	0	0	33	30	104	0	0	0	0	0	0	0	0	0	0	0	0	0	0	43
	ASV_1784	29	49	128	83	66	0	29	50	189	47	35	67	50	40	64	40	54	41	37	25	464	29	0	0	37	0	0	87	10	0	0	0	28	0	0	0	42	0	13	0	103	30	0	51	29	0	41	32
	ASV_1785	0	53	0	0	62	0	0	48	0	0	39	93	37	0	46	0	74	65	81	0	0	44	52	60	0	0	0	0	31	20	32	28	0	17	25	12	24	0	0	81	0	0	0	0	0	112	0	0
	ASV_1786	27	31	16	32	61	11	8	15	28	33	61	26	44	14	22	21	12	9	31	7	29	0	10	0	0	0	0	15	9	9	15	0	12	0	6	3	10	11	0	6	0	0	0	0	0	0	0	0
	ASV_1787	34	41	75	63	61	0	33	48	0	33	29	53	41	0	50	0	0	53	0	25	0	42	54	31	0	0	0	0	11	15	19	23	43	20	0	0	0	0	0	0	0	0	0	0	0	0	8	0
	ASV_1788	70	77	81	79	60	70	0	0	115	0	26	66	62	0	0	81	0	42	0	76	53	59	36	39	0	53	0	26	28	37	0	32	41	38	113	21	15	20	0	51	0	0	0	0	0	0	0	0
	ASV_1789	42	0	33	0	60	31	0	0	0	0	26	0	0	0	0	26	61	0	0	36	0	35	22	0	30	0	0	0	0	0	0	0	0	0	0	0	0	0	0	0	0	0	0	0	0	0	0	0
	ASV_1790	0	0	0	14	60	0	0	0	0	26	89	15	14	11	0	16	0	24	19	0	17	0	0	0	0	0	0	0	0	0	0	0	0	0	0	0	0	0	0	15	0	0	0	0	0	9	0	0
	ASV_1791	97	80	268	81	59	63	90	982	77	17	0	49	0	12	0	0	0	208	0	14	54	28	0	0	0	0	0	0	0	0	0	21	0	0	0	0	0	0	0	103	0	13	0	0	0	0	0	0
	ASV_1792	59	40	105	12	58	13	0	50	34	55	66	57	30	10	39	34	93	33	18	88	17	106	30	47	15	10	50	18	46	8	8	33	22	16	0	21	11	11	10	48	17	5	0	0	30	19	0	13
	ASV_1793	59	81	33	14	58	28	0	38	16	17	35	24	40	16	0	0	28	21	52	28	26	0	0	32	0	0	0	0	20	26	21	0	0	0	0	7	0	0	9	13	0	0	0	0	0	17	0	0
	ASV_1794	0	0	0	22	57	0	0	0	36	0	0	0	0	17	17	15	13	0	0	0	0	0	0	6	0	6	0	0	0	0	12	0	0	0	0	0	0	0	0	0	21	0	0	0	0	0	0	0
	ASV_1795	0	0	0	15	57	0	0	22	0	0	30	12	0	0	0	0	0	19	18	23	0	0	0	0	0	0	0	0	0	0	8	0	6	0	0	0	0	0	0	0	0	0	0	35	25	10	0	0
	ASV_1796	0	0	0	0	56	0	0	0	0	0	0	0	0	0	0	0	0	0	0	0	0	0	0	0	0	0	13	0	0	0	0	0	0	0	0	0	0	0	0	21	0	0	0	0	0	0	0	0
	ASV_1797	37	68	0	78	56	123	0	47	59	0	78	0	0	0	72	38	0	0	0	47	0	0	77	0	20	37	0	0	45	0	41	0	0	33	34	0	16	41	0	83	0	45	0	0	0	0	20	45
	ASV_1798	44	0	0	0	56	0	0	0	0	0	19	0	0	0	26	0	35	0	0	41	0	0	29	0	0	0	22	0	0	0	0	0	0	0	0	0	0	0	0	0	0	0	0	58	0	0	0	0
	ASV_1799	76	0	51	63	56	58	0	0	0	0	0	0	36	40	22	33	45	0	52	0	0	0	0	0	19	0	11	0	33	0	20	24	22	0	0	0	0	0	0	50	0	28	0	0	0	0	0	27
	ASV_1800	82	47	57	14	55	11	16	74	10	44	19	20	6	11	16	27	47	43	42	94	7	73	18	51	10	7	35	6	33	18	21	9	7	21	0	9	0	8	6	58	5	3	0	3	63	60	0	12
	ASV_1801	47	100	66	19	55	17	12	76	11	28	18	39	10	0	21	22	144	46	41	104	0	93	32	109	25	0	63	23	46	58	20	55	11	0	0	42	0	14	0	79	0	0	0	0	54	58	0	36
	ASV_1802	0	0	0	12	54	0	0	0	67	0	37	0	0	22	0	0	0	0	0	0	76	0	0	0	0	0	0	49	0	0	0	0	0	0	0	0	13	0	0	0	0	0	0	0	13	0	0	0
	ASV_1804	55	47	75	61	53	10	37	40	18	71	29	56	76	33	0	0	0	26	0	52	16	54	51	32	0	0	19	0	15	0	0	17	23	0	0	0	0	0	0	25	0	0	0	0	0	25	2186	14
	ASV_1805	47	48	34	0	52	0	8	0	25	46	54	50	0	11	48	0	70	29	0	36	22	50	32	34	18	17	20	13	25	20	13	14	13	8	0	8	6	0	12	26	13	0	0	0	37	23	0	24
	ASV_1806	19	17	17	45	52	0	16	25	0	0	71	19	26	0	24	0	29	34	12	0	15	0	16	12	11	0	0	0	0	0	0	0	0	9	0	0	0	0	0	21	0	0	0	0	16	20	17	24
	ASV_1807	0	4	0	0	51	0	0	0	0	14	120	6	10	12	12	7	5	8	21	0	15	0	0	0	0	0	0	0	0	0	0	0	0	0	7	0	0	0	0	0	0	0	0	0	0	0	0	0
	ASV_1808	0	13	22	57	51	23	42	24	15	13	14	12	40	36	24	19	0	21	34	17	10	0	39	0	10	0	0	0	0	0	0	0	0	11	0	0	0	0	0	9	13	0	0	26	18	0	0	28
	ASV_1809	43	43	619	54	51	39	89	46	110	28	0	109	0	32	13	0	15	0	0	12	63	65	0	0	14	0	0	0	0	0	0	46	0	14	0	0	14	0	0	13	0	0	0	0	17	0	4	19
	ASV_1810	70	27	52	27	51	17	14	39	20	36	18	25	22	0	43	13	29	31	71	64	0	29	23	29	25	0	17	9	29	9	27	15	7	12	10	17	0	17	18	33	22	0	0	0	0	0	0	15
	ASV_1811	19	12	14	11	50	0	4	17	8	10	31	20	17	0	5	8	17	8	17	10	4	17	9	4	0	0	3	0	8	4	0	5	8	0	0	0	0	0	0	8	4	0	0	0	5	0	0	6
	ASV_1812	0	23	0	15	50	0	26	0	0	34	68	28	0	21	0	0	0	26	0	0	0	0	0	0	0	0	0	0	0	0	0	0	0	0	0	0	0	0	0	0	0	0	0	0	0	0	0	0
	ASV_1813	0	16	45	0	50	0	0	76	0	0	0	0	0	0	0	20	28	37	0	26	0	51	16	0	0	0	0	19	34	0	0	22	0	21	0	0	0	0	0	70	0	0	0	0	38	40	0	19
	ASV_1814	46	0	73	68	49	0	0	43	0	0	33	35	58	0	0	0	0	15	0	0	0	0	43	0	0	0	0	0	0	0	0	0	29	0	0	0	0	0	0	0	45	33	0	66	72	36	0	0
	ASV_1815	54	30	30	0	49	26	32	0	0	0	47	0	0	24	0	0	0	0	34	0	0	21	0	19	35	0	0	0	0	0	12	0	0	0	0	0	0	0	0	15	0	0	0	0	16	0	0	0
	ASV_1816	0	0	0	0	49	0	0	0	0	0	0	0	0	0	0	0	0	33	0	0	0	0	0	0	0	0	0	0	0	0	26	0	0	0	0	0	0	0	0	0	0	0	0	0	0	28	0	0
	ASV_1817	84	0	37	37	48	0	24	37	27	93	35	0	57	43	59	0	0	47	40	0	55	0	27	0	25	0	0	11	0	0	6	0	12	0	0	0	0	11	0	16	0	0	0	0	0	0	0	0
	ASV_1818	0	0	25	18	47	0	7	0	19	15	46	0	21	20	0	12	16	0	21	0	40	0	0	0	0	0	0	0	0	0	0	0	0	0	11	0	0	0	0	0	0	0	0	0	0	0	0	0
	ASV_1819	0	0	16	10	46	21	18	16	31	0	0	35	0	20	0	0	0	0	0	0	22	0	0	0	0	0	0	13	0	0	0	0	0	0	0	0	0	0	0	0	16	0	0	0	0	0	11	36
	ASV_1820	0	0	0	0	46	0	0	42	24	0	0	0	70	0	59	0	0	29	0	0	27	0	0	0	0	0	0	11	0	0	0	0	0	0	0	0	7	0	0	19	0	0	0	0	0	0	0	0
	ASV_1821	7	5	0	49	46	10	0	6	18	20	79	12	71	17	25	9	0	0	8	17	30	5	27	9	0	0	0	12	0	0	0	0	27	0	0	0	0	0	0	0	7	0	0	0	0	0	6	10
	ASV_1822	0	0	59	0	46	0	0	32	0	0	0	28	0	0	0	0	0	0	0	0	0	37	0	0	0	0	0	0	0	0	0	31	0	0	0	0	0	0	0	0	0	0	0	0	0	37	0	0
	ASV_1823	43	32	29	61	46	0	34	34	68	50	0	0	32	0	50	49	34	22	0	0	34	0	0	0	0	0	0	0	0	0	0	0	0	0	24	0	10	0	0	0	36	0	0	0	48	0	0	16
	ASV_1824	15	16	37	22	45	16	10	14	20	7	34	27	23	0	23	35	15	8	29	11	18	22	11	0	0	8	4	6	6	5	7	3	7	0	32	0	12	0	0	0	8	9	0	0	16	10	0	7
	ASV_1825	0	0	38	55	45	0	62	0	0	0	0	0	0	0	0	0	0	0	0	0	0	0	25	0	0	0	0	0	0	0	0	19	0	27	0	0	0	0	0	40	0	0	0	29	0	27	0	0
	ASV_1827	0	0	28	0	44	0	0	28	0	0	0	0	0	0	0	0	0	0	0	0	0	0	0	0	0	0	0	0	0	0	0	0	0	0	0	0	0	0	0	0	0	0	0	30	0	0	0	0
	ASV_1828	65	36	0	0	44	0	15	0	35	125	33	0	0	11	0	0	0	0	0	40	27	0	32	0	0	0	0	0	37	0	0	0	0	10	21	0	6	0	13	0	24	5	0	14	39	19	9	0
	ASV_1829	22	0	11	9	43	34	13	10	31	0	17	0	0	0	0	7	0	0	0	0	9	0	0	0	3	0	0	7	0	0	0	0	0	0	0	0	0	11	0	0	25	0	0	40	17	0	7	10
	ASV_1830	24	24	32	23	43	10	154	19	17	0	0	0	0	36	0	0	6	0	0	5	0	5	0	0	0	0	0	0	0	0	0	0	0	23	0	0	0	0	0	0	0	6	0	0	0	0	8	0
	ASV_1831	29	26	14	29	43	19	28	19	46	21	0	13	31	56	11	21	9	38	23	27	20	0	19	0	11	9	0	30	10	0	13	0	0	19	5	0	22	0	10	15	12	0	0	0	0	0	0	0
	ASV_1833	0	0	0	0	43	0	0	0	0	0	44	12	0	16	6	0	0	10	0	0	10	0	0	0	0	0	0	0	0	0	0	0	0	0	0	0	0	0	0	0	0	0	0	0	0	0	0	0
	ASV_1834	57	58	167	358	43	35	39	0	44	0	0	69	103	0	0	0	0	0	0	23	0	94	99	0	0	0	0	19	0	0	0	0	73	0	0	0	0	0	0	0	0	0	0	0	0	0	0	0
	ASV_1835	26	0	0	0	42	0	0	0	0	31	46	20	25	6	0	0	0	9	0	0	0	0	0	0	0	0	0	0	7	0	0	0	0	0	0	0	0	0	0	0	0	0	0	0	0	0	0	0
	ASV_1836	0	0	0	32	42	0	0	0	0	16	0	0	26	0	0	28	0	0	25	0	0	0	25	0	0	0	0	0	0	0	0	0	0	0	0	0	0	0	0	0	0	0	0	0	0	0	0	0
	ASV_1837	15	26	0	0	41	0	0	0	0	0	0	23	0	0	0	0	0	0	0	9	0	0	0	0	0	0	0	0	13	0	0	0	0	0	0	0	0	0	0	0	0	16	0	23	0	0	0	0
	ASV_1838	56	27	14	24	41	32	24	17	15	47	49	0	38	45	39	38	20	0	36	0	23	0	19	21	18	8	0	0	0	0	0	11	14	0	25	0	0	0	10	10	17	0	0	8	30	18	0	0
	ASV_1841	55	40	57	36	39	16	215	50	29	20	0	10	18	84	0	6	15	0	13	0	0	0	13	0	0	0	0	0	10	0	9	0	0	62	0	0	0	0	0	0	0	10	0	0	0	0	0	13
	ASV_1842	0	12	12	12	39	11	36	14	9	8	13	10	0	16	8	9	0	10	12	0	0	0	0	0	0	0	0	0	0	0	0	0	0	9	0	0	0	0	0	0	5	0	0	0	0	11	0	0
	ASV_1843	31	17	40	27	39	81	51	29	8	28	48	30	29	24	31	72	33	13	29	17	14	33	13	0	16	18	19	6	0	9	9	13	11	29	42	11	0	5	4	23	21	23	0	0	25	15	9	0
	ASV_1844	24	19	54	39	39	79	12	14	0	0	12	40	42	12	0	18	0	0	0	15	0	32	64	12	7	17	6	4	13	10	7	9	25	6	44	0	4	0	0	8	19	31	0	0	13	0	0	0
	ASV_1848	0	15	0	13	39	0	0	0	0	0	0	8	0	0	0	0	17	0	0	0	0	0	0	0	0	0	0	0	0	0	0	0	0	0	0	0	0	0	0	0	0	0	0	0	6	0	0	0
	ASV_1849	0	0	40	0	39	0	27	0	0	0	0	25	0	0	0	0	0	0	0	42	0	20	0	0	0	0	0	15	0	0	0	25	0	0	0	0	0	0	0	0	0	0	0	0	0	0	0	0
	ASV_1850	32	35	27	59	38	48	29	47	23	17	0	23	35	0	11	22	22	28	24	20	8	14	37	23	0	3	16	4	19	6	5	8	20	13	5	13	0	0	3	0	9	4	0	12	13	26	0	136
	ASV_1851	0	0	0	0	38	0	0	26	24	0	0	20	0	0	0	0	0	34	22	0	33	0	0	0	0	0	0	18	0	9	0	0	0	0	0	0	0	4	0	9	0	0	0	0	0	0	0	0
	ASV_1852	0	0	0	0	38	0	0	0	0	0	0	12	0	0	0	0	0	0	0	35	0	0	0	0	0	0	0	0	16	0	0	0	0	0	0	0	0	0	0	0	0	0	0	0	0	16	0	0
	ASV_1853	9	13	21	15	37	4	8	18	12	10	36	19	4	11	17	12	15	15	0	0	7	11	0	8	0	5	6	0	0	0	4	0	8	0	0	3	3	6	0	7	6	0	0	15	0	0	0	0
	ASV_1855	31	10	18	0	37	10	0	58	0	46	23	27	0	0	33	35	17	21	9	0	0	15	15	13	7	0	8	0	0	4	0	8	6	0	0	0	0	0	0	37	0	0	0	12	0	64	0	0
	ASV_1856	52	33	22	43	37	0	19	19	28	41	11	43	47	24	21	28	31	37	58	41	15	0	24	26	15	9	7	12	7	9	12	0	15	0	0	0	11	0	5	16	16	18	0	0	15	20	0	24
	ASV_1857	0	0	17	0	37	44	26	9	0	0	0	0	0	31	0	0	0	0	0	0	0	0	0	0	0	27	0	0	0	0	0	0	0	0	0	0	0	0	0	0	0	0	0	0	0	0	0	0
	ASV_1858	45	31	20	39	37	0	0	45	46	30	0	22	67	20	56	38	23	44	45	0	117	0	31	0	22	0	0	28	0	10	0	0	23	20	19	0	27	0	0	34	11	0	0	15	0	19	16	33
	ASV_1860	0	0	4	28	36	0	16	20	38	9	33	12	28	11	5	7	6	9	17	0	41	7	16	0	0	0	0	7	0	0	6	0	8	0	0	0	0	0	0	0	14	0	0	5	0	0	0	0
	ASV_1862	0	0	0	23	36	6	20	0	20	0	0	28	0	0	30	0	18	0	0	0	60	0	0	0	0	0	0	16	0	0	0	0	9	16	0	0	7	0	0	0	0	0	0	0	0	0	0	38
	ASV_1863	33	0	0	20	36	22	50	47	28	57	26	31	59	122	0	61	40	75	44	29	60	10	25	0	0	0	0	11	20	0	0	0	11	20	17	0	21	0	0	18	24	0	0	0	21	42	13	9
	ASV_1865	21	0	14	9	36	11	0	0	54	40	23	7	9	0	9	11	0	0	14	7	47	6	0	0	0	0	0	8	0	0	0	0	0	8	0	0	12	0	0	0	0	0	0	0	0	0	0	0
	ASV_1866	0	0	0	0	36	0	0	0	0	0	67	0	0	0	0	0	0	0	0	12	0	0	16	0	0	10	20	0	0	0	0	0	0	0	0	0	0	0	0	0	0	26	0	0	0	0	0	0
	ASV_1867	22	17	27	0	36	6	0	0	0	0	21	0	0	0	0	9	49	24	32	28	0	36	0	0	0	6	17	0	0	0	20	19	0	0	0	0	0	0	0	37	0	0	0	0	0	0	0	14
	ASV_1868	61	53	0	0	36	34	49	46	0	29	0	0	0	15	0	0	0	0	0	0	0	0	0	0	22	0	0	0	0	0	0	0	0	0	0	0	0	0	0	41	0	0	0	16	0	0	0	0
	ASV_1869	0	0	0	0	35	0	0	0	0	5	39	5	5	7	8	3	0	3	8	0	0	0	0	0	0	0	0	0	0	0	0	0	0	0	0	0	0	0	0	0	0	0	0	0	0	0	0	0
	ASV_1870	16	19	14	0	35	0	6	0	0	6	11	20	0	0	7	3	0	9	5	11	0	20	0	19	3	0	0	0	8	8	0	0	0	0	0	0	0	0	0	0	0	0	0	0	0	7	4	8
	ASV_1871	0	0	16	0	35	0	11	0	0	0	14	0	0	0	16	0	0	0	0	0	0	0	0	0	12	0	0	0	0	0	0	0	0	0	0	0	0	0	0	0	0	0	0	0	0	0	0	0
	ASV_1872	40	80	76	108	35	31	19	42	0	31	16	76	69	34	33	26	21	31	41	17	30	55	44	52	16	0	0	8	15	32	0	0	43	3	10	0	0	6	0	22	22	0	0	0	15	25	0	19
	ASV_1873	0	0	15	0	35	0	0	0	0	0	31	0	0	18	18	13	0	8	0	0	10	0	0	0	0	0	0	0	0	0	0	0	0	0	0	0	0	0	0	0	0	30	0	0	0	0	0	0
	ASV_1874	41	19	40	40	35	32	0	49	0	0	31	19	0	0	39	41	26	34	64	18	0	30	0	0	0	0	0	0	0	0	0	31	29	0	0	0	0	0	0	28	47	38	0	42	201	43	31	34
	ASV_1875	0	0	0	0	35	28	0	0	0	0	0	0	0	0	0	0	0	32	0	0	0	0	0	0	0	0	0	0	0	0	0	0	0	0	0	0	0	0	0	0	42	0	0	44	55	0	0	43
	ASV_1876	27	44	0	0	34	0	0	0	0	88	0	0	0	0	0	0	0	0	0	0	0	0	0	28	0	0	0	0	0	11	0	0	0	0	9	0	0	0	0	0	0	0	0	0	0	0	0	0
	ASV_1877	64	0	0	0	34	53	64	13	0	31	0	24	0	66	0	46	0	0	0	52	0	0	40	0	0	20	0	0	41	20	8	0	0	20	40	0	0	0	0	0	28	79	0	0	0	0	0	20
	ASV_1879	0	0	0	0	34	0	0	0	0	0	45	0	0	29	0	0	0	0	0	0	0	0	0	0	0	0	0	0	0	0	0	0	0	0	0	0	0	0	0	0	0	0	0	0	0	0	0	0
	ASV_1882	0	0	0	0	33	0	0	0	0	14	0	0	0	0	0	0	0	0	26	0	0	0	0	0	0	0	0	0	0	0	14	0	0	0	20	0	0	9	0	0	0	0	0	0	0	8	0	0
	ASV_1884	0	0	8	0	33	0	0	0	0	0	13	0	0	0	0	0	0	0	8	0	0	6	0	0	0	0	0	0	0	0	0	0	0	0	0	0	0	0	0	0	0	0	0	0	0	0	0	0
	ASV_1885	0	14	0	21	33	0	0	0	0	0	0	0	0	0	0	22	0	0	0	30	0	0	0	11	0	0	0	0	29	11	0	0	10	0	0	4	0	0	0	20	0	0	0	0	12	0	0	8
	ASV_1886	19	23	0	0	33	0	0	33	0	0	10	0	9	0	0	0	0	0	0	0	0	0	16	0	0	0	0	0	0	0	0	0	0	0	0	0	0	0	0	0	0	8	0	0	0	0	14	0
	ASV_1887	0	0	16	0	33	0	0	0	0	0	7	0	0	0	0	0	0	0	0	0	0	22	9	0	0	0	6	0	0	0	0	0	0	0	0	0	0	0	4	0	0	0	0	0	6	0	0	0
	ASV_1888	0	0	0	26	33	0	0	16	0	0	0	0	0	9	1367	1361	1473	0	15	37	0	0	0	0	0	0	363	0	0	0	12	0	0	23	0	0	0	0	0	0	0	0	0	0	0	0	0	18
	ASV_1889	41	34	23	52	33	56	30	46	0	0	20	33	55	36	48	53	30	26	43	29	0	0	21	0	0	21	12	0	13	22	5	0	23	29	15	0	0	6	8	34	0	52	0	0	73	0	0	0
	ASV_1890	0	23	24	17	33	0	0	24	6	13	0	57	41	0	22	0	24	28	24	27	13	46	32	55	18	0	0	11	17	7	0	27	0	0	0	0	0	0	0	19	0	0	0	0	9	17	0	11
	ASV_1891	0	0	5	0	32	0	0	0	0	0	17	12	0	0	0	8	17	0	0	11	0	13	0	8	4	0	9	8	0	0	0	3	0	0	0	0	0	0	0	0	0	0	0	0	0	0	0	0
	ASV_1892	0	0	0	0	32	0	0	0	0	6	26	0	0	0	0	0	0	0	12	0	12	0	0	0	0	0	0	0	0	0	0	0	0	0	0	0	0	0	0	0	0	0	0	0	0	0	0	0
	ASV_1894	25	0	20	0	32	6	8	0	0	0	16	0	16	17	8	3	0	12	8	0	0	0	0	0	0	0	0	6	0	0	0	0	0	0	0	0	0	0	0	0	0	0	0	0	6	0	0	8
	ASV_1895	45	61	162	39	32	102	37	51	66	43	18	52	17	34	25	47	20	0	30	39	31	45	0	27	21	33	0	20	23	0	0	25	0	0	21	0	12	15	0	0	26	39	0	22	31	10	18	14
	ASV_1896	0	0	0	16	32	0	22	0	0	0	0	0	0	10	12	21	5	17	0	0	0	0	0	0	0	0	0	0	0	0	0	0	0	0	0	0	0	0	0	0	7	0	0	0	0	0	0	0
	ASV_1897	57	55	0	79	32	0	17	0	0	0	0	0	0	0	0	0	0	0	56	0	0	0	24	0	0	0	0	0	16	0	0	0	18	0	0	0	0	0	0	0	0	0	0	0	0	0	0	36
	ASV_1899	7	0	0	0	32	0	0	0	0	16	29	0	0	0	0	0	0	0	0	0	0	0	0	0	0	0	0	0	0	0	0	0	0	0	0	0	0	0	0	0	21	0	0	0	0	0	0	0
	ASV_1903	0	0	0	0	31	0	0	0	0	0	42	3	5	0	0	3	5	3	5	0	7	0	0	0	0	0	0	0	0	0	0	0	0	0	0	0	0	0	0	0	0	0	0	0	0	0	0	0
	ASV_1904	8	7	0	5	31	0	88	0	8	39	31	23	20	215	13	6	0	26	24	0	19	0	0	0	0	0	0	0	0	0	0	0	0	44	0	3	0	0	0	0	7	0	0	0	0	0	0	0
	ASV_1905	20	10	0	14	31	12	5	10	14	13	9	10	16	8	15	14	25	0	12	0	43	0	19	0	0	0	0	12	0	0	9	6	0	0	7	0	5	0	0	0	5	0	0	0	7	9	6	14
	ASV_1906	14	24	0	24	31	5	11	0	0	0	8	0	0	0	0	13	11	0	0	0	0	0	0	0	0	0	0	0	0	0	0	0	0	3	6	0	0	0	0	0	0	0	0	0	0	0	0	0
	ASV_1907	7	0	0	5	31	6	24	17	8	0	6	5	0	16	4	0	0	3	12	0	0	0	0	0	0	0	0	0	0	0	0	0	0	3	0	0	0	0	0	0	0	0	0	0	0	0	0	0
	ASV_1908	16	41	29	17	31	19	20	36	20	13	14	33	9	0	32	19	24	26	0	10	30	0	0	14	14	0	0	10	0	15	0	0	10	14	27	7	13	0	11	14	44	27	0	41	39	51	48	28
	ASV_1909	0	0	0	0	31	0	0	0	0	0	0	19	0	0	0	0	0	0	0	0	0	0	0	0	0	0	0	0	0	0	0	0	0	0	0	0	0	0	0	0	17	0	0	8	0	0	0	0
	ASV_1910	0	43	0	0	31	0	0	0	0	23	48	0	33	0	0	0	0	31	25	26	0	0	0	0	0	0	0	0	0	0	0	0	0	0	0	0	0	0	0	0	0	0	0	30	0	0	0	0
	ASV_1912	33	36	63	14	31	0	0	25	25	66	0	41	14	0	23	19	0	0	27	23	23	0	0	18	21	0	0	5	7	0	0	0	0	0	0	0	0	0	0	0	0	0	0	0	0	21	3	0
	ASV_1914	0	0	0	0	31	0	0	0	0	0	0	0	0	0	0	0	0	0	40	0	0	0	0	0	0	0	0	0	0	0	0	0	0	0	0	9	0	0	24	0	0	0	0	0	0	0	0	0
	ASV_1915	0	0	6	5	30	0	0	0	0	0	15	0	0	0	0	0	0	0	0	0	0	0	0	0	0	0	0	0	0	0	0	0	0	0	0	0	0	0	0	0	0	0	0	0	0	0	0	0
	ASV_1916	12	0	0	14	30	8	14	0	0	25	40	18	26	22	5	12	0	0	11	0	10	0	7	0	0	0	0	0	11	0	0	0	0	12	0	0	0	0	0	0	0	0	0	0	0	9	0	7
	ASV_1917	6	14	0	0	30	0	9	34	0	12	7	0	0	0	0	9	0	45	9	6	7	12	13	0	0	0	0	0	0	0	0	0	0	0	0	0	0	0	0	8	0	0	0	0	0	0	0	0
	ASV_1920	0	0	0	0	30	0	30	0	0	0	0	0	0	0	0	0	0	0	0	0	0	0	0	0	0	0	0	0	0	0	0	0	0	14	0	0	0	0	0	0	0	0	0	0	0	0	0	0
	ASV_1922	0	0	0	60	30	29	0	0	0	0	22	0	43	0	13	30	0	0	0	0	0	0	25	0	0	0	0	0	0	0	0	0	0	0	14	0	0	0	0	0	0	0	0	0	0	0	0	0
	ASV_1923	0	0	17	0	30	20	0	13	0	0	15	0	0	0	23	24	6	12	0	0	0	0	0	0	0	0	0	0	0	0	0	9	0	0	0	0	0	5	0	33	0	0	0	0	0	0	0	0
	ASV_1925	0	0	32	0	29	0	0	0	18	17	0	0	0	0	0	0	0	0	0	0	0	0	0	0	0	0	0	0	0	0	0	8	0	0	0	0	0	0	0	0	0	0	0	0	0	0	0	0
	ASV_1927	39	18	72	202	29	20	24	32	20	10	2	26	63	5	0	2	0	4	4	28	0	117	63	0	8	0	3	9	4	0	7	21	56	0	0	0	0	0	0	4	0	0	0	4	0	0	0	0
	ASV_1930	0	15	0	0	29	14	9	0	0	17	47	0	0	15	0	30	44	0	0	21	11	0	0	0	0	0	10	0	0	0	11	0	0	0	0	0	0	0	0	9	0	0	0	0	0	23	0	0
	ASV_1931	0	0	0	0	29	26	24	0	56	21	0	0	34	43	21	38	33	0	0	36	54	0	14	0	0	0	0	17	16	0	0	0	16	21	0	0	13	0	0	0	0	0	0	195	0	0	0	0
	ASV_1932	0	27	20	0	29	0	12	18	0	10	0	22	7	11	0	5	17	11	9	11	9	33	7	16	0	0	0	0	0	5	0	0	0	0	8	0	0	0	0	0	8	0	0	18	13	8	0	0
	ASV_1933	0	0	0	0	29	0	0	19	0	0	14	0	0	0	0	0	0	0	46	0	0	0	0	0	0	0	0	0	0	0	0	0	0	0	0	0	0	0	0	0	0	0	0	0	34	0	0	0
	ASV_1935	0	0	0	45	29	0	0	0	0	0	35	0	64	21	0	0	0	0	50	20	36	0	47	0	19	0	0	0	0	0	0	0	34	0	0	0	0	0	0	0	0	0	0	0	0	0	0	24
	ASV_1937	0	0	0	0	28	0	0	0	0	0	47	0	0	7	0	0	0	0	0	0	8	0	0	0	0	0	0	0	0	0	0	0	0	0	0	0	0	0	0	12	0	0	0	0	0	0	0	0
	ASV_1938	0	0	0	0	28	0	0	0	0	0	0	0	0	0	0	0	0	0	0	0	0	0	0	0	0	0	0	0	0	0	0	0	0	0	0	0	0	0	0	0	0	0	0	0	0	0	12	0
	ASV_1939	0	17	7	14	28	0	105	0	0	40	26	28	31	276	44	14	0	33	28	0	21	0	0	0	0	0	0	0	0	0	0	0	6	41	0	0	0	0	0	0	0	0	0	0	0	0	11	19
	ASV_1941	29	12	12	14	28	13	21	22	48	0	0	0	0	0	0	0	0	0	26	8	15	0	0	14	0	0	0	6	10	0	0	0	0	0	0	0	0	0	0	3	0	0	0	0	0	12	0	19
	ASV_1942	23	19	12	11	28	13	0	15	0	10	7	0	15	0	25	39	32	0	14	0	10	0	0	0	13	11	0	0	0	0	0	0	0	0	12	0	0	0	0	0	0	0	0	0	0	13	0	19
	ASV_1945	35	0	0	0	28	0	0	0	0	32	21	0	0	0	0	0	0	0	20	0	0	0	0	0	0	0	0	0	19	0	0	0	0	0	0	0	0	0	0	0	0	0	0	0	0	0	0	0
	ASV_1947	22	0	0	0	28	0	0	42	0	37	0	0	0	0	0	0	0	0	0	0	0	0	0	0	0	0	0	0	0	0	0	0	0	0	0	0	0	0	0	0	0	20	0	14	0	0	0	0
	ASV_1948	0	0	0	0	28	0	0	20	0	0	0	0	0	58	0	0	0	64	0	0	0	0	0	0	0	0	0	0	0	0	0	0	0	34	0	0	0	0	0	0	0	0	0	0	0	66	0	0
	ASV_1949	0	0	0	0	28	0	0	0	0	0	20	0	0	0	0	27	20	0	0	0	0	0	0	0	0	0	0	0	0	0	0	0	0	0	0	0	0	0	0	23	0	0	0	0	0	0	0	0
	ASV_1950	28	0	0	11	28	0	32	0	35	8	15	0	0	0	0	0	0	0	0	0	71	0	0	0	0	0	0	0	0	0	0	0	0	0	0	0	0	0	0	0	0	0	0	0	0	0	0	0
	ASV_1951	0	0	0	0	27	0	0	0	0	0	47	12	20	0	0	14	0	0	18	0	14	0	0	0	0	0	0	0	0	0	0	0	0	0	0	0	0	0	0	0	0	0	0	0	0	0	0	0
	ASV_1952	0	0	0	0	27	0	0	0	0	0	31	7	0	13	9	0	0	8	14	0	10	0	0	0	0	0	0	0	0	0	0	0	0	0	0	0	0	0	0	7	0	0	0	0	0	0	0	0
	ASV_1953	15	0	12	0	27	0	12	23	75	0	0	0	0	0	0	0	0	0	0	0	32	0	0	0	0	0	0	16	18	0	0	0	0	0	0	0	0	0	0	22	0	0	0	0	0	0	0	0
	ASV_1955	31	30	12	36	27	0	43	42	0	0	15	0	0	25	0	0	0	0	0	0	0	15	29	15	0	0	0	0	0	9	0	0	20	0	0	0	0	0	0	0	19	0	0	0	0	31	0	24
	ASV_1956	0	0	20	0	27	0	46	0	15	0	0	0	0	24	11	23	7	0	0	0	0	0	0	0	11	18	0	0	22	0	0	0	0	0	0	0	0	0	0	0	0	0	0	0	0	19	0	0
	ASV_1957	19	29	25	10	27	12	6	33	27	10	0	24	19	0	46	11	13	23	38	17	28	16	8	14	15	0	0	10	18	0	12	11	17	10	7	0	4	10	0	30	0	6	0	16	0	20	0	4
	ASV_1958	0	0	0	0	27	0	5	0	0	0	0	0	0	0	0	0	0	0	0	0	0	0	0	0	0	0	0	0	0	0	0	0	0	0	0	0	0	0	0	0	0	0	0	0	0	0	0	0
	ASV_1959	5	0	0	0	27	0	0	24	0	10	0	0	0	0	0	0	0	0	0	14	0	0	0	0	0	0	0	0	0	0	3	0	0	0	0	0	0	0	0	0	0	0	0	0	0	16	0	0
	ASV_1961	24	0	13	0	27	16	0	26	0	9	23	18	10	21	25	20	0	0	17	28	0	15	11	7	0	11	9	0	7	6	10	0	0	0	10	0	0	6	5	0	8	11	0	0	50	0	0	0
	ASV_1963	0	0	0	24	27	46	0	73	32	0	31	0	47	0	0	0	0	80	0	0	43	0	25	0	34	32	0	36	0	0	0	0	51	0	0	0	0	0	27	0	0	114	0	0	0	0	0	0
	ASV_1964	0	0	0	0	26	0	0	0	0	3	30	10	0	0	0	0	0	5	0	0	5	0	0	0	0	0	0	0	0	0	0	0	0	0	0	0	0	0	0	0	0	0	0	0	0	0	0	0
	ASV_1965	23	22	14	0	26	0	9	19	6	10	10	7	0	0	0	0	0	15	0	9	3	7	0	8	0	0	0	0	4	0	0	0	0	0	0	0	0	0	0	8	0	0	0	0	0	0	0	0
	ASV_1966	0	0	0	0	26	0	0	0	0	0	38	16	0	0	17	0	0	0	26	0	10	0	0	0	0	0	0	0	0	0	0	0	0	0	0	0	0	0	0	0	0	0	0	0	0	0	0	0
	ASV_1967	0	11	14	15	26	0	37	0	0	0	14	0	20	125	0	0	0	24	16	0	0	0	21	0	0	0	0	0	0	0	0	0	0	12	0	0	0	0	0	0	14	0	0	6	0	0	0	0
	ASV_1971	27	30	23	8	26	0	11	30	0	9	16	15	0	0	7	0	38	12	11	27	0	12	0	18	0	11	21	0	16	6	9	13	0	4	0	6	0	11	0	23	0	0	0	0	24	15	0	10
	ASV_1973	33	18	23	38	26	77	36	18	17	15	0	0	0	0	0	23	39	0	0	13	0	0	0	0	0	0	19	0	20	0	0	0	12	0	12	23	0	0	0	0	0	0	0	0	32	0	0	0
	ASV_1976	0	0	0	20	25	23	0	0	0	0	0	0	0	0	0	0	0	0	0	0	0	0	9	0	6	0	0	0	0	0	0	0	0	0	0	0	0	0	0	0	0	0	0	0	0	0	0	0
	ASV_1977	11	0	11	7	25	0	13	0	21	26	11	12	0	6	13	8	0	7	6	7	48	0	0	0	0	5	0	11	7	0	0	0	0	0	9	0	8	0	3	0	0	0	0	0	0	0	0	0
	ASV_1978	25	29	459	25	25	29	31	21	33	0	0	76	0	0	0	0	0	0	0	0	0	52	0	0	0	0	0	0	0	0	0	29	0	0	0	0	0	0	0	0	0	0	0	0	0	0	0	0
	ASV_1979	0	5	25	7	25	0	0	14	0	11	54	28	10	7	9	25	21	23	18	7	5	34	11	5	5	11	6	0	0	0	0	10	5	0	0	0	0	0	0	0	0	0	0	0	0	0	0	10
	ASV_1980	0	0	0	0	25	0	0	0	0	0	21	0	0	0	0	0	0	0	0	0	0	0	0	0	0	0	0	0	0	0	0	0	0	0	0	0	0	0	0	0	29	0	0	0	29	0	0	0
	ASV_1981	14	14	0	0	25	8	7	21	0	11	16	0	0	0	15	13	0	11	0	14	0	10	16	0	12	0	0	0	15	0	0	0	0	0	13	0	0	0	0	10	0	20	0	0	0	0	0	0
	ASV_1982	0	0	0	0	25	0	0	0	0	3	46	8	22	0	9	0	6	0	0	0	0	6	0	0	0	0	0	0	0	0	0	0	0	0	0	0	0	0	0	0	0	0	0	17	0	19	0	0
	ASV_1983	47	36	47	46	25	14	61	36	18	37	12	52	53	88	23	39	14	35	27	27	30	27	33	23	11	0	5	19	7	5	9	11	15	15	0	0	5	0	0	12	0	0	0	0	0	32	0	13
	ASV_1984	14	0	32	0	25	0	14	0	0	0	0	0	0	0	11	0	0	0	0	0	0	0	0	0	0	0	0	0	0	0	0	0	0	0	0	0	0	0	0	0	0	0	0	4	0	0	0	0
	ASV_1985	22	20	343	41	25	23	12	24	0	0	0	61	0	0	0	0	0	0	0	0	0	26	0	0	0	0	0	0	0	0	0	23	0	0	0	0	0	0	0	0	0	0	0	0	0	0	0	0
	ASV_1986	25	165	0	14	25	0	9	21	0	58	16	26	40	25	23	14	18	47	33	34	17	0	0	57	0	8	0	0	0	52	0	0	0	0	0	6	0	0	0	7	4	5	0	7	0	6	8	9
	ASV_1987	0	0	0	0	25	0	0	0	0	15	22	0	11	15	0	0	0	0	0	0	0	0	0	0	0	0	0	0	0	0	0	0	0	19	0	0	0	0	0	0	0	0	0	0	0	0	0	0
	ASV_1988	21	24	41	32	25	0	24	16	17	29	20	24	43	31	18	16	20	22	85	21	38	20	31	0	0	0	0	0	14	0	22	0	23	0	0	0	0	0	9	0	16	0	0	0	27	27	0	0
	ASV_1989	22	27	20	0	25	47	0	14	27	17	21	31	30	0	249	293	107	26	22	30	36	29	0	26	13	30	31	13	8	9	0	0	0	0	16	0	0	0	0	0	0	0	0	0	20	21	0	14
	ASV_1990	13	23	0	18	25	19	0	0	0	0	0	0	0	0	0	28	38	0	0	0	0	17	0	0	0	0	0	0	30	15	0	0	0	0	0	0	0	0	0	0	0	0	0	0	4	0	0	0
	ASV_1993	0	0	0	0	25	12	0	37	0	0	20	0	0	0	0	0	0	39	0	0	0	0	0	0	0	0	0	0	0	0	0	0	0	0	0	0	0	0	0	15	0	0	0	0	0	0	0	0
	ASV_1995	35	23	34	0	25	39	0	56	0	0	0	0	0	0	29	36	0	0	0	21	0	27	0	0	0	27	17	0	22	7	0	28	0	23	77	0	0	9	18	34	0	18	0	0	0	16	13	0
	ASV_1997	0	145	81	103	25	0	34	66	93	27	33	69	77	53	28	14	0	73	43	0	162	16	27	48	0	0	0	24	0	42	0	0	24	13	0	0	18	0	0	26	0	18	0	0	96	39	0	0
	ASV_1998	0	0	0	0	24	0	0	0	0	0	33	15	6	0	0	0	0	7	0	0	0	0	0	0	0	0	0	0	0	0	0	0	0	0	0	0	0	0	0	0	0	0	0	0	0	0	5	0
	ASV_1999	7	19	5	19	24	8	28	18	22	20	18	9	28	57	16	11	0	22	22	0	29	0	0	8	0	0	0	9	0	7	3	0	0	17	3	0	6	0	0	19	0	0	0	0	0	0	0	10
	ASV_2000	0	0	0	0	24	0	0	0	0	0	30	3	0	0	0	0	0	5	9	0	0	0	0	0	0	0	0	0	0	0	0	0	0	0	0	0	0	0	0	0	0	0	0	0	0	0	0	0
	ASV_2001	0	0	0	0	24	0	0	0	0	0	0	0	0	0	0	0	0	0	0	0	0	0	0	0	0	0	0	0	0	0	0	0	0	12	0	0	0	0	0	17	0	0	0	0	0	0	0	0
	ASV_2003	0	0	0	0	24	0	0	0	0	3	26	0	7	0	6	0	0	0	6	0	7	0	0	0	0	0	0	0	0	0	0	0	0	0	0	0	0	0	0	0	0	0	0	0	0	0	0	0
	ASV_2004	0	0	0	0	24	0	0	0	0	6	65	4	9	0	3	0	0	0	8	0	3	0	0	0	0	0	0	0	0	0	0	0	0	0	0	0	0	0	0	0	0	0	0	0	0	0	0	0
	ASV_2005	0	9	0	0	24	0	2	11	24	0	12	6	0	0	0	0	0	9	0	0	43	0	0	0	0	0	0	0	0	6	0	4	0	6	2	2	3	0	0	13	0	6	0	0	0	8	0	0
	ASV_2006	25	14	214	373	24	0	25	23	167	30	35	373	434	84	114	30	45	46	110	148	193	216	1336	79	117	64	45	518	0	6	85	59	271	47	10	0	48	14	21	32	19	8	0	0	0	33	0	8
	ASV_2007	0	0	0	0	24	0	0	0	0	0	10	0	0	0	0	0	0	0	0	0	0	0	0	0	0	0	0	0	0	0	0	0	0	0	0	0	0	0	0	0	0	0	0	19	0	0	0	11
	ASV_2010	0	16	0	58	24	196	0	20	31	27	0	25	83	29	63	125	26	28	29	7	24	0	35	0	15	42	0	0	16	10	0	24	27	18	130	3	11	8	21	7	81	102	0	41	8	0	0	5
	ASV_2011	0	20	0	0	24	0	0	0	14	0	0	0	0	0	0	0	0	0	0	12	0	0	0	12	0	0	0	15	0	0	0	0	0	0	0	0	0	0	0	0	0	0	0	0	0	0	0	0
	ASV_2013	15	24	173	0	24	0	0	25	26	0	0	0	0	0	0	0	0	0	0	0	0	0	0	0	0	0	0	0	0	0	0	0	0	0	0	0	0	0	0	0	0	0	0	0	0	0	0	0
	ASV_2018	9	17	0	12	23	0	0	10	7	9	20	7	9	0	9	4	16	14	5	15	0	6	3	0	4	0	2	3	0	4	0	3	3	0	0	3	0	0	3	9	0	0	0	0	0	0	0	0
	ASV_2019	0	0	0	0	23	0	0	0	0	7	64	0	14	7	5	0	5	3	9	0	4	0	0	0	0	0	0	0	0	0	0	0	0	0	0	0	0	0	0	0	0	0	0	0	0	0	0	0
	ASV_2020	0	0	0	0	23	0	0	0	0	0	49	17	0	11	0	0	0	0	11	0	0	0	0	0	0	0	0	0	0	0	0	0	0	0	0	0	0	0	0	0	0	0	0	0	0	0	0	0
	ASV_2021	0	6	0	6	23	0	5	0	5	0	0	0	0	0	0	0	0	0	0	0	0	0	0	0	0	0	0	0	0	0	0	0	0	0	0	0	0	0	0	0	0	0	0	0	0	0	0	0
	ASV_2022	0	0	9	0	23	0	5	0	8	7	15	0	0	0	0	0	0	0	16	6	0	0	0	0	0	0	0	0	0	0	0	0	0	0	0	0	0	0	0	0	4	0	0	0	0	0	0	29
	ASV_2023	0	0	0	0	23	0	4	0	8	0	8	0	0	0	0	0	0	0	0	0	0	0	0	0	0	0	0	0	0	0	0	0	0	0	0	0	0	0	0	0	0	0	0	0	0	0	0	0
	ASV_2025	0	0	0	0	23	0	0	0	0	3	41	9	0	5	2	7	0	7	10	0	9	0	0	0	0	0	0	0	0	0	0	0	0	0	0	0	0	0	0	0	0	0	0	0	0	0	0	0
	ASV_2026	31	0	18	0	23	16	0	19	0	35	8	0	14	11	0	0	7	0	0	18	0	5	7	0	0	0	0	0	7	0	6	0	19	2	18	0	0	0	0	8	0	10	0	0	0	0	7	5
	ASV_2027	0	0	0	0	23	0	0	0	0	10	27	0	0	0	0	0	10	0	0	0	14	0	0	0	0	0	0	0	0	0	0	0	0	0	0	0	0	0	0	0	0	0	0	0	0	0	0	0
	ASV_2032	17	0	0	0	23	0	8	0	0	11	0	0	0	0	0	0	0	0	0	0	0	0	0	0	0	0	0	0	0	0	0	0	0	0	0	0	0	0	0	0	0	0	0	13	0	0	0	16
	ASV_2034	0	4	10	5	23	0	0	0	16	0	0	0	0	0	11	0	0	0	0	0	0	0	0	0	3	0	4	6	0	0	0	0	0	0	0	0	0	0	0	0	0	0	0	0	0	0	0	0
	ASV_2038	25	15	0	16	23	15	14	26	20	0	0	0	0	0	0	0	22	20	0	0	10	0	17	0	0	9	6	10	0	0	0	0	0	9	11	5	0	19	0	30	0	0	0	0	0	24	0	0
	ASV_2039	52	0	0	0	23	0	128	0	0	90	44	47	28	296	35	40	0	72	51	33	44	0	0	0	0	0	0	12	23	0	17	0	7	76	0	0	0	0	0	0	0	0	0	0	0	0	0	0
	ASV_2040	0	0	15	54	23	0	0	19	0	0	0	0	18	0	0	0	0	0	0	0	0	0	0	0	0	0	0	0	0	0	0	0	12	0	0	0	0	0	0	0	0	0	0	0	0	31	0	0
	ASV_2042	5	4	3	6	22	0	0	7	6	0	4	0	0	0	0	0	2	7	0	0	0	0	0	0	0	0	0	0	0	0	0	0	4	0	0	0	0	0	0	3	0	0	0	0	0	0	0	0
	ASV_2043	0	7	0	0	22	0	0	0	0	0	0	0	0	0	0	0	0	0	0	0	0	0	0	0	0	0	0	0	0	0	0	0	0	0	0	0	0	0	0	0	0	0	0	0	0	3	0	0
	ASV_2044	14	21	52	47	22	7	22	26	17	0	9	32	60	11	0	12	0	17	8	14	22	23	38	0	17	14	9	19	11	0	9	21	24	0	9	0	0	0	0	13	12	9	0	0	10	37	10	0
	ASV_2045	24	6	10	0	22	0	0	12	0	12	22	0	0	0	15	0	5	0	8	0	0	0	0	0	0	0	0	0	0	0	0	0	0	0	0	0	0	0	0	0	0	0	0	0	6	13	0	8
	ASV_2050	0	0	0	0	22	0	0	0	0	3	15	7	0	0	0	0	0	0	4	0	0	0	0	0	0	0	0	0	0	0	0	0	0	0	0	0	0	0	0	0	0	0	0	0	0	0	0	0
	ASV_2051	0	0	0	0	22	0	0	0	0	6	33	3	3	6	0	0	3	7	0	0	7	0	0	0	0	0	0	0	0	0	0	0	0	0	0	0	0	0	0	0	0	0	0	0	0	0	0	0
	ASV_2053	0	0	0	0	22	0	0	0	0	0	34	0	8	7	0	6	0	8	11	0	0	0	0	0	0	0	0	0	0	0	0	0	0	0	0	0	0	0	0	0	0	0	0	0	0	0	0	0
	ASV_2055	19	18	0	43	22	0	0	0	0	0	14	0	0	0	0	7	10	0	0	16	0	0	13	0	14	0	0	0	11	0	0	0	15	6	0	0	0	0	0	0	14	0	0	0	10	20	0	0
	ASV_2057	19	26	18	0	22	22	19	17	0	20	16	17	17	0	0	0	11	19	0	45	0	25	22	0	6	0	9	0	9	0	0	0	16	0	0	0	0	0	0	8	0	0	0	0	0	7	0	7
	ASV_2059	0	0	4	7	22	0	5	0	0	0	0	0	0	0	0	0	0	0	0	0	0	0	0	0	0	0	0	0	0	0	4	0	0	0	0	0	0	0	0	0	0	0	0	0	0	0	0	0
	ASV_2060	0	0	0	22	22	0	0	0	0	0	18	0	0	0	25	0	0	0	0	0	0	0	0	0	0	0	0	0	0	13	0	0	0	0	0	0	0	0	0	0	0	0	0	0	0	0	0	0
	ASV_2061	0	0	22	16	22	0	0	16	0	62	14	0	49	50	29	0	0	27	31	39	31	36	0	0	0	0	0	0	16	0	0	0	0	13	0	0	10	0	0	0	0	0	0	0	0	14	0	0
	ASV_2063	11	17	30	12	22	0	17	9	206	0	0	0	0	0	0	0	0	0	0	0	104	0	0	0	0	0	0	55	0	0	0	0	0	0	0	0	32	0	0	0	0	0	0	0	0	0	0	0
	ASV_2067	0	0	0	0	21	0	0	0	0	0	0	0	0	0	0	0	0	0	0	0	0	0	0	0	0	0	9	0	0	0	0	0	0	0	0	0	0	0	0	0	0	0	0	0	0	0	0	0
	ASV_2069	11	0	0	0	21	14	0	9	0	0	4	0	0	0	0	0	0	0	0	0	0	0	0	0	0	0	0	0	0	0	0	0	0	0	0	0	0	0	0	0	0	0	0	0	0	0	0	0
	ASV_2071	0	0	0	0	21	0	0	0	0	0	5	0	0	0	0	0	0	0	0	0	0	0	0	0	0	0	0	0	0	0	0	0	0	0	0	0	0	0	0	0	0	0	0	107	0	0	0	0
	ASV_2072	6	15	3	19	21	8	0	9	0	7	9	0	19	4	10	8	5	9	21	6	0	5	14	0	0	4	5	3	0	5	4	2	10	0	0	0	0	0	0	8	11	0	0	12	3	23	6	0
	ASV_2073	0	18	0	0	21	0	0	0	0	13	30	0	0	9	0	0	0	0	14	0	13	0	0	8	0	0	0	0	0	0	0	0	0	0	0	0	0	0	0	0	0	0	0	0	0	0	0	0
	ASV_2074	0	0	0	5	21	0	0	0	5	3	0	7	9	0	5	0	0	0	0	0	7	0	0	0	0	0	0	0	0	5	0	0	8	0	0	0	0	0	0	0	0	0	0	0	0	0	0	0
	ASV_2075	0	22	0	0	21	0	0	0	0	0	20	0	0	0	0	0	0	0	0	0	15	0	0	9	0	0	0	0	0	8	0	0	0	0	0	0	0	0	0	0	0	6	0	0	0	0	0	0
	ASV_2076	0	0	2	3	21	0	0	0	0	0	6	0	0	0	0	0	0	0	0	0	0	0	0	0	0	0	0	0	0	0	0	0	0	0	0	0	0	0	0	0	0	0	0	0	0	0	0	0
	ASV_2077	16	17	9	0	21	0	0	7	0	0	6	0	0	0	9	0	0	0	17	7	8	0	4	0	0	0	0	0	0	0	5	0	0	0	0	0	0	3	0	0	0	0	0	0	0	0	24	0
	ASV_2078	0	0	0	0	21	15	0	0	0	20	16	0	0	0	0	0	0	0	0	0	0	0	0	0	0	0	0	0	0	9	10	0	0	0	22	0	0	12	0	0	11	0	0	33	0	0	17	0
	ASV_2082	20	0	0	0	21	0	0	0	0	0	5	0	0	0	0	0	0	0	17	8	0	0	0	0	0	0	0	0	0	0	0	0	0	0	0	0	0	0	0	0	0	0	0	0	0	0	0	8
	ASV_2083	0	0	0	0	21	0	0	0	0	0	14	10	0	0	0	0	0	0	6	0	11	0	0	0	0	0	0	0	0	0	0	0	0	0	0	0	0	0	0	0	0	0	0	0	0	0	0	0
	ASV_2084	0	0	15	0	21	0	0	17	0	0	0	0	0	0	11	0	0	0	0	0	0	0	0	0	0	0	0	0	0	0	0	0	0	0	0	0	0	0	0	0	0	0	0	0	0	0	0	0
	ASV_2085	27	14	18	12	21	0	0	20	14	12	0	16	11	7	20	0	0	0	0	0	15	0	0	0	10	5	4	0	13	0	0	9	0	0	6	0	0	14	8	9	118	56	0	30	36	0	139	47
	ASV_2086	18	0	0	0	21	0	11	0	12	26	10	0	0	0	0	0	22	0	0	0	7	0	0	0	0	0	8	10	0	0	0	0	0	0	0	0	0	0	0	0	0	0	0	0	0	0	0	0
	ASV_2087	0	0	36	0	21	0	0	0	26	0	19	22	28	0	34	23	17	0	45	18	38	17	0	0	0	0	0	0	0	0	0	0	0	0	0	0	0	0	0	0	0	0	0	0	0	0	0	0
	ASV_2089	0	0	0	0	21	18	0	0	0	0	9	0	10	0	0	15	6	0	0	0	0	0	24	0	10	12	0	0	0	0	0	0	0	0	17	0	0	0	5	0	29	15	0	0	0	16	0	0
	ASV_2091	18	0	8	17	21	9	43	17	0	0	0	0	0	14	0	0	6	3	0	0	0	0	9	0	0	0	0	0	0	0	0	0	0	6	0	0	5	0	0	7	0	0	0	4	0	0	0	14
	ASV_2092	0	0	23	14	21	22	0	32	0	0	0	0	18	0	0	0	0	0	0	0	0	0	10	0	15	0	0	0	0	0	0	0	0	0	13	0	0	0	0	21	0	25	0	0	0	19	23	0
	ASV_2094	0	0	0	0	21	0	0	0	35	0	0	0	0	0	0	0	0	0	0	0	0	0	0	0	0	0	0	0	0	0	0	0	0	0	0	0	0	0	0	0	0	0	0	0	76	0	0	0
	ASV_2097	0	20	0	23	21	0	0	0	0	0	0	0	0	0	0	0	0	0	0	0	0	0	0	0	0	0	0	0	0	9	0	0	16	0	0	0	0	0	0	0	0	20	0	0	13	0	0	0
	ASV_2102	0	0	0	0	20	0	0	0	0	0	31	3	8	5	6	0	0	5	7	0	2	0	0	0	0	0	0	0	0	0	0	0	0	0	0	0	0	0	0	0	0	0	0	0	0	0	0	0
	ASV_2103	0	0	0	0	20	0	0	0	0	0	16	5	3	2	0	0	2	3	2	0	0	0	0	0	0	0	0	0	0	0	0	0	0	0	0	0	0	0	0	0	0	0	0	0	0	0	0	0
	ASV_2104	15	14	35	13	20	5	9	0	0	0	31	29	6	8	13	15	0	19	15	7	0	15	0	7	0	0	0	0	0	6	0	6	0	0	0	0	0	0	6	0	0	0	0	0	0	7	11	8
	ASV_2106	0	35	11	41	20	0	16	15	0	0	12	0	22	12	26	0	0	23	12	0	0	0	20	13	13	0	0	0	0	0	14	0	10	7	0	0	0	0	0	23	8	0	0	0	0	0	0	0
	ASV_2110	0	0	0	0	20	0	0	0	0	2	92	8	6	4	7	3	0	8	5	0	6	0	0	0	0	0	0	0	0	0	0	0	0	0	0	0	0	0	0	0	0	0	0	0	0	0	0	0
	ASV_2111	0	0	0	5	20	0	0	0	0	0	6	0	0	0	0	0	0	0	0	0	0	0	0	0	0	0	0	0	0	0	0	0	0	0	0	0	0	0	0	0	0	0	0	0	0	0	0	0
	ASV_2115	0	0	0	15	20	0	0	0	0	0	0	0	11	0	0	8	14	0	0	0	0	0	0	0	0	0	0	0	0	0	0	0	0	0	0	0	0	0	0	0	0	0	0	0	0	0	0	0
	ASV_2116	0	0	0	0	20	0	0	0	0	0	0	14	0	0	0	0	0	12	0	0	13	0	0	0	0	0	0	0	0	0	0	0	0	0	0	0	0	0	0	0	0	0	0	0	0	0	0	0
	ASV_2119	0	13	31	111	20	26	0	26	0	0	15	35	123	0	11	12	18	17	0	26	0	38	246	27	33	15	16	32	0	0	16	16	67	44	12	19	0	0	23	66	6	0	0	0	18	45	0	0
	ASV_2120	0	0	0	19	20	12	9	13	0	0	0	0	22	0	0	0	0	0	0	0	0	0	22	0	0	0	0	0	0	0	0	0	14	0	0	0	0	0	0	0	0	0	0	0	0	0	0	0
	ASV_2121	0	15	17	30	20	0	13	37	17	0	15	0	26	18	30	0	0	0	0	0	0	22	25	0	0	0	0	0	0	0	0	0	0	8	0	0	0	0	0	0	38	12	0	0	13	25	21	17
	ASV_2122	23	13	0	23	20	17	0	0	22	0	17	0	0	0	6	13	0	9	0	0	0	0	7	0	0	0	0	0	0	0	0	0	0	0	0	0	4	0	0	0	0	20	0	0	0	0	0	0
	ASV_2123	0	0	0	31	20	18	0	26	0	0	21	0	23	0	15	18	13	0	16	0	0	0	0	0	0	0	0	0	0	0	6	0	15	5	30	0	0	0	0	17	0	0	0	0	0	58	0	0
	ASV_2128	0	0	0	0	20	11	0	0	0	0	0	0	0	0	0	0	0	0	0	0	0	0	0	0	0	0	0	0	0	0	0	0	0	0	0	0	0	0	0	0	0	0	0	0	0	15	0	0
	ASV_2129	0	0	0	0	20	25	0	0	0	0	37	0	16	0	0	0	0	26	26	0	0	0	0	0	0	0	0	0	0	0	0	0	0	0	0	0	0	0	0	0	0	0	0	0	0	0	0	0
	ASV_2130	0	0	0	0	20	0	0	16	17	0	0	0	32	0	0	0	0	0	0	0	10	0	0	0	0	0	0	0	0	0	0	0	0	0	0	0	0	0	0	0	0	20	0	0	0	0	0	0
	ASV_2134	0	0	0	0	20	0	0	0	0	0	0	0	0	0	0	0	0	0	0	0	0	0	0	0	0	0	0	0	0	0	0	0	0	0	0	0	0	0	0	0	0	15	0	12	12	0	0	0
	ASV_2137	13	0	0	33	20	0	0	0	0	0	0	0	24	0	0	0	0	0	0	0	0	0	0	0	0	0	12	0	0	0	0	0	0	0	0	0	0	0	0	0	0	0	0	0	0	0	0	30
	ASV_2138	11	0	11	0	19	0	0	6	0	11	0	7	0	0	4	0	10	0	3	17	0	0	4	11	5	2	7	0	5	0	2	0	0	0	0	3	0	0	0	0	0	0	0	0	0	10	3	0
	ASV_2139	0	0	0	0	19	0	4	9	0	0	4	0	0	0	0	0	0	0	0	0	0	0	0	0	0	0	0	0	0	0	0	0	0	0	0	0	0	0	0	0	0	0	0	0	0	0	0	0
	ASV_2140	0	0	6	8	19	5	0	8	0	0	6	11	0	0	0	0	0	7	0	0	0	0	0	0	0	3	0	0	0	0	0	0	0	6	10	0	0	5	0	8	0	0	0	0	0	0	6	0
	ASV_2141	0	0	0	0	19	0	0	0	0	5	23	0	0	0	4	0	0	0	4	0	0	0	0	0	0	0	0	0	0	0	0	0	0	0	0	0	0	0	0	0	0	0	0	0	0	0	0	0
	ASV_2142	0	0	5	0	19	0	0	0	19	0	0	0	0	0	0	0	0	0	0	7	31	0	0	0	0	0	0	0	0	0	0	0	0	0	0	0	0	0	0	0	0	0	0	0	0	0	0	12
	ASV_2143	0	0	0	0	19	0	0	0	0	11	43	0	8	4	0	0	0	0	0	0	3	0	0	0	0	0	0	0	0	0	0	0	0	0	0	0	0	0	0	0	0	0	0	0	0	0	0	0
	ASV_2146	14	0	0	0	19	6	0	0	0	0	6	0	0	0	0	0	0	0	0	0	0	0	0	0	0	0	0	8	0	0	0	0	0	0	0	0	0	0	0	0	0	0	0	0	0	0	0	0
	ASV_2147	0	5	8	9	19	0	0	10	0	0	26	0	16	0	19	0	0	0	8	0	0	0	0	0	8	0	0	0	0	0	0	0	0	0	0	0	0	0	0	0	0	0	0	0	0	0	0	0
	ASV_2149	0	3	33	10	19	3	8	0	0	10	0	12	0	0	0	0	0	0	0	0	0	10	0	0	0	0	0	0	5	0	0	11	0	0	0	0	0	0	0	0	0	0	0	0	0	0	0	0
	ASV_2150	0	0	0	0	19	0	0	0	0	0	25	6	0	4	10	0	0	0	0	0	4	0	0	0	0	0	0	0	0	0	0	0	0	0	0	0	0	0	0	0	0	0	0	0	0	0	0	0
	ASV_2152	0	0	0	0	19	0	0	0	0	4	40	5	13	0	4	11	0	0	4	0	8	0	0	0	0	0	0	0	0	0	0	0	0	0	0	0	0	0	0	0	0	0	0	0	0	0	0	0
	ASV_2153	4	0	3	0	19	0	0	0	0	0	0	0	0	0	4	0	0	0	0	0	0	0	0	0	0	0	0	0	0	0	0	0	0	0	0	0	0	0	0	5	0	0	0	0	0	4	5	0
	ASV_2154	0	0	0	0	19	0	0	0	0	5	38	0	3	10	3	3	0	3	2	0	2	0	0	0	0	0	0	0	0	0	0	0	0	0	0	0	0	0	0	0	0	0	0	0	0	0	0	0
	ASV_2155	0	0	0	0	19	0	0	0	0	5	24	0	0	0	4	0	0	0	0	0	5	0	0	0	0	0	0	0	0	0	0	0	0	0	0	0	0	0	0	0	0	0	0	0	0	0	0	0
	ASV_2159	25	8	25	8	19	0	11	26	0	30	17	35	15	11	27	0	0	0	30	0	10	13	0	0	0	0	0	0	15	0	8	0	0	0	0	0	0	0	0	0	0	0	0	0	0	26	0	0
	ASV_2161	0	0	0	0	19	0	0	14	0	0	0	0	0	0	0	0	0	0	0	0	0	0	0	0	0	0	0	0	0	0	0	0	0	0	0	0	0	0	0	0	0	0	0	0	0	0	0	7
	ASV_2163	17	0	0	0	19	0	10	9	0	0	0	0	0	0	9	0	0	0	0	0	0	0	0	0	0	0	0	0	0	0	0	0	0	0	0	0	0	0	0	0	0	0	0	0	6	0	0	0
	ASV_2165	12	0	0	0	19	0	0	0	0	0	26	0	0	0	0	0	0	0	0	0	0	0	0	0	0	0	0	0	0	0	0	0	0	0	0	0	0	0	0	0	0	0	0	0	0	0	0	0
	ASV_2166	0	0	0	0	19	0	0	0	0	0	37	0	0	0	0	11	0	16	12	0	0	0	0	0	0	0	0	0	0	0	0	0	0	0	0	0	0	0	0	0	0	0	0	0	0	0	0	0
	ASV_2167	12	0	16	0	19	0	0	16	0	10	0	15	0	0	10	16	27	0	0	21	0	28	0	0	0	0	0	0	0	0	12	0	0	0	0	0	0	0	0	12	0	0	0	10	8	14	0	0
	ASV_2169	21	0	24	23	19	0	0	24	46	0	27	34	19	0	23	0	0	16	13	0	0	22	13	0	12	0	0	0	8	0	0	0	11	0	0	0	0	0	7	0	25	0	0	0	0	0	16	16
	ASV_2170	0	0	0	0	19	0	0	0	0	0	0	26	0	0	0	0	9	0	0	0	0	0	0	0	0	0	0	0	0	0	0	0	0	0	0	0	0	0	0	0	0	0	0	0	0	0	0	0
	ASV_2172	0	0	0	15	19	12	22	19	0	0	0	0	0	15	20	22	0	0	0	0	0	22	20	0	17	0	24	0	0	0	13	0	0	46	0	0	0	22	0	19	32	0	0	0	20	0	0	0
	ASV_2175	0	14	27	63	19	0	25	48	0	0	0	0	0	0	0	0	0	0	0	0	0	0	0	0	0	0	0	0	0	0	0	0	0	0	0	0	0	0	0	0	0	0	0	0	0	0	0	0
	ASV_2176	0	0	0	0	18	0	0	0	0	0	23	3	0	0	0	0	0	0	3	0	0	0	0	0	0	0	0	0	0	0	0	0	0	0	0	0	0	0	0	0	0	0	0	0	0	0	0	0
	ASV_2177	0	2	3	3	18	0	2	0	0	0	0	0	0	0	0	0	0	0	0	0	0	0	0	0	0	0	0	0	0	0	0	0	0	0	0	0	0	0	0	0	0	0	0	0	0	0	0	0
	ASV_2179	0	0	0	0	18	12	0	0	0	0	0	0	0	0	0	0	0	0	0	0	0	0	0	0	0	0	0	0	0	0	0	0	0	0	5	0	0	0	0	0	0	0	0	0	0	0	0	0
	ASV_2181	0	0	0	0	18	0	0	0	0	0	5	0	0	0	0	0	0	0	0	0	0	0	0	0	0	0	0	0	0	0	0	0	0	0	0	0	0	0	0	0	0	0	0	0	0	0	0	0
	ASV_2183	13	14	0	0	18	8	0	15	0	0	5	0	0	0	9	0	6	10	15	7	0	0	0	6	0	0	9	0	0	0	5	0	0	0	0	0	0	0	0	0	0	0	0	0	0	10	0	0
	ASV_2185	5	31	5	22	18	7	0	8	0	24	15	7	27	8	8	7	7	8	0	6	10	4	12	12	0	3	0	0	0	0	0	3	3	0	4	0	0	0	0	5	4	6	0	0	0	0	0	0
	ASV_2186	15	0	20	6	18	7	0	69	11	15	29	17	12	0	8	8	5	26	0	17	8	10	0	17	0	0	5	0	9	0	0	0	0	11	4	3	0	3	9	78	0	0	0	8	0	52	0	0
	ASV_2188	32	0	40	15	18	7	25	0	9	101	7	17	47	32	21	16	0	11	12	25	8	29	29	0	0	0	7	0	8	0	0	7	9	0	0	0	0	0	0	0	22	14	0	9	0	0	0	9
	ASV_2190	0	0	0	0	18	20	0	12	0	15	12	10	0	0	16	20	0	10	14	0	0	0	0	0	0	0	0	0	0	0	9	0	0	0	0	0	0	0	0	8	11	11	0	10	0	0	5	0
	ASV_2192	21	11	0	0	18	0	0	0	10	10	10	0	0	0	0	0	0	0	7	12	0	6	0	9	0	0	0	0	6	0	12	0	0	0	0	5	0	0	0	0	0	0	0	0	0	11	0	0
	ASV_2193	0	7	29	11	18	0	0	8	10	0	0	8	0	0	0	0	0	0	0	0	0	0	0	0	0	0	0	0	0	0	0	0	0	0	0	0	0	0	0	0	0	0	0	0	0	0	0	0
	ASV_2194	108	15	11	0	18	8	12	13	13	253	28	50	23	24	52	38	38	29	38	70	46	0	11	0	0	0	0	9	62	0	0	6	0	19	6	0	0	0	0	0	0	0	0	0	0	9	0	0
	ASV_2200	0	13	0	0	18	0	5	0	0	0	6	7	0	12	6	0	0	0	0	0	0	7	0	0	0	0	0	0	0	3	0	4	0	0	0	0	0	0	0	0	0	0	0	0	0	0	0	0
	ASV_2206	0	0	22	9	18	0	0	0	0	0	0	0	0	0	0	0	0	0	0	0	0	0	0	0	0	0	0	0	0	0	0	0	0	0	0	0	0	0	0	0	0	0	0	0	0	0	0	0
	ASV_2207	0	10	0	12	17	7	3	0	0	9	32	4	16	7	18	5	0	0	8	0	8	0	0	7	0	0	0	0	0	0	0	0	3	0	0	0	0	0	0	0	0	0	0	0	0	0	0	0
	ASV_2208	22	40	135	13	17	8	11	16	19	5	0	29	12	0	3	0	0	0	7	0	5	35	0	11	0	0	0	0	0	22	0	26	2	0	0	0	0	0	0	0	0	0	0	0	0	0	3	0
	ASV_2209	0	0	0	0	17	0	0	0	0	6	30	4	0	5	0	0	2	0	0	0	11	0	0	0	0	0	0	0	0	0	0	0	0	0	0	0	0	0	0	0	0	0	0	0	0	0	0	0
	ASV_2210	0	0	0	0	17	0	0	0	0	0	18	0	5	0	0	0	0	3	0	0	0	0	0	5	0	0	0	0	0	0	0	0	0	0	0	0	0	0	0	0	0	0	0	0	0	0	0	0
	ASV_2212	16	0	0	0	17	17	0	3	0	13	7	0	0	0	0	0	3	0	0	6	3	0	0	0	0	0	0	0	0	0	0	0	0	0	0	0	0	0	0	0	0	0	0	0	0	6	0	0
	ASV_2216	0	0	0	0	17	0	0	0	7	7	14	0	5	8	0	0	0	2	0	0	8	0	0	0	0	0	0	4	0	0	0	0	0	0	0	0	0	0	0	0	0	0	0	0	0	0	0	0
	ASV_2217	24	8	8	10	17	26	3	9	21	19	11	5	6	0	18	23	14	0	5	8	14	2	0	0	0	9	0	5	3	3	0	3	6	0	15	0	3	3	3	7	8	12	0	0	0	2	0	2
	ASV_2218	0	5	0	5	17	0	0	0	0	0	0	0	0	0	0	0	0	0	0	0	0	0	0	0	0	0	3	0	0	0	0	0	0	0	0	0	0	0	0	0	0	0	0	17	4	0	0	0
	ASV_2221	13	15	10	6	17	11	20	7	20	8	0	0	0	10	0	0	0	3	0	8	16	0	7	10	14	5	0	51	11	0	0	0	0	6	4	0	0	0	0	6	0	0	0	0	0	0	0	9
	ASV_2224	4	0	4	0	17	2	3	4	0	0	0	0	0	0	0	0	0	0	0	0	0	0	0	0	0	0	0	0	0	0	0	0	0	0	0	0	0	0	0	0	0	0	0	0	0	0	0	0
	ASV_2225	0	0	0	0	17	0	5	0	0	0	0	0	0	0	0	0	0	0	0	0	0	0	0	0	0	0	0	0	0	0	0	0	0	0	0	0	0	0	0	0	0	0	0	0	0	0	0	0
	ASV_2227	4	0	4	0	17	0	0	0	9	0	10	0	0	0	0	0	0	0	0	0	0	0	0	0	0	0	0	0	0	0	0	0	0	0	0	0	0	0	0	0	0	0	0	0	0	0	0	0
	ASV_2229	3	0	0	0	17	14	0	0	8	0	0	0	0	0	0	0	0	0	0	0	0	0	0	0	0	0	0	0	0	0	0	0	0	0	0	0	0	0	0	0	0	0	0	0	0	0	0	0
	ASV_2230	0	6	0	9	17	0	0	0	2	0	0	0	0	0	3	0	0	0	0	0	0	0	0	0	0	0	0	0	0	0	0	0	0	0	0	0	0	0	0	0	0	0	0	0	0	0	0	0
	ASV_2232	31	13	14	13	17	14	28	12	0	17	10	23	11	58	32	21	8	21	10	11	11	6	0	11	6	11	10	7	6	0	0	0	0	7	0	0	0	0	0	0	24	0	0	0	0	23	9	13
	ASV_2234	10	25	41	14	17	29	170	116	17	0	0	20	0	37	5	5	10	28	0	0	0	0	0	0	0	0	8	0	0	0	0	0	0	27	0	0	0	0	0	11	0	0	0	17	0	0	0	0
	ASV_2236	0	0	0	0	17	9	0	0	0	0	9	0	0	0	0	0	0	0	11	0	0	0	0	0	0	0	0	0	0	0	0	0	0	0	0	0	0	0	0	0	0	0	0	0	10	0	0	22
	ASV_2237	30	0	0	0	17	0	25	0	9	27	9	11	0	12	45	27	0	0	0	11	2	0	0	0	0	0	0	0	0	0	0	7	0	0	0	0	0	0	0	0	0	0	0	3	0	0	0	9
	ASV_2241	0	0	9	0	17	0	0	0	0	0	17	0	0	0	0	0	0	0	10	0	0	0	0	0	0	0	0	0	0	0	0	0	0	0	0	0	0	0	0	0	0	0	0	0	15	0	0	0
	ASV_2244	0	0	0	0	17	0	0	0	0	0	9	0	13	0	12	0	12	0	0	0	0	0	0	0	0	0	0	0	0	0	0	0	10	0	0	0	0	0	0	0	10	0	0	0	0	16	0	11
	ASV_2245	10	0	0	0	17	11	0	0	0	0	0	0	0	0	0	0	0	0	0	0	0	0	0	0	0	0	0	0	0	0	0	0	0	0	0	0	0	0	0	0	0	0	0	6	0	6	0	0
	ASV_2248	16	0	28	21	17	0	0	0	0	10	0	0	32	0	0	0	0	0	0	6	0	0	11	0	0	0	0	0	0	0	0	0	16	0	0	0	0	0	0	0	0	0	0	0	0	0	0	0
	ASV_2249	0	16	14	0	17	36	0	38	0	0	0	0	0	0	0	36	36	0	0	0	0	31	0	0	0	27	19	0	0	0	0	21	0	0	19	0	0	0	0	0	0	0	0	0	0	0	12	0
	ASV_2251	0	22	0	0	17	0	0	0	0	21	0	0	0	0	0	0	0	0	0	15	0	0	0	0	0	0	0	0	0	0	0	0	0	17	0	0	0	0	0	0	0	0	0	0	0	0	0	0
	ASV_2254	18	10	0	17	16	0	0	0	7	27	39	0	26	11	8	0	0	8	15	9	10	0	0	8	0	0	0	0	0	0	0	0	0	0	0	0	0	0	0	0	0	0	0	0	0	0	0	0
	ASV_2255	0	0	0	0	16	0	0	0	0	0	17	0	2	0	0	0	0	0	0	0	2	0	0	0	0	0	0	0	0	0	0	0	0	0	0	0	0	0	0	0	0	0	0	0	0	0	0	0
	ASV_2257	9	8	0	0	16	0	0	0	2	5	0	0	0	0	0	0	0	11	8	4	0	0	0	0	0	0	0	0	0	5	0	0	0	0	0	0	4	0	0	10	0	0	0	0	0	0	0	0
	ASV_2258	25	7	0	11	16	5	0	0	0	10	8	7	0	0	0	0	5	0	6	10	0	9	0	0	0	0	0	0	0	0	0	0	0	0	0	0	0	0	0	0	0	0	0	0	0	0	0	0
	ASV_2260	0	0	0	0	16	0	0	0	0	12	27	0	0	9	0	0	0	0	0	0	0	0	0	0	0	0	0	0	0	0	0	0	0	0	0	0	0	0	0	0	0	0	0	0	0	0	0	0
	ASV_2261	0	0	0	0	16	0	0	0	0	5	16	0	0	4	5	0	0	5	5	0	0	0	0	0	0	0	0	0	0	0	0	0	0	0	0	0	0	0	0	6	0	0	0	0	0	0	0	0
	ASV_2265	0	18	10	0	16	0	4	0	11	0	4	13	8	6	6	0	5	6	13	0	13	12	0	4	0	0	0	0	0	8	5	0	0	0	0	0	0	0	0	0	0	0	0	6	18	0	0	15
	ASV_2266	0	0	0	4	16	0	0	0	0	0	4	0	0	0	0	0	0	0	0	0	0	0	0	0	0	0	0	0	0	0	0	0	0	0	0	0	0	0	0	0	0	0	0	0	7	0	0	0
	ASV_2267	6	0	0	0	16	0	2	0	0	21	0	11	0	4	3	0	0	0	3	6	0	7	0	0	0	0	0	0	7	0	0	3	0	0	0	0	0	0	0	0	0	0	0	0	0	0	0	0
	ASV_2268	0	0	0	0	16	0	0	0	0	0	35	4	12	6	4	0	3	6	5	0	0	0	0	0	0	0	0	0	0	0	0	0	0	0	0	0	0	0	0	0	0	0	0	0	0	0	0	0
	ASV_2269	12	0	8	0	16	19	0	0	0	0	0	0	0	0	0	0	0	0	0	0	0	0	0	0	0	0	0	0	0	0	0	0	0	0	5	0	0	0	0	0	0	0	0	0	0	0	0	0
	ASV_2270	0	10	0	9	16	0	0	0	0	0	0	0	10	0	0	13	0	0	0	0	0	0	0	0	0	4	0	0	0	0	0	0	3	0	10	0	0	0	0	5	19	0	0	8	0	0	0	0
	ASV_2272	3	0	0	4	16	0	0	0	0	0	2	0	0	0	0	0	0	0	0	0	0	0	0	0	0	0	0	0	0	0	0	0	0	0	0	0	0	0	0	0	0	0	0	0	0	0	0	0
	ASV_2273	4	0	0	0	16	6	0	0	0	4	37	3	3	0	0	8	0	0	15	0	4	0	0	0	0	0	0	0	0	0	2	2	2	0	4	0	0	2	0	0	0	0	0	0	0	0	0	0
	ASV_2275	23	3	4	4	16	0	0	0	0	0	7	0	0	0	0	0	0	0	0	11	0	0	0	0	0	0	0	0	0	0	0	0	0	0	0	0	0	0	0	0	0	0	0	0	0	0	0	0
	ASV_2276	11	11	23	0	16	0	0	6	0	0	7	0	0	0	12	0	0	13	12	0	0	0	0	0	0	0	0	0	0	0	6	0	0	0	0	0	0	0	0	7	17	0	0	0	0	0	0	0
	ASV_2279	0	18	22	13	16	17	0	0	0	0	12	0	0	0	15	0	0	0	0	0	0	23	0	29	15	0	7	0	0	0	0	13	7	0	0	0	9	0	0	0	0	0	0	0	0	0	0	0
	ASV_2281	38	6	20	55	16	21	12	24	49	18	13	26	75	16	54	48	30	40	24	34	14	39	46	20	22	10	16	0	24	0	0	0	17	0	9	0	0	4	7	40	12	0	0	23	37	19	7	27
	ASV_2283	22	55	0	0	16	0	11	40	0	24	8	17	25	8	45	17	30	25	0	0	0	0	0	18	0	0	0	0	0	0	0	6	0	0	0	0	0	0	0	17	0	0	0	11	0	21	0	0
	ASV_2284	0	0	16	37	16	0	0	17	22	0	0	0	0	0	0	0	0	0	20	0	0	0	0	0	0	0	0	0	0	17	0	0	0	0	0	0	0	0	0	0	0	0	0	0	0	0	0	0
	ASV_2286	0	0	0	0	16	0	0	0	0	6	24	0	0	0	0	0	0	0	0	0	0	0	0	0	0	0	0	0	0	0	0	0	0	0	0	0	0	0	0	0	0	0	0	0	0	0	0	0
	ASV_2287	0	0	0	0	16	0	0	0	0	0	8	0	0	0	0	0	15	0	0	0	0	0	0	0	0	0	0	0	0	0	0	0	0	0	0	0	0	0	0	0	0	0	0	27	0	0	0	12
	ASV_2292	0	0	0	0	16	8	0	0	0	0	3	0	0	0	12	0	0	0	0	0	0	0	0	0	0	0	0	0	0	0	0	0	0	0	0	0	0	0	0	0	0	0	0	0	0	0	0	0
	ASV_2293	7	10	0	0	16	0	0	10	0	0	0	0	0	0	0	0	0	11	0	0	0	0	0	9	0	0	0	0	0	0	0	0	0	0	0	0	0	0	0	0	0	0	0	0	0	0	0	0
	ASV_2294	26	0	35	0	16	41	17	31	8	27	0	51	0	0	33	0	0	48	14	0	0	21	0	0	0	32	0	0	0	0	0	0	19	0	44	0	0	20	13	34	22	18	0	0	0	41	0	0
	ASV_2299	3	0	2	0	15	0	0	0	0	0	3	0	0	0	0	0	0	0	0	0	0	0	0	0	0	0	0	0	0	2	0	0	0	0	0	0	0	0	0	0	0	0	0	0	0	0	0	0
	ASV_2300	0	5	2	0	15	0	0	6	5	0	0	0	0	0	3	3	0	0	0	0	0	0	0	0	0	0	0	0	0	0	0	0	0	0	0	0	0	0	0	0	0	0	0	0	0	0	0	0
	ASV_2303	0	0	0	0	15	0	0	0	0	0	22	0	5	5	0	0	0	0	8	0	0	0	0	0	0	0	0	0	0	0	0	0	0	0	0	0	0	0	0	0	0	0	0	0	0	0	0	0
	ASV_2304	9	12	0	10	15	19	0	0	0	7	14	0	5	0	0	14	6	10	19	0	0	0	0	0	0	8	0	0	0	3	9	0	0	0	0	0	0	14	0	0	0	0	0	0	0	15	15	10
	ASV_2306	0	0	0	0	15	0	0	0	0	20	26	13	12	0	0	0	0	0	10	0	0	0	0	0	0	0	0	0	0	0	0	0	0	0	0	0	0	0	0	0	0	0	0	0	0	0	0	0
	ASV_2309	23	9	0	3	15	3	0	0	4	26	6	0	0	0	0	0	0	0	3	0	0	0	0	0	0	0	0	0	0	2	0	0	0	0	4	0	0	0	0	0	0	0	0	0	0	0	0	0
	ASV_2312	20	0	0	0	15	0	0	0	0	22	3	0	0	0	0	0	9	0	4	13	0	0	0	3	0	0	0	0	0	0	0	0	0	0	0	0	0	0	0	0	0	0	0	18	0	0	0	0
	ASV_2314	6	26	0	0	15	0	0	4	3	0	10	6	13	12	7	3	7	8	11	0	10	0	0	0	0	0	0	0	0	13	0	0	7	0	0	0	0	0	0	0	0	0	0	0	0	0	0	0
	ASV_2317	0	0	0	0	15	0	0	0	0	0	16	0	7	0	0	0	0	0	0	0	0	0	0	0	0	0	0	0	0	0	0	0	0	0	0	0	0	0	0	0	0	0	0	0	0	0	0	0
	ASV_2318	19	18	14	50	15	0	8	9	8	13	8	23	30	0	10	0	11	0	21	0	0	15	14	0	8	0	6	0	5	3	0	0	13	0	0	0	0	4	0	0	0	0	0	0	0	0	0	0
	ASV_2320	13	14	0	0	15	0	0	0	11	0	4	0	0	0	0	0	0	0	0	0	6	0	0	0	0	0	0	0	0	0	0	0	0	0	0	0	0	0	5	0	0	0	0	0	0	0	0	0
	ASV_2325	4	0	8	4	15	0	8	0	0	0	0	0	0	0	0	0	0	0	0	0	0	0	0	0	0	0	0	0	0	0	0	0	0	0	0	2	0	0	0	0	0	0	0	0	0	0	0	0
	ASV_2326	5	8	0	4	15	0	0	16	0	0	7	0	7	5	0	0	0	14	0	0	0	0	8	9	0	0	0	0	4	0	0	0	8	4	0	0	2	0	0	26	0	0	0	0	0	0	0	0
	ASV_2328	12	12	151	17	15	0	5	15	20	0	0	29	0	0	0	0	0	0	0	0	0	13	0	0	0	0	0	0	0	0	0	12	0	0	0	0	0	0	0	0	0	0	0	0	0	0	0	0
	ASV_2330	0	12	0	0	15	0	0	0	0	0	16	0	0	13	0	0	0	14	0	0	0	0	0	0	0	0	0	0	0	0	0	0	0	0	0	0	0	0	0	0	0	0	0	0	0	0	0	0
	ASV_2331	28	19	16	31	15	22	22	26	19	23	0	28	26	17	13	12	15	11	0	19	12	17	23	13	7	10	0	6	11	5	0	6	21	5	6	0	0	0	0	10	13	0	0	4	7	16	5	0
	ASV_2332	0	0	0	3	15	3	0	9	0	0	0	0	0	0	9	0	6	0	0	0	0	13	0	0	0	0	0	0	0	0	0	0	0	0	0	0	4	0	4	0	0	0	0	0	10	0	0	0
	ASV_2335	0	13	17	13	15	22	17	0	16	0	0	14	15	8	0	24	11	0	0	0	0	0	11	0	0	0	0	0	13	6	0	0	0	5	10	0	0	0	0	0	17	0	0	0	0	0	0	0
	ASV_2336	0	0	0	0	15	0	0	0	0	0	26	0	17	11	0	0	0	0	0	0	9	0	0	0	0	11	0	0	0	0	0	0	0	0	0	0	0	0	0	7	0	0	0	0	0	0	0	0
	ASV_2337	21	31	0	0	15	6	8	13	0	27	29	15	0	19	18	16	19	13	0	6	15	0	0	0	8	0	5	0	6	0	0	0	0	0	0	0	0	0	0	8	0	0	0	0	0	9	0	0
	ASV_2338	0	0	0	0	15	0	0	0	0	0	31	0	0	0	0	0	0	0	0	0	17	0	0	0	0	0	0	0	0	0	0	0	0	0	0	0	0	0	0	0	0	0	0	0	0	0	0	0
	ASV_2344	0	9	0	40	15	12	35	0	0	0	0	0	0	0	0	0	0	0	0	10	0	0	0	0	0	0	0	0	0	0	0	0	0	0	0	0	0	0	0	0	0	0	0	0	0	0	0	0
	ASV_2345	0	0	0	0	15	0	0	0	0	0	0	0	0	0	0	11	0	0	8	0	0	0	0	0	0	0	0	0	0	0	0	0	0	0	5	0	0	0	0	0	0	0	0	0	0	0	0	0
	ASV_2348	0	0	58	165	15	0	40	0	0	52	33	47	380	48	55	22	15	60	33	0	41	7	85	0	0	0	0	0	0	0	0	0	123	0	0	0	0	0	0	0	158	0	0	0	0	0	0	0
	ASV_2350	18	13	14	0	15	0	11	0	121	0	0	0	0	0	13	0	14	14	0	10	41	0	0	0	0	0	0	19	17	0	0	0	0	0	0	0	22	0	0	0	0	0	0	0	0	18	22	0
	ASV_2351	0	0	0	0	15	0	0	0	0	25	33	0	0	0	23	0	0	0	0	7	7	0	0	0	0	0	0	0	0	0	0	0	0	0	0	0	0	0	0	0	0	0	0	0	0	0	0	0
	ASV_2354	22	15	14	15	15	13	0	14	0	18	0	0	0	0	0	0	0	21	0	0	0	0	0	0	0	0	0	0	0	0	0	0	0	0	0	0	0	0	0	15	0	0	0	0	0	0	0	0
	ASV_2357	11	7	10	10	15	0	11	10	0	0	11	0	21	0	16	0	0	0	0	0	0	0	0	0	12	0	10	0	0	0	0	0	0	0	0	0	0	0	0	0	0	8	0	14	9	21	0	11
	ASV_2358	22	21	0	22	15	0	0	22	0	0	0	0	21	0	0	0	0	0	0	0	0	0	25	0	0	0	0	0	0	0	0	0	22	0	0	0	0	0	0	0	0	0	0	0	0	0	0	0
	ASV_2359	0	0	0	0	15	0	0	30	0	0	0	0	0	0	0	0	0	0	0	0	0	0	0	0	0	0	0	0	0	0	0	0	0	0	0	0	0	0	0	0	0	0	0	0	0	0	13	0
	ASV_2360	0	0	2	2	14	0	0	3	3	0	2	0	0	0	0	0	0	0	0	0	0	0	0	0	0	0	0	0	0	0	0	0	0	0	0	0	0	0	0	0	0	0	0	0	0	0	0	0
	ASV_2362	0	0	0	0	14	0	0	0	0	4	22	0	0	2	0	0	0	3	5	0	2	0	0	0	0	0	0	0	0	0	0	0	0	0	0	0	0	0	0	0	0	0	0	0	0	0	0	0
	ASV_2363	0	0	0	0	14	0	0	0	0	0	28	0	8	0	0	0	0	0	6	0	6	0	0	0	0	0	0	0	0	0	0	0	0	0	0	0	0	0	0	0	0	0	0	0	0	0	0	0
	ASV_2365	5	0	0	0	14	0	0	5	0	0	0	0	0	0	0	0	2	0	0	0	0	0	0	0	0	0	0	0	0	0	0	0	0	3	0	5	0	0	0	11	0	0	0	0	0	0	0	0
	ASV_2369	22	18	8	13	14	6	0	14	4	11	0	0	7	3	11	11	0	12	13	18	0	0	0	4	5	0	0	0	0	3	10	0	9	0	0	0	0	6	0	0	13	0	0	0	0	16	0	7
	ASV_2370	0	0	0	0	14	5	6	0	0	0	0	0	0	3	0	0	0	0	0	0	0	0	0	0	0	0	0	5	0	0	0	0	0	2	2	0	0	0	0	0	0	0	0	0	0	0	0	0
	ASV_2372	0	2	4	0	14	0	0	0	0	0	4	0	0	0	0	0	0	0	0	0	0	0	0	0	0	0	0	0	0	0	0	0	0	0	0	0	0	0	0	0	0	0	0	0	0	0	0	0
	ASV_2373	0	0	0	0	14	0	0	0	0	6	25	3	4	4	0	0	0	3	7	0	3	0	0	0	0	0	0	0	0	0	0	0	0	0	0	0	0	0	0	0	3	0	0	0	0	0	0	0
	ASV_2374	0	5	7	4	14	4	0	0	0	0	5	0	0	0	0	0	0	0	0	8	0	0	0	0	0	0	0	0	0	0	0	0	0	0	0	0	0	0	0	0	0	0	0	0	0	0	0	0
	ASV_2375	18	6	5	10	14	15	70	18	12	12	0	4	5	16	8	10	6	18	0	15	6	0	4	16	5	4	4	0	0	0	0	0	4	16	0	0	0	0	0	8	5	0	0	7	31	17	0	0
	ASV_2376	5	0	0	0	14	0	0	0	0	6	13	0	0	0	0	0	0	0	0	0	3	0	0	0	0	0	0	0	0	0	0	0	0	0	0	0	0	0	0	0	0	0	0	0	0	0	0	0
	ASV_2377	0	0	0	0	14	0	0	0	0	0	19	5	0	8	3	0	0	0	7	0	0	0	0	0	0	0	0	0	0	0	0	0	0	0	0	0	0	0	0	0	0	0	0	0	0	0	0	0
	ASV_2378	0	8	0	26	14	0	0	5	0	0	0	0	17	0	0	0	0	0	0	0	0	0	0	0	0	0	0	0	0	0	0	0	6	0	0	0	0	0	0	0	0	0	0	0	0	0	0	0
	ASV_2379	0	4	0	0	14	3	0	0	0	0	5	0	0	0	0	0	0	0	0	0	0	0	0	0	0	0	0	0	0	0	0	0	0	0	0	0	0	0	0	0	0	0	0	0	0	0	0	0
	ASV_2382	0	2	0	2	14	0	0	0	0	0	6	0	0	0	0	0	0	0	0	0	0	0	0	0	0	0	0	0	0	0	0	0	0	0	0	0	0	0	0	0	0	0	0	0	0	0	0	0
	ASV_2384	0	0	0	9	14	15	0	7	0	0	3	0	4	5	6	9	7	7	0	0	0	5	0	0	0	0	0	0	0	0	0	0	0	0	0	0	0	0	0	2	0	5	0	0	0	0	0	0
	ASV_2385	0	0	0	0	14	0	21	0	0	0	0	0	0	0	0	0	0	0	0	0	0	0	0	0	0	0	0	0	0	0	0	5	0	0	13	0	0	0	0	0	0	0	0	0	0	0	0	0
	ASV_2386	0	0	0	0	14	0	0	0	0	2	19	2	0	2	2	0	2	2	0	0	7	0	0	0	0	0	0	0	0	0	0	0	0	0	0	0	0	0	0	0	0	0	0	0	0	0	0	0
	ASV_2389	0	0	3	3	14	0	2	10	0	0	4	6	5	0	0	0	0	6	0	0	0	0	0	0	2	0	3	0	2	2	0	0	2	0	0	0	0	0	0	2	0	0	0	0	0	0	0	4
	ASV_2390	0	0	0	0	14	0	0	0	0	11	9	0	0	0	0	5	0	0	0	0	0	0	0	0	0	0	0	0	0	0	0	0	0	0	0	0	0	0	0	0	0	0	0	0	0	0	37	0
	ASV_2391	0	16	0	9	14	0	0	0	6	6	0	5	5	0	0	6	12	9	9	0	17	0	3	5	0	0	0	0	0	7	0	0	0	0	0	0	0	0	0	0	0	0	0	0	0	7	0	0
	ASV_2392	0	0	0	0	14	0	0	0	0	0	0	0	0	0	0	0	0	6	0	0	0	0	0	0	0	0	0	0	0	0	0	0	0	0	0	0	0	0	0	0	8	0	0	0	0	0	0	0
	ASV_2399	0	0	0	0	14	0	0	8	20	0	8	0	0	0	0	0	0	0	0	0	0	0	0	0	0	0	0	0	0	0	0	0	0	0	0	0	0	0	0	0	0	0	0	0	0	0	0	0
	ASV_2400	0	0	7	0	14	0	0	14	0	0	10	0	0	0	0	0	0	14	17	0	0	0	5	0	0	0	0	0	0	4	0	0	0	0	0	2	0	0	0	20	0	0	0	0	4	7	0	0
	ASV_2402	15	0	50	0	14	0	11	18	9	0	0	12	0	0	0	0	0	0	11	0	0	16	0	0	0	0	0	0	0	0	0	5	0	0	0	0	0	0	0	0	0	0	0	0	0	14	0	0
	ASV_2404	0	0	0	0	14	0	16	13	0	0	18	0	0	0	0	15	12	0	0	6	0	0	0	0	0	0	0	0	0	0	0	0	0	13	0	0	0	0	0	14	0	0	0	0	0	13	0	0
	ASV_2405	8	4	27	0	14	0	0	12	0	0	0	0	0	0	0	0	0	0	0	0	0	0	0	0	0	0	0	0	0	0	0	0	9	0	0	0	0	0	0	0	0	0	0	10	0	0	0	0
	ASV_2407	0	16	0	0	14	0	0	23	0	7	0	0	10	0	0	0	0	7	8	0	0	0	0	0	0	0	0	0	3	0	0	0	0	0	0	0	0	0	0	8	0	0	0	0	0	0	0	0
	ASV_2408	0	0	0	0	14	0	0	0	0	0	25	0	0	0	0	0	0	5	0	0	0	0	0	0	0	0	0	0	0	0	0	0	0	0	0	0	0	0	0	0	0	0	0	0	0	0	0	0
	ASV_2412	0	0	0	0	14	0	29	9	56	0	0	0	0	0	0	0	0	0	0	0	26	0	0	0	0	0	0	0	0	0	0	0	0	0	0	0	0	0	0	0	0	0	0	0	0	0	0	0
	ASV_2413	0	8	6	12	14	0	0	14	0	0	32	0	15	0	4	0	0	11	0	0	0	0	8	0	10	0	0	0	0	13	0	0	7	0	0	0	0	0	0	13	0	0	0	0	0	0	0	0
	ASV_2414	0	0	0	10	14	0	0	0	0	0	13	0	0	0	0	0	0	0	0	0	0	0	0	0	0	0	0	11	0	0	0	0	0	0	0	0	0	0	0	0	10	0	0	0	0	0	0	0
	ASV_2422	0	0	0	0	14	0	0	0	0	0	0	0	0	0	0	0	0	0	17	0	0	0	0	0	0	0	0	0	0	0	0	0	0	0	0	0	0	0	0	0	0	0	0	17	0	30	0	30
	ASV_2425	8	0	6	12	14	24	0	11	0	0	0	0	0	0	0	0	0	6	0	0	0	0	0	0	0	0	0	0	0	0	0	0	0	0	0	0	0	0	0	0	0	0	0	0	0	0	0	0
	ASV_2430	0	0	11	0	14	9	0	0	0	0	6	0	0	0	0	0	0	0	0	0	0	0	0	0	0	0	0	0	0	0	0	0	0	0	0	0	0	0	0	0	0	0	0	0	0	0	0	0
	ASV_2434	0	0	33	13	14	0	17	0	0	0	0	29	0	0	0	0	23	0	0	0	0	14	0	0	0	0	0	0	0	0	0	11	0	0	0	0	0	0	0	0	0	0	0	0	0	0	0	0
	ASV_2435	75	0	0	21	14	0	28	0	31	27	0	0	15	11	25	0	0	0	0	21	37	0	0	0	0	0	0	26	0	0	0	0	0	0	0	0	0	0	0	0	0	13	0	0	0	0	0	0
	ASV_2436	0	0	0	0	14	0	0	0	21	0	0	0	0	0	0	0	0	0	0	0	24	0	0	0	0	0	0	0	0	0	0	0	0	0	0	0	10	0	0	0	0	0	0	0	0	0	0	0
	ASV_2437	0	0	0	0	13	0	0	0	0	0	9	2	2	0	0	0	0	0	2	0	2	0	0	0	0	0	0	0	0	0	0	0	0	0	0	0	0	0	0	0	0	0	0	0	0	0	0	0
	ASV_2438	0	0	0	0	13	0	0	0	0	3	27	4	3	0	0	0	0	0	0	0	4	0	0	0	0	0	0	0	0	0	0	0	0	0	0	0	0	0	0	0	0	0	0	0	0	0	0	0
	ASV_2440	9	7	0	0	13	16	9	11	32	0	0	0	0	0	21	0	7	13	0	0	8	0	0	0	8	0	0	8	0	0	0	5	0	0	0	0	0	0	2	0	0	0	0	0	0	0	0	12
	ASV_2441	0	0	0	0	13	0	0	0	0	0	19	0	0	0	5	0	0	0	0	0	5	0	0	0	0	0	0	0	0	0	0	0	0	0	0	0	0	0	0	0	5	0	0	0	0	10	12	0
	ASV_2444	0	0	0	8	13	2	0	3	15	0	0	0	0	0	0	0	2	0	0	0	4	0	4	0	0	0	0	0	0	0	0	0	0	6	0	0	0	0	0	0	0	0	0	0	0	0	0	0
	ASV_2445	0	44	6	0	13	9	0	11	17	0	0	0	0	7	0	0	0	5	22	0	20	0	5	0	0	0	0	37	0	2	4	0	0	0	3	0	0	2	0	0	0	3	0	0	0	0	0	16
	ASV_2447	7	0	0	2	13	0	0	0	0	0	3	0	0	0	0	0	0	0	0	0	0	0	0	0	0	0	0	0	0	0	0	0	0	0	0	0	0	0	0	0	0	0	0	0	0	0	0	0
	ASV_2449	0	0	0	0	13	0	0	0	0	0	16	6	0	0	0	0	3	0	0	0	0	0	0	0	0	0	0	0	0	0	0	0	0	0	0	0	0	0	0	0	0	0	0	0	0	0	0	0
	ASV_2451	0	0	5	0	13	0	0	0	0	0	7	14	0	0	0	0	6	0	11	0	4	0	0	0	0	0	0	0	0	0	0	0	0	0	0	0	0	0	0	0	0	0	0	0	0	0	0	7
	ASV_2452	0	0	0	14	13	0	0	24	0	6	7	13	14	8	0	0	7	29	28	0	9	0	7	0	0	0	0	0	0	0	8	0	0	0	0	0	0	4	0	0	23	20	0	29	12	12	8	0
	ASV_2455	0	7	0	0	13	15	0	0	0	0	0	0	0	0	0	6	5	0	0	0	0	0	0	0	0	3	0	0	0	0	0	0	0	0	0	0	0	0	0	0	0	0	0	0	0	0	0	0
	ASV_2457	6	3	2	7	13	0	0	0	0	0	5	0	0	0	0	0	0	0	0	0	0	0	0	0	0	0	0	0	0	0	0	0	0	0	0	0	0	0	0	0	0	0	0	0	0	0	0	0
	ASV_2463	0	0	0	0	13	0	6	0	0	0	20	0	0	7	7	0	4	0	4	0	4	0	0	0	0	0	0	0	0	0	0	0	0	5	0	0	0	0	0	0	0	6	0	0	0	0	0	0
	ASV_2465	13	26	0	25	13	0	16	27	0	8	10	0	17	9	0	20	0	28	15	0	0	0	9	7	0	0	0	0	0	7	0	0	0	0	0	0	0	0	0	0	0	0	0	0	0	14	0	0
	ASV_2467	0	0	0	0	13	0	0	9	0	0	15	0	0	0	5	0	0	5	0	0	4	0	0	0	0	0	0	0	0	0	0	0	0	0	0	0	0	0	0	5	0	0	0	0	0	0	0	0
	ASV_2470	0	20	27	28	13	49	30	47	54	0	0	32	0	23	0	23	0	0	0	0	22	17	0	0	0	0	0	10	0	0	0	11	0	23	0	0	16	0	0	14	35	0	0	0	0	0	0	0
	ASV_2472	56	6	7	0	13	0	0	0	8	23	4	0	0	0	0	0	0	0	0	0	0	0	11	0	0	0	0	0	11	0	0	0	0	0	0	0	0	0	0	0	0	0	0	0	0	0	35	0
	ASV_2475	0	0	0	0	13	0	0	0	0	0	15	0	0	0	0	0	0	0	0	0	9	0	0	0	0	0	0	0	0	0	0	0	0	0	0	0	0	0	0	0	17	0	0	0	0	0	0	0
	ASV_2476	23	11	26	0	13	0	0	9	0	8	0	11	0	0	0	0	0	23	0	5	0	0	0	6	0	0	0	0	0	0	0	0	0	0	0	0	0	0	0	0	0	0	0	0	0	17	0	0
	ASV_2478	0	0	13	24	13	40	9	10	0	0	0	0	27	0	8	0	4	0	20	0	0	6	35	0	0	0	0	0	0	0	5	0	0	0	0	3	0	0	0	0	0	22	0	9	7	0	0	0
	ASV_2479	10	17	21	20	13	66	0	0	7	6	8	10	11	0	20	32	12	9	7	10	0	8	23	6	8	6	0	0	6	0	12	0	9	6	23	0	0	0	9	0	0	5	0	7	0	0	0	7
	ASV_2480	8	0	0	20	13	28	0	0	0	0	0	0	0	0	14	15	4	0	8	0	0	0	25	0	5	7	0	0	0	0	5	0	0	0	14	0	0	0	8	0	0	38	0	0	0	10	0	0
	ASV_2481	4	0	0	0	13	0	0	0	0	0	8	0	0	0	0	0	0	0	0	0	0	0	0	0	0	0	0	0	0	0	0	0	0	0	0	0	0	0	0	0	0	0	0	0	0	0	0	0
	ASV_2482	13	17	0	19	13	0	23	10	27	21	0	0	6	13	14	0	0	20	24	27	10	5	10	12	5	0	0	5	0	0	5	0	0	9	0	0	0	0	0	0	0	0	0	0	11	0	0	0
	ASV_2485	0	0	0	39	13	53	24	13	0	0	0	0	0	5	0	0	0	4	0	0	0	0	6	0	0	0	0	0	0	0	0	0	0	7	0	0	0	0	0	16	0	0	0	0	0	0	6	0
	ASV_2486	0	0	5	0	13	0	0	5	0	0	0	7	0	0	0	0	0	8	0	0	6	5	0	0	0	0	0	0	0	0	0	0	0	0	0	0	0	4	0	4	0	0	0	0	0	0	0	0
	ASV_2487	20	0	0	0	13	0	0	38	0	18	0	0	0	0	23	29	9	21	0	0	0	0	0	0	0	0	0	0	7	0	0	0	0	0	0	0	0	0	0	17	0	0	0	0	0	0	0	0
	ASV_2491	12	0	0	13	13	0	0	0	0	14	12	0	19	0	0	5	0	11	0	0	7	0	0	0	0	0	0	0	0	0	0	0	0	0	0	0	0	0	0	0	0	0	0	0	0	0	0	7
	ASV_2492	0	0	0	16	13	0	0	0	0	16	0	12	0	0	21	16	0	0	13	0	0	0	0	0	0	0	0	0	0	0	0	0	0	0	0	0	0	0	0	0	0	0	0	0	0	0	0	0
	ASV_2496	0	10	0	0	13	0	0	16	0	0	0	0	0	0	0	0	0	9	0	8	0	0	0	7	0	0	0	0	11	0	0	0	0	0	0	0	0	0	0	21	0	0	0	0	0	8	0	0
	ASV_2497	0	31	9	0	13	0	0	0	0	0	17	0	0	0	0	0	0	0	0	0	0	0	0	0	0	0	0	0	0	0	0	0	0	0	0	0	0	0	0	0	0	19	0	0	0	0	0	0
	ASV_2499	0	0	0	0	13	0	6	0	0	0	0	0	7	0	0	0	0	0	0	0	0	0	0	0	0	0	0	0	0	0	0	0	0	0	0	0	0	0	0	0	0	0	0	0	0	0	0	0
	ASV_2500	11	0	0	0	13	0	28	0	33	0	0	0	0	0	0	0	0	16	0	0	19	0	0	0	0	0	0	0	0	0	0	0	0	0	0	0	0	0	0	0	0	0	0	0	0	0	0	0
	ASV_2503	27	0	13	0	13	0	0	0	0	62	0	21	17	25	34	41	0	22	24	13	0	0	0	0	7	0	0	0	0	0	0	0	0	0	0	0	0	0	9	0	10	0	0	0	0	0	0	0
	ASV_2505	10	0	0	20	13	38	9	0	0	0	14	0	15	0	0	21	7	0	0	0	0	0	26	0	32	0	0	0	22	0	0	0	9	0	30	0	0	0	26	0	16	16	0	0	0	9	0	0
	ASV_2509	0	0	0	0	12	0	0	0	0	0	10	0	0	0	0	0	0	4	0	0	0	0	0	0	0	0	0	0	0	0	0	0	0	0	0	0	0	0	0	0	0	0	0	0	0	0	0	0
	ASV_2510	6	0	4	0	12	0	0	0	0	3	26	6	3	0	6	0	0	3	3	7	4	0	0	0	0	0	0	0	0	0	0	0	0	0	0	0	0	0	0	0	0	0	0	0	9	0	0	0
	ASV_2511	6	0	9	3	12	9	0	14	14	0	0	0	0	0	0	0	0	0	3	0	5	0	0	2	0	2	2	0	0	0	0	0	0	0	0	0	2	0	0	3	0	0	0	0	2	0	0	7
	ASV_2515	9	0	0	0	12	0	0	0	25	5	8	3	9	7	6	0	6	0	0	0	41	0	0	0	2	0	0	14	0	0	0	3	0	0	0	0	8	0	0	0	0	0	0	4	0	0	4	0
	ASV_2516	2	0	0	0	12	0	0	0	0	0	5	0	0	0	0	0	2	0	0	0	0	0	0	0	0	0	0	0	0	0	0	0	0	0	0	0	0	0	0	0	0	0	0	0	0	0	0	5
	ASV_2517	0	0	0	0	12	0	0	0	0	4	21	0	2	6	0	0	0	4	5	0	3	0	0	0	0	0	0	0	0	0	0	0	0	0	0	0	0	0	0	0	0	0	0	0	0	0	0	0
	ASV_2519	0	0	0	0	12	0	0	0	0	6	14	0	0	0	0	0	0	5	0	0	0	0	0	0	0	0	0	0	0	0	0	0	0	0	0	0	0	0	0	0	0	0	0	0	0	0	0	0
	ASV_2520	0	0	0	0	12	0	0	0	0	0	22	0	9	0	5	6	0	0	0	0	0	0	0	0	0	0	0	0	0	0	0	0	0	0	0	0	0	0	0	0	0	0	0	0	0	0	0	0
	ASV_2522	0	0	0	0	12	0	0	0	0	4	6	2	0	0	0	0	0	0	2	4	0	0	0	0	0	0	0	0	0	0	0	0	0	0	0	0	0	0	0	0	0	0	0	0	0	0	0	0
	ASV_2523	6	6	9	0	12	0	0	25	5	13	3	24	33	0	22	8	10	10	16	15	0	5	6	5	0	0	2	0	3	0	7	3	5	0	0	0	0	0	4	12	8	0	0	0	0	9	2	0
	ASV_2524	0	0	5	0	12	0	0	0	6	0	0	0	0	0	0	0	0	0	0	0	0	0	0	0	0	0	0	0	0	0	0	0	0	0	0	0	0	0	0	0	0	0	0	0	0	0	0	0
	ASV_2525	0	0	0	0	12	0	0	0	0	0	6	0	0	2	0	0	6	0	0	0	0	0	0	0	0	0	5	0	0	0	0	0	0	0	0	0	0	0	0	0	0	0	0	0	0	0	0	0
	ASV_2526	0	0	0	0	12	0	0	0	0	0	30	8	0	4	5	0	0	0	2	0	3	0	0	0	0	0	0	0	0	0	0	0	0	0	0	0	0	0	0	0	0	0	0	0	0	0	0	0
	ASV_2530	0	0	6	0	12	0	0	13	0	0	5	0	0	0	15	0	0	11	0	0	0	0	0	0	0	0	0	0	0	0	0	0	0	0	0	0	0	0	0	0	0	8	0	0	0	0	0	5
	ASV_2531	0	0	2	0	12	0	0	4	0	0	0	0	0	0	0	0	2	0	0	0	0	0	0	0	0	0	0	0	0	0	0	0	0	0	0	3	0	0	0	4	2	0	0	0	0	0	0	0
	ASV_2532	4	5	0	0	12	0	0	0	0	0	2	0	0	0	0	0	0	0	4	0	0	0	0	0	0	0	0	0	0	0	0	0	0	0	0	0	0	0	0	0	0	0	0	0	0	0	0	0
	ASV_2534	0	0	0	4	12	0	0	0	0	0	2	0	0	0	0	0	0	0	0	0	0	0	0	0	0	0	0	0	0	0	0	0	0	0	0	0	0	0	0	0	0	0	0	0	0	0	0	0
	ASV_2535	0	9	0	0	12	0	7	6	0	4	7	7	0	0	6	0	0	13	0	6	0	0	3	7	0	0	0	4	0	7	4	0	3	0	0	0	4	3	0	6	0	0	0	6	0	9	0	0
	ASV_2536	4	0	0	0	12	0	8	2	0	2	0	0	3	13	2	0	0	0	0	0	0	0	0	2	0	0	0	0	0	0	0	0	0	8	0	0	0	0	0	0	0	4	0	0	0	0	0	0
	ASV_2538	2	0	2	0	12	0	2	2	0	0	0	0	0	0	0	0	0	0	0	0	0	0	0	0	0	0	0	0	0	0	0	0	0	0	0	0	0	0	0	0	0	0	0	0	0	0	0	0
	ASV_2539	0	0	13	31	12	77	6	3	0	0	2	0	12	4	10	48	3	3	0	0	0	0	49	0	0	0	3	0	0	0	0	3	20	0	25	0	0	0	0	0	14	90	0	0	11	11	2	0
	ASV_2541	22	0	8	20	12	32	0	0	7	85	8	16	18	13	32	11	7	3	25	36	31	10	7	0	8	5	0	5	20	0	11	4	4	3	0	0	2	2	0	8	4	18	0	0	0	7	0	13
	ASV_2542	27	16	3	9	12	0	15	13	34	15	11	12	19	24	0	11	0	3	18	6	56	0	0	10	3	0	0	14	0	4	8	0	0	0	0	0	4	2	0	0	0	0	0	0	0	17	0	17
	ASV_2546	5	0	0	0	12	0	0	4	0	0	0	0	0	0	0	0	0	0	0	0	0	0	0	0	0	0	0	0	0	0	0	0	0	0	0	0	0	0	0	0	0	0	0	0	0	0	0	0
	ASV_2547	0	0	0	0	12	0	0	4	0	0	0	0	0	0	0	0	0	0	0	0	0	8	5	0	0	5	0	0	0	0	0	0	0	0	0	0	0	0	0	0	0	0	0	0	0	0	0	0
	ASV_2548	0	0	4	4	12	4	0	0	8	0	0	0	0	0	0	0	0	0	0	0	3	0	0	0	0	0	0	5	0	0	0	0	0	0	0	0	0	0	0	0	0	0	0	0	0	3	0	0
	ASV_2550	0	7	27	6	12	0	7	0	0	0	0	12	0	0	0	0	0	0	0	0	0	14	0	0	0	0	0	0	0	0	0	0	7	0	0	0	0	0	0	0	0	0	0	0	0	0	0	0
	ASV_2553	0	0	0	0	12	0	0	0	0	0	0	0	0	0	0	0	0	0	0	0	0	0	0	0	0	0	0	0	0	0	0	0	0	3	0	0	0	0	0	0	8	0	0	0	0	4	0	0
	ASV_2554	5	8	7	0	12	0	0	15	0	0	0	0	0	9	0	0	0	12	0	0	0	0	0	3	0	0	0	0	0	0	0	0	6	3	0	0	0	5	0	9	0	0	0	0	0	14	0	0
	ASV_2556	0	0	0	0	12	0	0	0	10	0	0	0	0	0	0	9	9	0	0	0	0	4	0	0	0	0	0	0	0	0	0	0	0	0	0	0	0	0	0	0	0	0	0	0	0	0	3	0
	ASV_2557	0	8	0	5	12	0	21	0	0	0	11	0	0	12	0	7	0	0	0	0	0	0	0	0	0	0	0	0	0	0	0	0	0	0	0	0	0	0	0	0	0	9	0	0	0	0	0	0
	ASV_2558	0	0	7	0	12	0	15	0	0	0	0	0	0	0	0	0	0	0	0	0	0	0	0	0	0	0	0	0	0	0	0	0	0	0	0	0	0	0	0	0	0	0	0	0	32	0	0	0
	ASV_2559	0	0	0	0	12	0	0	8	6	0	13	0	9	0	0	0	0	0	8	14	10	0	0	0	0	0	0	9	0	0	14	9	6	12	0	0	0	0	0	0	7	6	0	9	33	12	6	9
	ASV_2561	10	0	0	0	12	0	0	10	13	0	0	0	0	0	0	0	0	21	0	0	0	0	0	0	0	0	0	0	6	0	0	0	0	0	3	0	0	0	0	16	0	0	0	16	0	18	0	0
	ASV_2564	0	0	0	0	12	0	0	0	10	0	6	7	0	0	0	0	0	8	0	0	33	0	0	0	0	0	0	7	0	0	5	0	0	0	0	0	5	0	0	0	0	0	0	0	0	0	0	0
	ASV_2566	0	0	0	0	12	0	0	0	0	0	7	0	0	0	0	0	0	0	0	0	0	0	0	0	0	0	0	0	0	4	0	0	0	0	0	0	0	0	0	0	0	0	0	0	0	0	0	0
	ASV_2567	23	13	18	22	12	12	12	14	13	0	11	0	28	8	30	13	12	0	0	0	0	0	23	0	34	0	0	0	0	0	0	0	15	0	0	0	0	0	11	0	6	7	0	0	0	0	0	6
	ASV_2569	29	20	0	12	12	19	69	21	33	39	22	23	21	168	17	15	16	28	56	28	25	0	14	0	0	8	0	9	19	0	15	8	11	34	0	0	6	8	0	10	0	8	0	0	0	0	6	0
	ASV_2573	12	0	20	41	12	0	10	10	0	0	0	10	33	12	0	0	11	12	12	0	0	22	13	0	0	0	0	0	0	0	0	0	16	0	0	0	0	0	0	0	22	0	0	7	0	0	0	0
	ASV_2575	5	9	7	7	12	0	0	0	6	0	0	0	0	0	0	0	0	0	0	0	0	0	0	0	0	0	0	0	0	0	0	0	0	0	0	0	0	0	0	0	0	0	0	0	0	0	0	0
	ASV_2576	13	6	10	0	12	0	0	0	26	0	0	0	0	0	0	0	0	0	0	0	0	0	0	0	0	0	0	0	0	0	0	0	0	0	0	0	0	0	0	0	0	0	0	0	0	0	0	0
	ASV_2579	0	0	0	0	12	0	9	0	0	5	0	0	0	12	0	0	0	11	0	0	6	0	0	0	0	0	0	0	0	0	0	0	0	0	0	0	0	0	0	0	0	0	0	0	0	0	0	0
	ASV_2586	0	0	0	14	12	0	0	0	0	0	26	0	0	0	0	0	0	0	0	0	6	0	0	0	0	0	0	0	0	0	0	0	0	0	0	0	0	0	0	0	0	0	0	0	0	0	0	0
	ASV_2588	0	0	6	0	12	0	0	0	0	0	0	0	0	0	0	0	0	0	0	0	0	0	0	0	0	0	0	0	0	0	0	0	0	0	11	0	0	0	0	0	0	27	0	0	0	0	0	0
	ASV_2589	15	0	31	0	12	0	0	33	0	0	0	0	0	0	0	0	0	29	14	0	0	0	0	0	21	0	0	0	0	0	0	0	0	0	16	0	0	0	0	0	0	0	0	0	0	0	0	0
	ASV_2596	17	0	0	15	12	0	0	12	0	0	0	0	8	0	0	0	0	6	0	0	0	0	9	0	0	0	0	0	0	0	0	0	0	0	0	0	0	0	0	0	5	25	0	0	0	0	0	0
	ASV_2597	21	16	44	0	12	9	18	28	12	26	13	31	10	0	22	15	39	15	10	32	0	39	0	32	0	0	27	0	23	13	14	12	0	0	6	5	0	0	0	10	0	0	0	0	29	24	0	11
	ASV_2599	28	11	24	0	12	0	41	16	39	9	11	20	0	23	17	0	0	11	0	10	19	0	0	0	0	0	0	10	0	0	0	0	0	11	0	0	0	0	0	0	0	0	0	0	0	0	19	0
	ASV_2602	0	0	0	9	12	0	0	0	0	18	21	11	11	0	14	18	16	8	5	11	0	10	0	0	0	0	0	0	0	0	0	0	0	0	0	0	0	0	0	0	0	0	0	0	0	0	0	0
	ASV_2603	0	0	0	0	11	0	0	0	0	0	29	0	0	0	0	4	0	3	3	0	7	0	0	0	0	0	0	0	0	0	0	0	0	0	0	0	0	0	0	0	0	0	0	0	0	0	0	0
	ASV_2604	0	0	4	0	11	0	0	0	0	0	3	0	0	0	0	0	0	0	0	0	0	0	0	0	0	0	0	0	0	0	0	0	0	0	0	0	0	0	0	0	0	0	0	0	0	0	0	0
	ASV_2606	0	0	0	0	11	0	0	0	0	0	9	0	3	0	0	0	0	0	2	0	0	0	0	0	0	0	0	0	0	0	0	0	0	0	0	0	0	0	0	0	0	0	0	0	0	0	0	0
	ASV_2607	7	0	13	0	11	0	4	14	0	7	5	17	0	0	8	5	24	11	20	6	0	14	0	0	0	0	9	5	13	0	14	6	6	6	0	7	0	0	0	7	0	0	0	0	4	14	0	0
	ASV_2608	9	33	2	4	11	0	3	0	0	3	0	4	3	0	14	0	2	0	0	0	0	0	0	8	0	0	0	0	0	0	0	0	0	0	0	0	0	0	2	0	0	0	0	0	0	0	0	0
	ASV_2609	0	0	0	0	11	0	0	0	0	0	0	0	0	0	0	0	0	0	0	0	0	0	0	8	2	0	0	0	0	4	0	0	0	0	0	0	0	0	0	0	0	0	0	0	0	4	0	0
	ASV_2611	9	0	0	0	11	0	0	0	5	4	11	0	0	0	0	5	8	0	0	0	5	4	0	0	0	0	0	0	0	0	0	0	0	0	0	0	0	0	0	0	0	0	0	0	0	0	0	0
	ASV_2612	8	8	5	42	11	8	0	15	0	13	0	0	14	0	13	8	13	0	0	5	0	0	0	0	0	0	0	0	0	0	0	0	0	0	0	0	0	0	0	0	13	8	0	7	0	23	0	8
	ASV_2613	12	4	28	0	11	7	4	4	0	0	0	7	0	0	0	0	0	0	0	0	0	0	0	0	0	0	0	0	0	0	0	7	0	0	0	0	0	0	0	0	0	0	0	0	0	0	0	0
	ASV_2615	0	0	0	0	11	0	0	0	0	0	23	8	7	0	0	0	0	0	0	0	0	0	0	0	0	0	0	0	0	0	0	0	0	0	0	0	0	0	0	0	0	0	0	0	0	0	0	5
	ASV_2617	0	3	0	0	11	5	3	0	0	0	0	0	0	0	0	0	0	0	0	0	0	0	0	0	0	0	0	0	0	0	0	0	0	0	0	0	0	0	0	0	0	0	0	0	0	0	0	0
	ASV_2620	13	13	3	24	11	0	12	12	5	0	0	0	8	2	11	0	10	0	2	2	0	0	9	7	0	0	0	2	2	0	0	2	0	0	0	0	3	0	0	10	0	0	0	0	4	4	0	0
	ASV_2622	0	0	0	0	11	0	0	0	0	0	23	0	5	0	7	0	0	5	6	0	9	0	0	0	0	0	0	0	0	0	0	0	0	0	0	0	0	0	0	0	0	0	0	0	0	0	0	0
	ASV_2623	0	0	0	9	11	0	0	0	0	0	23	0	0	5	8	0	0	0	0	13	0	0	0	0	0	0	0	0	0	0	0	0	0	0	0	0	0	0	0	0	0	0	0	0	0	0	0	0
	ASV_2624	2	0	2	0	11	0	0	2	0	0	3	0	0	0	0	0	0	0	0	0	0	0	0	0	0	0	0	0	0	0	0	0	0	0	0	0	0	0	0	0	0	0	0	0	0	0	0	0
	ASV_2625	0	0	0	0	11	0	0	0	0	0	19	0	7	0	7	0	0	8	0	0	9	0	0	0	0	0	0	0	0	0	0	0	0	0	0	0	0	0	0	0	0	0	0	0	0	0	0	0
	ASV_2626	0	0	0	0	11	0	5	0	0	0	29	0	6	0	0	0	0	10	5	0	0	0	0	0	0	0	0	0	0	0	0	0	0	0	0	0	0	0	0	0	0	0	0	0	0	0	0	0
	ASV_2627	12	0	0	0	11	5	0	10	0	0	7	0	0	0	0	0	0	0	0	0	0	0	0	0	0	0	0	0	0	0	0	0	4	0	0	0	0	0	0	0	0	0	0	0	0	0	0	0
	ASV_2628	0	0	0	0	11	0	0	0	0	0	15	3	3	2	0	0	0	4	7	0	0	0	0	0	0	0	0	0	0	0	0	0	0	0	0	0	0	0	0	0	0	0	0	0	0	0	0	0
	ASV_2629	6	0	0	0	11	0	10	0	14	0	0	0	0	0	0	0	7	0	0	4	10	0	0	0	0	0	3	0	0	0	0	0	0	0	0	0	0	0	0	0	0	6	0	0	8	0	0	0
	ASV_2630	0	0	0	0	11	0	0	4	0	0	17	0	0	0	2	0	0	0	0	0	0	5	0	0	0	0	0	0	0	0	0	0	0	0	0	0	0	0	0	0	5	0	0	0	8	0	3	3
	ASV_2637	0	11	0	3	11	4	0	4	0	0	0	0	0	0	0	0	0	0	0	0	0	0	0	0	0	0	0	0	0	0	0	0	0	0	0	0	0	0	0	0	0	0	0	0	4	0	0	0
	ASV_2641	0	0	6	0	11	0	27	0	0	0	0	0	0	0	0	0	0	0	0	0	0	0	0	0	0	8	0	0	0	0	0	0	0	0	0	0	0	0	0	0	0	0	0	0	0	0	0	0
	ASV_2642	24	5	26	17	11	0	13	0	20	95	0	0	19	12	11	6	13	15	14	17	5	6	4	0	0	0	0	0	0	0	0	0	0	0	0	0	0	0	0	6	0	0	0	0	0	5	0	7
	ASV_2644	0	0	0	0	11	0	0	0	0	3	0	0	0	12	9	0	0	0	6	0	0	0	0	0	0	0	0	0	0	0	0	0	0	0	0	0	0	0	0	0	0	0	0	0	0	0	0	0
	ASV_2645	0	0	0	0	11	0	0	0	9	4	20	0	8	0	0	0	0	8	14	0	14	0	0	0	0	0	0	3	0	0	0	0	0	0	0	0	0	4	0	0	0	0	0	0	0	0	0	0
	ASV_2646	0	0	0	0	11	0	0	7	0	0	0	0	0	0	0	0	0	9	0	0	0	0	0	0	0	0	8	0	0	0	0	0	0	0	0	0	0	0	0	0	0	0	0	0	0	0	0	6
	ASV_2648	5	17	0	0	11	0	6	0	0	2	12	5	7	3	0	0	2	0	0	0	0	0	0	0	0	0	0	0	0	0	0	0	0	0	0	0	0	0	0	0	2	0	0	6	0	0	2	0
	ASV_2655	29	6	5	10	11	5	9	11	13	11	0	0	17	17	0	10	0	11	14	19	3	0	8	0	4	5	5	0	8	0	0	6	0	0	9	0	0	0	0	0	13	8	0	0	9	0	0	0
	ASV_2656	17	14	28	0	11	0	0	0	0	0	0	17	0	0	0	12	19	0	0	18	0	16	0	16	13	0	0	14	0	0	0	0	0	5	0	0	0	0	0	0	0	0	0	0	0	0	0	0
	ASV_2658	9	0	0	0	11	0	0	0	0	0	7	0	0	0	14	0	0	0	0	0	0	0	0	0	0	0	0	0	0	0	0	0	0	0	0	0	0	0	0	0	11	0	0	0	0	0	0	10
	ASV_2660	0	0	0	0	11	0	0	0	0	0	0	0	0	0	0	9	0	0	0	0	0	0	0	0	6	0	0	0	0	0	0	0	0	0	2	0	0	0	0	8	14	8	0	0	0	0	0	0
	ASV_2661	30	24	9	25	11	0	0	9	10	47	16	13	49	14	0	14	13	15	12	31	23	8	31	24	4	5	6	5	12	22	0	4	12	0	8	0	0	0	0	0	0	0	0	0	0	0	0	0
	ASV_2664	17	5	10	16	11	7	3	14	15	9	8	5	11	3	16	0	0	7	6	14	37	5	0	3	12	0	0	8	0	0	0	0	0	0	0	3	15	5	7	0	8	0	0	0	0	35	6	0
	ASV_2667	0	4	5	10	11	0	0	0	13	0	0	0	0	0	0	0	0	0	0	0	5	0	0	0	0	0	0	4	0	0	0	0	0	0	0	0	5	0	0	0	0	0	0	0	0	0	0	0
	ASV_2668	0	0	42	94	11	0	0	0	22	0	18	90	89	12	78	10	21	14	15	35	68	35	304	22	30	16	10	75	0	0	26	7	77	0	8	0	7	0	0	0	0	0	0	0	0	7	0	0
	ASV_2670	0	0	0	0	11	0	0	0	0	11	0	0	0	0	0	0	13	0	0	5	0	0	0	3	0	0	0	0	0	0	0	0	0	0	0	0	0	0	0	0	0	0	0	0	0	0	0	0
	ASV_2673	0	0	0	0	11	0	0	0	36	0	0	0	0	0	0	0	0	0	13	0	10	0	0	0	0	0	0	8	0	0	0	0	0	0	0	0	3	0	0	0	0	0	0	0	24	0	0	0
	ASV_2675	0	0	0	0	11	0	0	0	0	0	15	0	0	0	8	7	0	0	0	0	0	0	0	0	0	0	0	0	0	0	0	0	0	0	0	0	0	0	3	10	0	0	0	0	0	0	0	0
	ASV_2676	0	0	0	0	11	0	0	14	0	0	5	0	0	0	0	0	0	12	0	0	0	0	0	0	0	0	0	0	0	0	0	0	0	0	0	0	0	0	0	0	0	0	0	0	0	0	0	0
	ASV_2678	0	0	0	0	11	11	0	11	14	0	0	0	0	0	0	0	0	0	0	0	0	0	0	0	0	0	0	0	0	0	0	0	0	0	0	0	0	0	0	0	0	0	0	0	0	0	0	0
	ASV_2681	0	0	30	0	11	0	0	0	0	0	22	17	15	12	0	0	0	0	20	0	0	0	0	0	0	0	0	0	0	0	0	0	0	0	0	0	0	0	0	0	74	0	0	18	0	27	66	62
	ASV_2688	0	0	0	0	11	0	0	8	22	0	0	0	0	0	0	0	0	0	0	0	0	0	0	0	0	0	0	0	0	0	0	0	0	0	0	0	0	0	0	0	0	0	0	0	0	0	0	0
	ASV_2690	23	0	0	0	11	0	0	0	0	11	13	8	7	7	0	0	9	0	0	0	8	0	0	0	0	0	0	0	0	0	0	0	0	9	21	0	4	0	0	0	0	0	0	0	0	0	0	0
	ASV_2691	0	0	0	0	11	0	0	0	0	0	0	0	0	0	0	0	0	0	0	0	0	0	9	0	6	0	0	0	0	0	0	0	0	0	0	0	0	0	0	0	3	0	0	0	0	15	0	0
	ASV_2694	14	20	0	14	11	11	14	20	27	0	0	0	28	7	0	0	0	0	0	0	7	0	0	0	10	0	0	0	0	0	0	0	8	0	0	0	0	0	0	0	0	0	0	0	0	0	9	0
	ASV_2695	0	0	0	0	11	0	0	0	0	0	12	0	0	0	0	0	0	0	0	0	0	0	0	0	0	0	0	0	0	0	0	0	0	13	0	0	0	0	0	0	0	0	0	0	0	9	0	0
	ASV_2697	0	10	10	23	11	0	0	0	0	0	0	8	16	0	0	0	0	0	0	0	0	13	0	0	0	0	0	0	0	0	0	9	0	0	0	0	0	0	0	0	0	0	0	13	0	0	0	0
	ASV_2699	24	30	0	0	11	0	0	0	0	57	18	0	0	0	0	0	0	0	0	8	0	0	0	0	0	0	7	0	0	0	0	0	0	0	0	0	0	0	0	0	0	10	0	22	20	15	0	0
	ASV_2700	0	0	0	15	11	0	0	0	0	0	21	0	10	0	0	0	0	0	0	0	0	0	6	0	0	0	0	0	0	0	0	0	8	0	0	0	0	0	0	11	0	0	0	0	12	12	0	0
	ASV_2702	0	0	0	0	10	0	0	0	0	0	16	0	0	0	0	0	3	0	3	0	0	0	0	0	0	0	0	0	0	0	0	0	0	0	0	0	0	0	0	0	0	0	0	0	0	0	0	0
	ASV_2704	0	0	0	0	10	0	0	0	0	2	5	0	0	0	0	0	0	0	0	0	4	0	0	0	0	0	0	0	0	0	0	0	0	0	0	0	0	0	0	0	0	0	0	0	0	0	0	0
	ASV_2706	0	0	0	0	10	0	0	0	0	0	13	4	4	0	0	3	0	2	0	0	0	0	0	0	0	0	0	0	0	0	0	0	0	0	0	0	0	0	0	0	0	0	0	0	0	0	0	0
	ASV_2711	5	19	4	3	10	2	5	0	3	4	0	2	3	4	5	0	0	3	0	4	0	7	7	8	0	2	4	0	0	3	3	0	2	0	0	0	0	0	0	0	0	0	0	0	0	9	0	5
	ASV_2715	0	0	0	0	10	0	0	0	0	0	13	0	3	3	0	0	0	4	0	0	3	0	0	0	0	0	0	0	0	0	0	0	0	0	0	0	0	0	0	0	0	0	0	0	0	0	0	0
	ASV_2724	3	0	2	0	10	0	4	0	4	0	2	0	0	0	0	0	0	0	0	0	0	0	0	0	0	0	0	0	0	0	0	0	0	0	0	0	0	0	0	0	0	0	0	0	0	0	0	0
	ASV_2726	7	0	0	9	10	0	0	0	0	6	16	0	3	6	0	0	0	4	0	11	0	2	0	0	0	0	0	0	0	0	0	0	0	0	0	0	0	0	0	5	0	0	0	0	0	0	0	0
	ASV_2728	0	4	7	0	10	0	0	0	4	0	8	6	0	3	0	0	0	4	0	0	0	4	0	0	0	0	0	0	0	0	0	0	0	0	0	0	0	0	0	0	0	0	0	0	0	3	0	0
	ASV_2729	0	0	0	0	10	0	0	8	2	0	0	0	0	0	0	0	0	0	4	0	0	3	0	3	0	3	0	0	0	0	0	0	0	0	0	0	0	0	0	0	10	0	0	8	4	0	0	0
	ASV_2732	0	0	0	0	10	0	0	0	0	0	19	0	0	4	0	0	0	0	5	0	0	0	0	0	0	0	0	0	0	0	0	0	0	0	0	0	0	0	0	0	0	0	0	0	0	0	0	0
	ASV_2733	0	0	0	0	10	0	0	0	0	0	17	0	2	0	0	0	0	0	0	0	2	0	0	0	0	0	0	0	0	0	0	0	0	0	0	0	0	0	0	0	0	0	0	0	0	0	0	0
	ASV_2734	0	0	0	0	10	0	0	0	0	0	0	0	0	0	0	0	0	0	0	0	0	0	3	0	0	0	0	0	0	0	0	0	0	0	0	0	0	0	0	0	0	0	0	0	0	0	0	0
	ASV_2735	3	2	0	3	10	2	2	4	0	0	6	0	4	0	3	0	0	0	0	0	2	0	0	0	0	0	0	0	0	0	0	0	0	0	0	0	0	0	0	0	0	0	0	0	0	0	0	0
	ASV_2736	0	3	0	0	10	0	0	0	0	0	3	0	0	0	0	0	0	0	0	0	0	0	0	0	0	0	0	0	0	0	0	0	0	0	0	0	0	0	0	0	0	0	0	0	0	0	0	0
	ASV_2737	0	5	0	0	10	0	0	0	0	0	3	0	0	0	0	0	0	0	0	0	0	0	0	0	0	0	0	0	0	0	0	0	0	0	0	0	0	0	0	0	0	0	0	0	0	0	0	0
	ASV_2739	21	15	12	9	10	5	0	24	6	0	0	0	0	0	22	0	0	0	0	0	0	0	0	0	14	0	0	0	0	0	0	0	0	0	0	0	0	0	6	0	0	8	0	0	0	0	3	0
	ASV_2750	14	34	8	0	10	3	0	0	15	9	4	11	0	0	0	5	6	11	21	23	11	0	0	10	5	0	2	0	0	9	2	0	0	0	0	0	0	0	2	21	4	0	0	24	0	0	0	0
	ASV_2753	0	0	0	0	10	0	0	0	0	0	26	0	30	0	0	0	0	0	0	0	0	0	0	0	0	0	0	0	0	0	0	0	0	0	0	0	0	0	0	0	0	0	0	0	0	0	0	0
	ASV_2754	0	0	0	0	10	0	0	0	0	0	20	0	0	0	0	0	0	0	12	0	8	0	0	0	0	0	0	0	0	0	0	0	0	0	0	0	0	0	0	0	0	0	0	0	0	0	0	0
	ASV_2756	13	0	5	0	10	8	0	0	11	0	0	0	0	8	0	0	21	0	0	0	0	0	0	0	0	0	0	0	7	0	0	0	0	0	0	0	0	0	0	0	0	7	0	14	0	0	0	0
	ASV_2760	0	0	0	25	10	0	0	20	11	13	0	8	29	13	0	0	0	0	20	0	41	0	17	0	0	0	0	5	0	0	0	0	0	0	0	0	0	0	0	16	0	0	0	0	0	0	0	0
	ASV_2763	11	16	0	0	10	0	0	0	0	0	0	0	0	0	29	13	25	0	20	0	0	0	0	0	4	0	0	0	0	0	0	0	0	0	0	0	0	0	0	0	0	10	0	0	0	22	16	17
	ASV_2768	0	0	0	0	10	0	0	0	0	7	36	0	0	0	0	0	0	0	6	0	0	0	0	0	0	0	0	0	0	0	0	0	0	0	0	0	0	0	0	0	0	0	0	0	0	0	0	0
	ASV_2769	25	0	6	40	10	0	0	0	0	38	7	0	27	0	0	0	13	5	16	0	6	0	18	0	0	0	0	0	0	0	0	0	0	0	0	0	0	0	0	0	0	0	0	0	0	0	0	0
	ASV_2770	0	0	5	0	10	0	0	5	0	0	0	6	0	0	13	8	7	5	9	0	0	10	0	14	8	0	2	0	9	0	3	6	2	5	0	3	0	0	4	18	0	0	0	0	0	21	0	5
	ASV_2772	0	0	0	0	10	0	12	0	0	0	0	0	0	0	10	0	0	0	0	0	0	0	0	0	0	0	0	0	0	0	0	0	0	0	0	0	0	0	0	0	0	3	0	0	0	0	0	0
	ASV_2774	0	0	0	0	10	0	0	0	0	0	8	5	0	0	0	0	0	8	0	0	0	9	0	5	0	0	0	0	0	0	0	0	0	0	0	0	0	0	0	0	0	5	0	6	0	7	0	0
	ASV_2779	0	23	0	0	10	0	8	0	0	0	0	0	0	0	0	0	0	0	0	13	0	0	0	0	0	0	0	0	0	0	0	0	0	0	0	0	0	0	0	0	0	0	0	0	0	0	0	0
	ASV_2783	0	9	0	23	10	0	0	0	0	9	0	0	7	0	0	8	0	0	0	0	0	0	17	0	0	0	0	0	0	0	0	0	8	0	0	0	0	0	0	7	0	0	0	0	0	0	0	0
	ASV_2784	0	0	0	0	10	0	0	0	27	0	0	0	0	0	0	0	0	0	0	0	14	0	0	0	0	0	0	0	0	0	0	0	0	0	0	0	0	0	0	0	0	0	0	0	0	0	0	0
	ASV_2786	0	12	13	8	10	0	19	5	13	9	0	0	17	22	32	20	22	5	37	3	9	0	7	6	7	0	6	0	0	7	0	0	0	0	0	0	0	0	0	0	0	0	0	0	0	6	7	29
	ASV_2787	0	0	0	0	10	0	0	0	0	0	29	0	14	0	0	0	12	0	0	0	0	0	0	0	0	0	0	0	0	0	0	0	0	0	0	0	0	0	0	0	0	25	0	0	0	0	0	23
	ASV_2790	14	5	0	0	10	13	0	15	30	25	0	0	0	0	0	0	0	0	0	19	12	0	0	0	0	0	0	6	25	0	0	0	0	0	0	0	0	0	0	0	0	0	0	0	0	0	0	0
	ASV_2791	17	14	0	8	10	0	6	12	10	29	0	0	23	17	9	0	8	15	0	0	23	0	17	9	0	0	0	0	0	6	0	0	9	0	0	0	15	0	0	0	0	0	0	0	0	0	0	0
	ASV_2795	0	16	0	0	10	0	0	0	13	0	0	0	19	0	0	0	0	0	19	14	35	0	0	0	0	0	0	0	0	0	15	0	0	0	0	0	12	0	0	0	0	0	0	0	0	0	0	0
	ASV_2796	0	0	0	0	10	0	0	0	0	0	0	0	0	0	0	0	0	0	0	19	0	0	0	0	15	0	0	6	0	0	0	0	0	0	0	0	0	0	0	0	0	0	0	0	0	0	0	0
	ASV_2804	0	0	8	0	10	12	0	0	0	0	23	0	13	0	13	0	17	0	0	0	0	0	0	0	0	0	0	0	0	0	0	0	0	0	0	0	0	0	0	0	0	0	0	0	0	0	0	0
	ASV_2808	0	0	0	0	9	0	0	0	0	4	17	0	0	2	5	0	3	2	0	0	0	0	0	0	0	0	0	0	0	0	0	0	0	0	0	0	0	0	0	0	0	0	0	0	0	0	0	0
	ASV_2809	0	0	0	0	9	0	0	0	0	7	20	5	6	2	5	2	0	4	0	0	0	0	0	0	0	0	0	0	0	0	0	0	0	0	0	0	0	0	0	0	0	0	0	0	0	2	0	0
	ASV_2812	0	0	0	0	9	0	0	0	0	0	10	0	0	0	0	0	0	0	4	0	2	0	0	0	0	0	0	0	0	0	0	0	0	0	0	0	0	0	0	0	0	0	0	0	0	0	0	0
	ASV_2814	0	0	9	0	9	0	0	3	8	0	5	6	0	0	0	0	0	0	0	0	6	0	0	0	0	0	0	0	0	0	0	5	0	0	0	0	0	0	0	8	0	0	0	0	0	0	0	0
	ASV_2819	3	0	0	0	9	0	0	0	0	0	11	0	0	5	3	0	0	0	0	0	3	0	0	0	0	0	0	0	0	0	0	0	0	0	0	0	0	0	0	0	0	4	0	0	0	0	4	0
	ASV_2820	0	0	0	0	9	0	0	0	0	0	9	4	0	0	0	0	0	0	3	0	0	0	0	0	0	0	0	0	0	0	0	0	0	0	0	0	0	0	0	0	0	0	0	0	0	0	0	0
	ASV_2821	0	0	0	0	9	0	0	6	0	0	0	0	0	0	0	0	0	0	0	0	0	0	2	0	0	0	0	0	0	0	0	0	3	0	0	0	0	0	0	0	0	0	0	0	0	0	0	0
	ASV_2827	0	3	0	0	9	0	0	0	0	0	19	0	0	0	0	0	0	0	0	0	2	0	0	0	0	0	0	0	0	0	0	0	0	0	0	0	0	0	0	0	0	0	0	0	0	0	0	0
	ASV_2828	6	15	15	10	9	3	14	5	4	0	0	11	0	0	7	4	18	0	0	0	0	11	3	0	4	0	6	0	0	0	3	7	0	0	0	2	0	0	0	0	0	0	0	0	4	7	0	0
	ASV_2833	0	0	0	0	9	0	0	0	0	0	18	0	0	0	0	0	0	0	8	0	0	0	0	0	0	0	0	0	0	0	0	0	0	0	0	0	0	0	0	0	0	0	0	0	0	0	0	0
	ASV_2837	0	0	4	0	9	0	3	0	0	0	0	0	0	0	0	0	0	0	0	0	0	0	0	0	0	0	0	0	0	0	0	0	0	0	0	0	0	0	0	0	0	0	0	0	0	0	0	0
	ASV_2841	0	0	0	0	9	0	0	0	2	0	6	0	0	0	0	0	0	0	0	0	0	0	0	0	0	0	0	0	0	0	0	0	0	0	0	0	0	0	0	3	0	0	0	0	0	0	0	2
	ASV_2845	0	0	0	0	9	0	0	6	0	0	6	0	0	0	0	0	0	4	0	3	0	0	0	0	0	0	0	0	4	0	0	0	0	0	0	0	0	0	0	2	0	0	0	0	0	0	0	0
	ASV_2847	7	0	15	7	9	4	3	0	3	7	9	0	10	0	0	0	5	0	0	7	0	0	4	0	0	3	0	4	0	0	0	4	0	0	0	2	0	0	0	2	3	0	0	0	0	5	0	0
	ASV_2854	18	0	0	0	9	0	0	0	15	23	12	13	6	15	0	7	11	14	8	0	30	6	0	0	0	0	12	6	0	0	0	0	0	0	0	0	2	0	0	0	0	21	0	21	0	0	0	9
	ASV_2855	0	0	0	0	9	0	0	0	0	0	15	0	0	0	5	0	0	9	4	0	0	0	0	0	0	0	0	0	0	0	0	0	0	0	0	0	0	0	0	0	0	0	0	0	0	0	0	0
	ASV_2858	21	0	0	0	9	0	0	0	0	10	0	0	0	0	0	0	0	0	0	0	0	0	0	0	0	0	0	0	0	0	0	0	0	0	0	0	0	0	0	0	0	0	0	0	0	0	0	0
	ASV_2861	9	0	0	0	9	0	0	0	0	0	0	0	0	0	0	0	0	0	0	0	6	0	0	0	0	0	0	0	0	0	0	0	0	0	0	0	0	0	0	0	0	0	0	6	3	0	0	0
	ASV_2862	0	4	11	7	9	0	6	10	13	12	4	26	23	8	0	0	0	23	8	8	9	16	0	0	4	0	0	0	6	0	0	0	10	13	0	0	5	0	0	7	0	0	0	0	0	4	0	0
	ASV_2864	6	0	0	0	9	5	0	6	0	0	10	0	0	0	0	0	0	0	0	0	0	0	0	0	0	0	0	0	0	0	0	0	0	0	0	0	0	0	0	0	0	0	0	0	0	0	0	0
	ASV_2866	10	11	10	14	9	0	20	46	45	12	11	15	24	23	7	59	230	66	17	8	89	0	8	7	2	0	51	13	0	0	0	3	7	0	0	0	9	0	0	22	0	0	0	24	0	16	4	7
	ASV_2868	0	0	0	0	9	0	0	0	0	0	0	0	0	0	0	0	0	0	0	7	0	0	0	7	0	0	0	0	3	0	0	0	0	0	0	0	0	0	0	0	0	0	0	0	3	0	0	0
	ASV_2873	6	0	7	0	9	16	0	0	0	0	7	0	0	0	3	14	7	0	5	0	0	0	0	0	0	11	0	0	0	0	0	0	0	0	0	0	0	0	0	0	0	13	0	0	0	0	8	0
	ASV_2874	0	0	0	0	9	0	0	0	0	0	13	0	5	0	4	0	0	0	3	0	0	0	0	0	0	0	0	0	0	0	0	0	0	0	0	0	0	0	0	0	0	0	0	0	0	0	0	0
	ASV_2875	0	0	0	0	9	0	0	0	0	0	0	0	0	0	0	0	0	0	0	0	0	0	0	0	0	0	0	0	0	0	0	0	0	0	0	0	0	0	0	0	0	0	0	0	0	0	0	4
	ASV_2876	0	0	4	5	9	0	8	7	0	0	0	0	0	0	0	0	0	0	0	0	0	0	0	0	0	0	0	0	0	0	0	0	0	0	0	0	0	0	0	0	0	0	0	0	0	0	0	0
	ASV_2877	0	0	0	21	9	0	0	0	0	14	25	10	12	0	0	0	0	0	7	0	15	0	7	0	0	0	0	0	0	0	0	0	16	0	0	0	0	0	0	0	0	0	0	0	0	0	0	0
	ASV_2881	0	0	0	0	9	0	0	0	15	0	6	0	0	0	0	0	0	0	0	0	0	0	0	0	0	0	0	12	0	0	0	0	0	0	0	0	7	0	0	0	0	0	0	0	0	0	0	0
	ASV_2883	76	14	33	23	9	0	22	25	15	165	12	14	22	37	22	72	12	30	50	45	16	0	0	0	10	0	0	0	37	7	0	0	7	10	5	0	0	8	0	16	6	17	0	35	13	25	0	16
	ASV_2885	0	0	0	0	9	0	0	11	0	0	0	0	0	0	0	0	0	0	0	0	0	0	0	0	0	0	0	0	0	0	0	0	0	0	3	0	0	0	0	3	0	0	0	0	0	0	0	0
	ASV_2889	0	0	0	0	9	0	0	9	3	5	3	5	0	7	0	0	0	4	0	0	0	0	0	0	4	0	0	0	0	0	0	0	0	0	0	0	0	0	0	0	11	0	0	0	0	0	0	0
	ASV_2891	0	0	0	11	9	0	0	0	0	9	0	0	0	0	0	0	0	0	4	0	0	0	0	0	0	0	0	0	0	0	0	0	0	0	0	0	0	0	0	0	0	0	0	0	0	0	0	0
	ASV_2894	0	0	16	16	9	0	0	0	0	0	18	18	0	0	0	0	0	0	0	0	0	0	0	0	0	0	0	0	0	0	0	0	0	0	0	0	0	0	0	0	0	0	0	29	0	0	0	0
	ASV_2898	37	12	16	29	9	19	10	0	6	12	0	0	11	0	10	0	0	0	0	16	0	16	13	0	0	0	0	0	9	0	0	0	4	5	0	0	0	0	6	0	0	0	0	7	0	7	0	0
	ASV_2900	18	10	23	13	9	23	6	32	0	0	0	15	7	4	18	16	51	18	0	18	0	16	4	5	0	0	0	0	12	5	0	13	0	10	0	0	0	0	5	20	0	0	0	0	0	7	0	0
	ASV_2901	0	0	0	0	9	0	0	0	0	0	20	3	0	0	0	7	0	5	0	0	0	0	0	0	0	0	0	0	0	0	0	0	0	0	0	0	0	0	0	0	0	0	0	0	0	0	0	0
	ASV_2905	0	0	0	0	9	0	0	0	0	0	26	0	0	0	6	0	0	0	0	0	13	0	0	0	0	0	0	0	0	0	0	0	0	0	0	0	0	0	0	0	0	0	0	0	0	0	0	0
	ASV_2908	7	7	0	13	9	0	10	0	0	0	0	0	0	0	15	0	0	0	0	0	0	0	12	0	0	0	0	0	0	0	0	0	10	0	0	0	0	0	7	0	6	0	0	0	0	0	0	0
	ASV_2910	10	0	16	0	9	0	7	0	0	0	8	0	0	0	10	10	30	0	0	5	0	15	0	0	3	0	0	0	0	0	0	6	0	0	0	0	4	3	0	0	0	0	0	0	20	21	0	0
	ASV_2911	0	0	0	0	9	0	0	0	0	0	4	0	0	0	0	0	0	0	0	0	0	0	0	0	0	0	0	0	0	0	0	0	0	0	0	0	0	0	0	6	0	0	0	0	0	0	0	0
	ASV_2912	0	0	4	11	9	8	3	4	0	0	0	0	0	0	11	4	4	0	0	0	0	0	3	0	8	0	0	0	0	3	0	0	0	0	2	0	0	0	0	0	0	0	0	0	0	0	0	0
	ASV_2918	0	0	12	16	9	0	0	10	0	6	0	6	16	0	0	0	7	0	0	0	0	0	3	0	0	0	0	0	8	0	0	0	0	0	0	3	0	0	0	0	0	0	0	0	0	0	0	0
	ASV_2920	0	5	0	0	9	0	0	0	0	0	0	0	9	0	0	0	0	0	0	0	4	0	16	10	0	0	0	0	0	0	0	0	0	0	0	0	0	0	0	0	0	0	0	0	0	0	0	5
	ASV_2921	0	0	0	0	9	0	0	0	0	0	22	0	0	0	0	0	0	8	0	0	10	0	0	0	0	0	0	0	0	0	0	0	0	0	0	0	0	0	0	0	0	0	0	0	0	0	0	0
	ASV_2922	0	0	0	0	9	0	0	0	0	0	11	0	0	5	0	0	0	0	0	0	6	0	0	0	0	0	0	0	0	0	0	0	0	0	0	0	0	0	0	0	0	0	0	0	0	0	0	0
	ASV_2923	40	0	65	50	9	0	74	32	56	45	31	53	63	177	29	32	9	0	0	45	24	54	32	0	13	0	0	7	0	0	0	21	16	28	7	0	0	0	6	0	0	0	0	0	0	20	7	0
	ASV_2926	0	0	0	0	9	18	0	24	0	0	0	0	0	0	17	0	18	0	17	0	0	0	0	0	0	14	0	0	0	0	9	0	0	0	0	0	0	0	0	0	0	0	0	0	0	0	0	21
	ASV_2928	5	0	0	0	9	0	0	17	0	0	20	0	0	0	22	0	0	0	0	0	16	0	0	0	0	0	0	0	0	0	0	0	0	0	0	0	0	0	8	0	0	0	0	0	0	0	0	0
	ASV_2929	0	0	5	0	9	0	0	16	0	0	16	5	0	0	0	10	0	9	7	0	0	0	0	0	0	0	0	0	0	0	0	0	0	0	0	0	0	0	0	0	0	0	0	0	0	0	0	0
	ASV_2931	18	0	0	0	9	11	0	12	0	0	0	0	0	0	0	0	0	0	0	0	0	7	0	0	0	0	0	0	0	0	0	0	0	0	0	0	0	0	0	0	0	0	0	0	0	0	0	0
[truncated: 3,674 more rows]
[truncated: 6 more columns]

## Sheet: Table S5
	Table S5 The absolute abundance and taxonomic information of ASVs in negative controls.
[truncated: 1,766 more rows]

## Sheet: Table S6
	Table S6 Adonis tests and MRPP of the microbial community structure of turbot.
[truncated: 12 more rows]

[truncated: 1 more sheets: Table S7]
